# Supplementary material for: Anharmonic quantum nuclear densities from full dimensional vibrational eigenfunctions with application to protonated glycine
Source: Nat Commun. 2020 Aug 28;11:4348. doi: 10.1038/s41467-020-18211-3 (PMC7455743; doi:10.1038/s41467-020-18211-3)
Supplement: Supplementary file 1 — Supplementary Software [file 41467_2020_18211_MOESM1_ESM.zip]

Archive with 62 entries (50 files):
- nucleardensity/
- nucleardensity/README.md
- nucleardensity/LICENSE
- nucleardensity/src/
- nucleardensity/src/density/
- nucleardensity/src/density/manage_cubes.f90
- nucleardensity/src/density/main.f90
- nucleardensity/src/density/io_units_def_mod.f90
- nucleardensity/src/density/input_nucleardensity.dat
- nucleardensity/src/density/input_defs_mod.f90
- nucleardensity/src/density/hermite.f90
- nucleardensity/src/density/constants_mod.f90
- nucleardensity/src/density/calc_wfn.f90
- nucleardensity/src/density/Makefile
- nucleardensity/src/crude/
- nucleardensity/src/crude/crude.F90
- nucleardensity/src/crude/Makefile
- nucleardensity/run_Glyp/
- nucleardensity/run_Glyp/evaluate.sh
- nucleardensity/run_Glyp/visualize/
- nucleardensity/run_Glyp/visualize/compare_anharmonic-harmonic_ZPE.vmd
- nucleardensity/run_Glyp/visualize/compare_anharmonic-harmonic_OH.vmd
- nucleardensity/run_Glyp/visualize/compare_OH-ZPE_harmonic.vmd
- nucleardensity/run_Glyp/visualize/compare_OH-ZPE_anharmonic.vmd
- nucleardensity/run_Glyp/harmonic/
- nucleardensity/run_Glyp/harmonic/ZPE/
- nucleardensity/run_Glyp/harmonic/ZPE/wavefunction_harm_ZPE_Glyp.dat
- nucleardensity/run_Glyp/harmonic/ZPE/reference_geometry_Glyp.xyz
- nucleardensity/run_Glyp/harmonic/ZPE/omega_Glyp.dat
- nucleardensity/run_Glyp/harmonic/ZPE/input_nucleardensity.dat
- nucleardensity/run_Glyp/harmonic/ZPE/input_dihedrals.dat
- nucleardensity/run_Glyp/harmonic/ZPE/input_bonds.dat
- nucleardensity/run_Glyp/harmonic/ZPE/input_angles.dat
- nucleardensity/run_Glyp/harmonic/ZPE/cnorm.dat
- nucleardensity/run_Glyp/harmonic/OH/
- nucleardensity/run_Glyp/harmonic/OH/wavefunction_harm_OH_Glyp.dat
- nucleardensity/run_Glyp/harmonic/OH/reference_geometry_Glyp.xyz
- nucleardensity/run_Glyp/harmonic/OH/omega_Glyp.dat
- nucleardensity/run_Glyp/harmonic/OH/input_nucleardensity.dat
- nucleardensity/run_Glyp/harmonic/OH/input_dihedrals.dat
- nucleardensity/run_Glyp/harmonic/OH/input_bonds.dat
- nucleardensity/run_Glyp/harmonic/OH/input_angles.dat
- nucleardensity/run_Glyp/harmonic/OH/cnorm.dat
- nucleardensity/run_Glyp/anharmonic/
- nucleardensity/run_Glyp/anharmonic/ZPE/
- nucleardensity/run_Glyp/anharmonic/ZPE/wavefunction_anharm_ZPE_Glyp.dat
- nucleardensity/run_Glyp/anharmonic/ZPE/reference_geometry_Glyp.xyz
- nucleardensity/run_Glyp/anharmonic/ZPE/omega_Glyp.dat
- nucleardensity/run_Glyp/anharmonic/ZPE/input_nucleardensity.dat
- nucleardensity/run_Glyp/anharmonic/ZPE/input_dihedrals.dat
- nucleardensity/run_Glyp/anharmonic/ZPE/input_bonds.dat
- nucleardensity/run_Glyp/anharmonic/ZPE/input_angles.dat
- nucleardensity/run_Glyp/anharmonic/ZPE/cnorm.dat
- nucleardensity/run_Glyp/anharmonic/OH/
- nucleardensity/run_Glyp/anharmonic/OH/wavefunction_anharm_OH_Glyp.dat
- nucleardensity/run_Glyp/anharmonic/OH/reference_geometry_Glyp.xyz
- nucleardensity/run_Glyp/anharmonic/OH/omega_Glyp.dat
- nucleardensity/run_Glyp/anharmonic/OH/input_nucleardensity.dat
- nucleardensity/run_Glyp/anharmonic/OH/input_dihedrals.dat
- nucleardensity/run_Glyp/anharmonic/OH/input_bonds.dat
- nucleardensity/run_Glyp/anharmonic/OH/input_angles.dat
- nucleardensity/run_Glyp/anharmonic/OH/cnorm.dat
