# Supplementary material for: Anharmonic quantum nuclear densities from full dimensional vibrational eigenfunctions with application to protonated glycine
Source: Nat Commun. 2020 Aug 28;11:4348. doi: 10.1038/s41467-020-18211-3 (PMC7455743; doi:10.1038/s41467-020-18211-3)
Supplement: Supplementary file 1 — Supplementary Software [file 41467_2020_18211_MOESM1_ESM.zip › nucleardensity/src/density/constants_mod.f90]

!    Semiclassical Nuclear Densities. Full notice in LICENSE file. See also README.md
!    Copyright (C) 2020 Chiara Donatella Aieta, Marco Micciarelli, Gianluca Bertaina, Michele Ceotto


!     This module contains mathematical and physical constants
      MODULE constants
      implicit none
      save
!     conversion from a.u. [codice in a.u.]
       real(8)   , parameter  :: FROMauTOev      = 27.2114d0
       real(8)   , parameter  :: FROMevTOau      = 1.d0/FROMauTOev
       real(8)   , parameter  :: FROMauTOcm      = 219474.625d0
       real(8)   , parameter  :: FROMcmTOau      = 1.d0/FROMauTOcm
       real(8)   , parameter  :: FROMauTOang     = 0.5291772108d0
       real(8)   , parameter  :: FROMangTOau     = 1/0.5291772108d0
       real(8)   , parameter  :: FROMangTOau_vel = 1.d0/21.87676d0
       real(8)   , parameter  :: pi              = dacos(-1.d0)
       real(8)   , parameter  :: twopi           = 2.d0 * pi
       real(8)   , parameter  :: zero_real       = 0.d0
       complex(8), parameter  :: aye             = (0.d0,1.d0)

      END MODULE constants
