# Supplementary material for: Anharmonic quantum nuclear densities from full dimensional vibrational eigenfunctions with application to protonated glycine
Source: Nat Commun. 2020 Aug 28;11:4348. doi: 10.1038/s41467-020-18211-3 (PMC7455743; doi:10.1038/s41467-020-18211-3)
Supplement: Supplementary file 1 — Supplementary Software [file 41467_2020_18211_MOESM1_ESM.zip › nucleardensity/src/density/Makefile]

#fc=gfortran
fc=mpif90
myflgs = -O3
#myflgs = -fno-automatic -fcheck=bounds -O3 
lib = 

obj =   \
	constants_mod.o\
	io_units_def_mod.o\
	input_defs_mod.o\
	manage_cubes.o\
	hermite.o\
	calc_wfn.o\
	main.o

all: compile

compile: $(obj)  
	$(fc) $(myflgs) $(obj) -o nucleardensity $(lib)

%.o : %.f
	$(fc) $(myflgs) -c $< 

%.o : %.f90
	$(fc) $(myflgs) -c $< 

clean: 
	rm -f *.o nucleardensity *.mod 
