# Supplementary material for: Anharmonic quantum nuclear densities from full dimensional vibrational eigenfunctions with application to protonated glycine
Source: Nat Commun. 2020 Aug 28;11:4348. doi: 10.1038/s41467-020-18211-3 (PMC7455743; doi:10.1038/s41467-020-18211-3)
Supplement: Supplementary file 1 — Supplementary Software [file 41467_2020_18211_MOESM1_ESM.zip › nucleardensity/src/crude/Makefile]

fc=gfortran
#fc=mpif90
myflgs = -O3
#myflgs = -fcheck=bounds -O0
#myflgs = -fno-automatic -fcheck=bounds -O3
lib = 

obj =   \
	crude.F90

all: compile

compile: $(obj)  
	$(fc) $(myflgs) $(obj) -o crude $(lib)

%.o : %.f
	$(fc) $(myflgs) -c $< 

%.o : %.f90
	$(fc) $(myflgs) -c $< 

clean: 
	rm -f *.o crude *.mod 
