# Supplementary material for: Anharmonic quantum nuclear densities from full dimensional vibrational eigenfunctions with application to protonated glycine
Source: Nat Commun. 2020 Aug 28;11:4348. doi: 10.1038/s41467-020-18211-3 (PMC7455743; doi:10.1038/s41467-020-18211-3)
Supplement: Supplementary file 1 — Supplementary Software [file 41467_2020_18211_MOESM1_ESM.zip › nucleardensity/run_Glyp/harmonic/ZPE/reference_geometry_Glyp.xyz]

          11
# Geometry in center of mass and principal axes frame, with mass at end
N    1.874324972171350E+00  -2.588152887225811E-02  -1.123535601373765E-04   2.552606000000000E+04
C    6.600722513059147E-01   8.677291848627114E-01   1.387507087110829E-04   2.187466000000000E+04
H    6.622730849631533E-01   1.504291835580331E+00  -8.907110862605960E-01   1.837150000000000E+03
H    6.624148406599338E-01   1.503870517410962E+00   8.912894830698157E-01   1.837150000000000E+03
C   -5.414409816755494E-01  -7.957615470957065E-02   5.397928051312922E-05   2.187466000000000E+04
O   -3.772700112568121E-01  -1.281315225678322E+00   6.797909021209747E-05   2.915696000000000E+04
O   -1.686662319019994E+00   5.767397091400653E-01  -7.098631174787262E-05   2.915696000000000E+04
H    1.486227141698292E+00  -9.992250837240212E-01   1.722875036690857E-05   1.837150000000000E+03
H    2.462974836387218E+00   9.805974264810718E-02  -8.290540577071843E-01   1.837150000000000E+03
H    2.463616638713396E+00   9.827077968603576E-02   8.283399044463962E-01   1.837150000000000E+03
H   -2.436446743869431E+00  -4.792949641561657E-02  -5.674684508673589E-04   1.837150000000000E+03
