# Supplementary material for: Anharmonic quantum nuclear densities from full dimensional vibrational eigenfunctions with application to protonated glycine
Source: Nat Commun. 2020 Aug 28;11:4348. doi: 10.1038/s41467-020-18211-3 (PMC7455743; doi:10.1038/s41467-020-18211-3)
Supplement: Supplementary file 1 — Supplementary Software [file 41467_2020_18211_MOESM1_ESM.zip › nucleardensity/run_Glyp/harmonic/ZPE/omega_Glyp.dat]

 # Harmonic frequencies of normal modes of Glyp
             88.750240662713992   
             221.91948430417690   
             303.71943922394877   
             475.12686444363317   
             519.62347182776307   
             645.24962282922911   
             663.86513645378523   
             838.16338088890632   
             926.14874345078238   
             988.12365998328698   
             1093.6723918071402   
             1101.1468681630311   
             1194.0537904624668   
             1291.9373947589686   
             1313.0680329405127   
             1429.2611512174319   
             1452.8950443071410   
             1486.7606675926081   
             1631.5032530092656   
             1641.9441056921310   
             1799.8826147693721   
             3105.3653710122676   
             3116.8084111136159   
             3169.6933676987210   
             3445.0591115227940   
             3504.6463781710795   
             3692.9901708807147   
