# Supplementary material for: Anharmonic quantum nuclear densities from full dimensional vibrational eigenfunctions with application to protonated glycine
Source: Nat Commun. 2020 Aug 28;11:4348. doi: 10.1038/s41467-020-18211-3 (PMC7455743; doi:10.1038/s41467-020-18211-3)
Supplement: Supplementary file 1 — Supplementary Software [file 41467_2020_18211_MOESM1_ESM.zip › nucleardensity/run_Glyp/harmonic/ZPE/input_dihedrals.dat]

# N of points in dihedrals histogram
800
# N of dihedrals
7 
# Name
H3-N-C2-C1
# Atoms
8  1  2  5
# Name
H1-N-C2-C1
# Atoms
9  1  2  5
# Name
H1-N-C2-H4 
# atoms
9  1  2  3
# Name
H4-C2-C1-O1    
# atoms
3  2  5  7
# Name
N-C2-C1-O1
# atoms
1  2  5  7
# name
C2-C1-O1-H6
# atoms
2  5  7  11
# Name
O2-C1-O1-H6
# atoms
6  5  7  11
