# Supplementary material for: Anharmonic quantum nuclear densities from full dimensional vibrational eigenfunctions with application to protonated glycine
Source: Nat Commun. 2020 Aug 28;11:4348. doi: 10.1038/s41467-020-18211-3 (PMC7455743; doi:10.1038/s41467-020-18211-3)
Supplement: Supplementary file 1 — Supplementary Software [file 41467_2020_18211_MOESM1_ESM.zip › nucleardensity/run_Glyp/harmonic/ZPE/input_bonds.dat]

# N of points in bond length histogram
400
# N of bonds
11
# Name 
O1-H6
# Atoms
7  11
# Name 
N-H1 
# Atoms
1   10
# Name 
N-H2
# atoms
1 9
# Name 
N-H3
# atoms
1 8
# Name
C2-H4
# atoms
2 4
# Name
C2-H5
# atoms
2 3
# name
C1-C2
# atoms
2 5
# name
O2-H3
# atoms
6 8
# name
C1-O2
# atoms
5 6
# name
C1-O1
# atoms
5 7
# name
C2-N
# atoms
1 2
