# Supplementary material for: Anharmonic quantum nuclear densities from full dimensional vibrational eigenfunctions with application to protonated glycine
Source: Nat Commun. 2020 Aug 28;11:4348. doi: 10.1038/s41467-020-18211-3 (PMC7455743; doi:10.1038/s41467-020-18211-3)
Supplement: Supplementary file 1 — Supplementary Software [file 41467_2020_18211_MOESM1_ESM.zip › nucleardensity/run_Glyp/harmonic/ZPE/input_angles.dat]

# N of points in angle histogram
400
# N of angles
12
# Name 
H1-N-H2
# Atoms
9  1  10
# Name 
H1-N-H3
# Atoms
8   1   9
# Name 
H3-N-C2 
# atoms
8   1   2 
# Name 
H1-N-C2    
# atoms
9   1   2
# Name
H4-C2-H5
# atoms
3   2   4
# name
H4-C2-N
# atoms
3   2   1
# Name
H4-C2-C1
# atoms
3   2   5
# name
C1-C2-N
# atoms
5   2   1
# name
O2-C1-O2
# atoms
6   5  7
# name 
C2-C1-O1
# atoms
2   5  6
# name
H6-O1-C1
# atoms
11  7  5
# name
O1-C1-C2
# atoms
7  5   2
