# Supplementary material for: Anharmonic quantum nuclear densities from full dimensional vibrational eigenfunctions with application to protonated glycine
Source: Nat Commun. 2020 Aug 28;11:4348. doi: 10.1038/s41467-020-18211-3 (PMC7455743; doi:10.1038/s41467-020-18211-3)
Supplement: Supplementary file 1 — Supplementary Software [file 41467_2020_18211_MOESM1_ESM.zip › nucleardensity/run_Glyp/harmonic/OH/wavefunction_harm_OH_Glyp.dat]

#    Semiclassical Nuclear Densities. Full notice in LICENSE file. See also README.md
#    Copyright (C) 2020 Chiara Donatella Aieta, Marco Micciarelli, Gianluca Bertaina, Michele Ceotto
# Harmonic wavefunction of OH stretch of Glyp
# Number of non negligible basis elements: 1
# 
# Column 1 refers to index in semiclassical code. Columns 2-28 indicate number of harmonic excitations of nurmal modes. Column 29 indicates amplitude of basis element. 
# 
 1610.00   0   0   0   0   0   0   0   0   0   0   0   0   0   0   0   0   0   0   0   0   0   0   0   0   0   0   1   1.e0
