# Supplementary material for: Anharmonic quantum nuclear densities from full dimensional vibrational eigenfunctions with application to protonated glycine
Source: Nat Commun. 2020 Aug 28;11:4348. doi: 10.1038/s41467-020-18211-3 (PMC7455743; doi:10.1038/s41467-020-18211-3)
Supplement: Supplementary file 1 — Supplementary Software [file 41467_2020_18211_MOESM1_ESM.zip › nucleardensity/run_Glyp/anharmonic/ZPE/wavefunction_anharm_ZPE_Glyp.dat]

#    Semiclassical Nuclear Densities. Full notice in LICENSE file. See also README.md
#    Copyright (C) 2020 Chiara Donatella Aieta, Marco Micciarelli, Gianluca Bertaina, Michele Ceotto
# Anharmonic wavefunction of ground state of Glyp
# Number of non negligible basis elements: 1672
# 
# Column 1 refers to index in semiclassical code. Columns 2-28 indicate number of harmonic excitations of nurmal modes. Column 29 indicates amplitude of basis element. 
#  
    1.00   0   0   0   0   0   0   0   0   0   0   0   0   0   0   0   0   0   0   0   0   0   0   0   0   0   0   0   0.9278685730E+00
    3.00   2   0   0   0   0   0   0   0   0   0   0   0   0   0   0   0   0   0   0   0   0   0   0   0   0   0   0   0.8094468948E-01
    6.00   0   0   1   0   0   0   0   0   0   0   0   0   0   0   0   0   0   0   0   0   0   0   0   0   0   0   0  -0.7676694416E-01
    7.00   1   1   0   0   0   0   0   0   0   0   0   0   0   0   0   0   0   0   0   0   0   0   0   0   0   0   0  -0.2764986991E-01
    8.00   4   0   0   0   0   0   0   0   0   0   0   0   0   0   0   0   0   0   0   0   0   0   0   0   0   0   0  -0.1845944615E-01
   12.00   0   2   0   0   0   0   0   0   0   0   0   0   0   0   0   0   0   0   0   0   0   0   0   0   0   0   0  -0.3636710243E-01
   13.00   0   0   0   1   0   0   0   0   0   0   0   0   0   0   0   0   0   0   0   0   0   0   0   0   0   0   0  -0.6416757207E-01
   14.00   2   0   1   0   0   0   0   0   0   0   0   0   0   0   0   0   0   0   0   0   0   0   0   0   0   0   0  -0.1995150812E-01
   15.00   3   1   0   0   0   0   0   0   0   0   0   0   0   0   0   0   0   0   0   0   0   0   0   0   0   0   0  -0.1406915804E-01
   18.00   6   0   0   0   0   0   0   0   0   0   0   0   0   0   0   0   0   0   0   0   0   0   0   0   0   0   0   0.7537559547E-02
   23.00   0   0   2   0   0   0   0   0   0   0   0   0   0   0   0   0   0   0   0   0   0   0   0   0   0   0   0  -0.2958048356E-01
   24.00   1   0   0   0   1   0   0   0   0   0   0   0   0   0   0   0   0   0   0   0   0   0   0   0   0   0   0  -0.4784787263E-02
   25.00   2   2   0   0   0   0   0   0   0   0   0   0   0   0   0   0   0   0   0   0   0   0   0   0   0   0   0  -0.1074148714E-01
   26.00   0   0   0   0   0   1   0   0   0   0   0   0   0   0   0   0   0   0   0   0   0   0   0   0   0   0   0   0.3131050571E-01
   27.00   2   0   0   1   0   0   0   0   0   0   0   0   0   0   0   0   0   0   0   0   0   0   0   0   0   0   0   0.2672578227E-02
   28.00   4   0   1   0   0   0   0   0   0   0   0   0   0   0   0   0   0   0   0   0   0   0   0   0   0   0   0   0.1025196530E-01
   30.00   5   1   0   0   0   0   0   0   0   0   0   0   0   0   0   0   0   0   0   0   0   0   0   0   0   0   0   0.4509297264E-02
   38.00   0   1   0   0   1   0   0   0   0   0   0   0   0   0   0   0   0   0   0   0   0   0   0   0   0   0   0  -0.1881724309E-01
   40.00   0   2   1   0   0   0   0   0   0   0   0   0   0   0   0   0   0   0   0   0   0   0   0   0   0   0   0  -0.1119541363E-01
   41.00   1   0   0   0   0   0   1   0   0   0   0   0   0   0   0   0   0   0   0   0   0   0   0   0   0   0   0   0.1811248401E-01
   43.00   1   3   0   0   0   0   0   0   0   0   0   0   0   0   0   0   0   0   0   0   0   0   0   0   0   0   0  -0.2200754006E-02
   44.00   0   0   1   1   0   0   0   0   0   0   0   0   0   0   0   0   0   0   0   0   0   0   0   0   0   0   0   0.1330983816E-01
   45.00   2   0   2   0   0   0   0   0   0   0   0   0   0   0   0   0   0   0   0   0   0   0   0   0   0   0   0   0.4212997943E-02
   46.00   3   0   0   0   1   0   0   0   0   0   0   0   0   0   0   0   0   0   0   0   0   0   0   0   0   0   0  -0.1658394949E-01
   47.00   4   2   0   0   0   0   0   0   0   0   0   0   0   0   0   0   0   0   0   0   0   0   0   0   0   0   0   0.4784247976E-02
   48.00   2   0   0   0   0   1   0   0   0   0   0   0   0   0   0   0   0   0   0   0   0   0   0   0   0   0   0   0.6185432869E-02
   51.00   4   0   0   1   0   0   0   0   0   0   0   0   0   0   0   0   0   0   0   0   0   0   0   0   0   0   0   0.2986748452E-02
   53.00   0   0   0   0   0   0   0   1   0   0   0   0   0   0   0   0   0   0   0   0   0   0   0   0   0   0   0   0.9817604948E-01
   59.00   0   1   0   0   0   0   1   0   0   0   0   0   0   0   0   0   0   0   0   0   0   0   0   0   0   0   0   0.4854741964E-02
   61.00   0   4   0   0   0   0   0   0   0   0   0   0   0   0   0   0   0   0   0   0   0   0   0   0   0   0   0  -0.2149731455E-02
   62.00   0   0   3   0   0   0   0   0   0   0   0   0   0   0   0   0   0   0   0   0   0   0   0   0   0   0   0  -0.2950039098E-01
   65.00   0   2   0   1   0   0   0   0   0   0   0   0   0   0   0   0   0   0   0   0   0   0   0   0   0   0   0   0.4250367220E-02
   68.00   3   0   0   0   0   0   1   0   0   0   0   0   0   0   0   0   0   0   0   0   0   0   0   0   0   0   0   0.8493618689E-02
   69.00   3   3   0   0   0   0   0   0   0   0   0   0   0   0   0   0   0   0   0   0   0   0   0   0   0   0   0   0.3843733581E-02
   70.00   0   0   1   0   0   1   0   0   0   0   0   0   0   0   0   0   0   0   0   0   0   0   0   0   0   0   0   0.2234012028E-02
   71.00   0   0   0   2   0   0   0   0   0   0   0   0   0   0   0   0   0   0   0   0   0   0   0   0   0   0   0   0.1238970582E-01
   72.00   4   0   2   0   0   0   0   0   0   0   0   0   0   0   0   0   0   0   0   0   0   0   0   0   0   0   0  -0.7934110731E-02
   73.00   5   0   0   0   1   0   0   0   0   0   0   0   0   0   0   0   0   0   0   0   0   0   0   0   0   0   0   0.3070457897E-02
   77.00   6   2   0   0   0   0   0   0   0   0   0   0   0   0   0   0   0   0   0   0   0   0   0   0   0   0   0  -0.2326297244E-02
   79.00   0   0   0   0   0   0   0   0   0   1   0   0   0   0   0   0   0   0   0   0   0   0   0   0   0   0   0  -0.4138581993E-01
   82.00   4   0   0   0   0   1   0   0   0   0   0   0   0   0   0   0   0   0   0   0   0   0   0   0   0   0   0  -0.2557797973E-02
   83.00   6   0   0   1   0   0   0   0   0   0   0   0   0   0   0   0   0   0   0   0   0   0   0   0   0   0   0  -0.1913761617E-02
   84.00   1   0   0   0   0   0   0   0   1   0   0   0   0   0   0   0   0   0   0   0   0   0   0   0   0   0   0   0.1462204131E-01
   85.00   2   0   0   0   0   0   0   1   0   0   0   0   0   0   0   0   0   0   0   0   0   0   0   0   0   0   0  -0.1456704676E-01
   89.00   0   0   0   0   2   0   0   0   0   0   0   0   0   0   0   0   0   0   0   0   0   0   0   0   0   0   0  -0.2338541096E-01
   91.00   0   2   2   0   0   0   0   0   0   0   0   0   0   0   0   0   0   0   0   0   0   0   0   0   0   0   0  -0.2770127286E-02
   94.00   2   4   0   0   0   0   0   0   0   0   0   0   0   0   0   0   0   0   0   0   0   0   0   0   0   0   0   0.1261892652E-02
   96.00   0   0   2   1   0   0   0   0   0   0   0   0   0   0   0   0   0   0   0   0   0   0   0   0   0   0   0  -0.1091804478E-01
   97.00   2   0   3   0   0   0   0   0   0   0   0   0   0   0   0   0   0   0   0   0   0   0   0   0   0   0   0  -0.1804469805E-01
   99.00   0   2   0   0   0   1   0   0   0   0   0   0   0   0   0   0   0   0   0   0   0   0   0   0   0   0   0   0.1611856780E-02
  100.00   0   0   0   0   0   0   0   0   0   0   1   0   0   0   0   0   0   0   0   0   0   0   0   0   0   0   0  -0.7086771804E-02
  104.00   5   0   0   0   0   0   1   0   0   0   0   0   0   0   0   0   0   0   0   0   0   0   0   0   0   0   0   0.1152131444E-02
  106.00   5   3   0   0   0   0   0   0   0   0   0   0   0   0   0   0   0   0   0   0   0   0   0   0   0   0   0  -0.1892369164E-02
  108.00   0   0   0   1   0   1   0   0   0   0   0   0   0   0   0   0   0   0   0   0   0   0   0   0   0   0   0  -0.1383751023E-01
  110.00   2   0   0   2   0   0   0   0   0   0   0   0   0   0   0   0   0   0   0   0   0   0   0   0   0   0   0  -0.4834560977E-02
  114.00   6   0   2   0   0   0   0   0   0   0   0   0   0   0   0   0   0   0   0   0   0   0   0   0   0   0   0   0.2774610697E-02
  116.00   0   0   1   0   0   0   0   1   0   0   0   0   0   0   0   0   0   0   0   0   0   0   0   0   0   0   0  -0.3396899263E-01
  117.00   0   1   0   0   0   0   0   0   1   0   0   0   0   0   0   0   0   0   0   0   0   0   0   0   0   0   0  -0.1342119165E-01
  120.00   2   0   0   0   0   0   0   0   0   1   0   0   0   0   0   0   0   0   0   0   0   0   0   0   0   0   0   0.1887933930E-01
  125.00   0   0   0   0   1   0   1   0   0   0   0   0   0   0   0   0   0   0   0   0   0   0   0   0   0   0   0   0.1927424778E-01
  126.00   0   3   0   0   1   0   0   0   0   0   0   0   0   0   0   0   0   0   0   0   0   0   0   0   0   0   0   0.2880347087E-02
  127.00   1   0   0   0   0   0   0   0   0   0   0   1   0   0   0   0   0   0   0   0   0   0   0   0   0   0   0   0.2561932758E-01
  128.00   0   4   1   0   0   0   0   0   0   0   0   0   0   0   0   0   0   0   0   0   0   0   0   0   0   0   0   0.1299025377E-02
  129.00   3   0   0   0   0   0   0   0   1   0   0   0   0   0   0   0   0   0   0   0   0   0   0   0   0   0   0   0.1432895819E-01
  130.00   4   0   0   0   0   0   0   1   0   0   0   0   0   0   0   0   0   0   0   0   0   0   0   0   0   0   0   0.1012083763E-01
  131.00   0   0   0   0   0   0   0   0   0   0   0   0   1   0   0   0   0   0   0   0   0   0   0   0   0   0   0  -0.1882999171E-01
  134.00   1   5   0   0   0   0   0   0   0   0   0   0   0   0   0   0   0   0   0   0   0   0   0   0   0   0   0   0.1329237981E-02
  136.00   0   0   4   0   0   0   0   0   0   0   0   0   0   0   0   0   0   0   0   0   0   0   0   0   0   0   0  -0.7551639888E-02
  138.00   2   0   0   0   2   0   0   0   0   0   0   0   0   0   0   0   0   0   0   0   0   0   0   0   0   0   0  -0.6744041077E-02
  140.00   4   4   0   0   0   0   0   0   0   0   0   0   0   0   0   0   0   0   0   0   0   0   0   0   0   0   0  -0.1330240871E-02
  141.00   0   0   2   0   0   1   0   0   0   0   0   0   0   0   0   0   0   0   0   0   0   0   0   0   0   0   0   0.9590805276E-02
  142.00   0   0   1   2   0   0   0   0   0   0   0   0   0   0   0   0   0   0   0   0   0   0   0   0   0   0   0  -0.8312019554E-02
  145.00   4   0   3   0   0   0   0   0   0   0   0   0   0   0   0   0   0   0   0   0   0   0   0   0   0   0   0   0.1116506489E-01
  146.00   2   0   0   0   0   0   0   0   0   0   1   0   0   0   0   0   0   0   0   0   0   0   0   0   0   0   0   0.1848360696E-01
  152.00   0   2   0   0   0   0   0   1   0   0   0   0   0   0   0   0   0   0   0   0   0   0   0   0   0   0   0  -0.7485263731E-02
  155.00   0   0   0   0   0   2   0   0   0   0   0   0   0   0   0   0   0   0   0   0   0   0   0   0   0   0   0   0.4214303047E-02
  156.00   0   0   1   0   0   0   0   0   0   1   0   0   0   0   0   0   0   0   0   0   0   0   0   0   0   0   0   0.2699024193E-01
  163.00   0   0   0   0   0   0   0   0   0   0   0   0   0   0   1   0   0   0   0   0   0   0   0   0   0   0   0  -0.2367596677E-01
  164.00   0   0   0   1   0   0   0   1   0   0   0   0   0   0   0   0   0   0   0   0   0   0   0   0   0   0   0   0.7312424202E-02
  166.00   0   1   0   0   0   0   0   0   0   0   0   1   0   0   0   0   0   0   0   0   0   0   0   0   0   0   0  -0.1001320560E-01
  167.00   0   0   0   0   0   0   2   0   0   0   0   0   0   0   0   0   0   0   0   0   0   0   0   0   0   0   0  -0.6973530805E-02
  168.00   0   3   0   0   0   0   1   0   0   0   0   0   0   0   0   0   0   0   0   0   0   0   0   0   0   0   0  -0.2276072036E-02
  171.00   0   0   1   0   2   0   0   0   0   0   0   0   0   0   0   0   0   0   0   0   0   0   0   0   0   0   0  -0.3771706497E-02
  172.00   4   0   0   0   0   0   0   0   0   1   0   0   0   0   0   0   0   0   0   0   0   0   0   0   0   0   0  -0.4025169552E-02
  174.00   0   2   3   0   0   0   0   0   0   0   0   0   0   0   0   0   0   0   0   0   0   0   0   0   0   0   0   0.4077496372E-02
  178.00   3   0   0   0   0   0   0   0   0   0   0   1   0   0   0   0   0   0   0   0   0   0   0   0   0   0   0  -0.5741806286E-02
  179.00   5   0   0   0   0   0   0   0   1   0   0   0   0   0   0   0   0   0   0   0   0   0   0   0   0   0   0  -0.5191613922E-02
  181.00   6   0   0   0   0   0   0   1   0   0   0   0   0   0   0   0   0   0   0   0   0   0   0   0   0   0   0  -0.2921286661E-02
  182.00   2   0   0   0   0   0   0   0   0   0   0   0   1   0   0   0   0   0   0   0   0   0   0   0   0   0   0   0.1376268284E-01
  185.00   1   0   0   0   0   0   0   0   0   0   0   0   0   1   0   0   0   0   0   0   0   0   0   0   0   0   0   0.1983203296E-01
  186.00   0   0   3   1   0   0   0   0   0   0   0   0   0   0   0   0   0   0   0   0   0   0   0   0   0   0   0   0.3933386981E-02
  187.00   2   0   4   0   0   0   0   0   0   0   0   0   0   0   0   0   0   0   0   0   0   0   0   0   0   0   0  -0.4990019408E-02
  189.00   0   2   0   2   0   0   0   0   0   0   0   0   0   0   0   0   0   0   0   0   0   0   0   0   0   0   0  -0.2893850665E-02
  190.00   4   0   0   0   2   0   0   0   0   0   0   0   0   0   0   0   0   0   0   0   0   0   0   0   0   0   0   0.1561301277E-02
  191.00   0   0   1   0   0   0   0   0   0   0   1   0   0   0   0   0   0   0   0   0   0   0   0   0   0   0   0   0.9944679705E-02
  201.00   0   0   0   3   0   0   0   0   0   0   0   0   0   0   0   0   0   0   0   0   0   0   0   0   0   0   0  -0.5878679042E-02
  202.00   0   0   0   0   0   0   0   0   0   0   0   0   0   0   0   1   0   0   0   0   0   0   0   0   0   0   0  -0.1514315591E-01
  205.00   0   2   0   0   0   0   0   0   0   1   0   0   0   0   0   0   0   0   0   0   0   0   0   0   0   0   0   0.6796107647E-02
  207.00   6   0   3   0   0   0   0   0   0   0   0   0   0   0   0   0   0   0   0   0   0   0   0   0   0   0   0  -0.2934686682E-02
  208.00   0   0   2   0   0   0   0   1   0   0   0   0   0   0   0   0   0   0   0   0   0   0   0   0   0   0   0  -0.1748519573E-01
  209.00   0   0   0   0   1   0   0   0   1   0   0   0   0   0   0   0   0   0   0   0   0   0   0   0   0   0   0  -0.1362231913E-01
  210.00   4   0   0   0   0   0   0   0   0   0   1   0   0   0   0   0   0   0   0   0   0   0   0   0   0   0   0  -0.2694431567E-02
  211.00   0   0   0   0   0   0   0   0   0   0   0   0   0   0   0   0   1   0   0   0   0   0   0   0   0   0   0   0.2662117424E-01
  215.00   0   0   0   1   0   0   0   0   0   1   0   0   0   0   0   0   0   0   0   0   0   0   0   0   0   0   0   0.2124210085E-01
  217.00   2   0   0   0   0   2   0   0   0   0   0   0   0   0   0   0   0   0   0   0   0   0   0   0   0   0   0  -0.3515878241E-02
  221.00   6   0   0   2   0   0   0   0   0   0   0   0   0   0   0   0   0   0   0   0   0   0   0   0   0   0   0  -0.2045179597E-02
  223.00   0   2   0   0   2   0   0   0   0   0   0   0   0   0   0   0   0   0   0   0   0   0   0   0   0   0   0   0.2475627677E-02
  224.00   0   0   0   0   0   1   0   1   0   0   0   0   0   0   0   0   0   0   0   0   0   0   0   0   0   0   0   0.5211949304E-02
  225.00   0   0   0   0   0   0   0   0   0   0   0   0   0   0   0   0   0   1   0   0   0   0   0   0   0   0   0   0.4221549183E-01
  226.00   2   0   0   0   0   0   0   0   0   0   0   0   0   0   1   0   0   0   0   0   0   0   0   0   0   0   0   0.6453653245E-02
  228.00   0   0   1   0   0   0   0   0   0   0   0   0   1   0   0   0   0   0   0   0   0   0   0   0   0   0   0   0.1936205793E-01
  231.00   2   0   0   0   0   0   2   0   0   0   0   0   0   0   0   0   0   0   0   0   0   0   0   0   0   0   0  -0.3487447289E-02
  235.00   0   1   0   0   0   0   0   0   0   0   0   0   0   1   0   0   0   0   0   0   0   0   0   0   0   0   0  -0.8883795616E-02
  237.00   0   0   0   1   2   0   0   0   0   0   0   0   0   0   0   0   0   0   0   0   0   0   0   0   0   0   0  -0.4571017659E-02
  239.00   0   0   5   0   0   0   0   0   0   0   0   0   0   0   0   0   0   0   0   0   0   0   0   0   0   0   0  -0.8704679331E-02
  240.00   6   0   0   0   0   0   0   0   0   1   0   0   0   0   0   0   0   0   0   0   0   0   0   0   0   0   0  -0.4905066866E-02
  245.00   0   2   0   0   0   0   0   0   0   0   1   0   0   0   0   0   0   0   0   0   0   0   0   0   0   0   0   0.5894235480E-02
  247.00   5   0   0   0   0   0   0   0   0   0   0   1   0   0   0   0   0   0   0   0   0   0   0   0   0   0   0   0.5609351174E-02
  249.00   4   0   0   0   0   0   0   0   0   0   0   0   1   0   0   0   0   0   0   0   0   0   0   0   0   0   0  -0.3166871699E-02
  253.00   0   0   3   0   0   1   0   0   0   0   0   0   0   0   0   0   0   0   0   0   0   0   0   0   0   0   0   0.9434250002E-02
  255.00   0   0   2   2   0   0   0   0   0   0   0   0   0   0   0   0   0   0   0   0   0   0   0   0   0   0   0   0.2587772042E-02
  256.00   3   0   0   0   0   0   0   0   0   0   0   0   0   1   0   0   0   0   0   0   0   0   0   0   0   0   0  -0.9878641881E-02
  258.00   0   0   0   1   0   0   0   0   0   0   1   0   0   0   0   0   0   0   0   0   0   0   0   0   0   0   0   0.1693381559E-01
  259.00   4   0   4   0   0   0   0   0   0   0   0   0   0   0   0   0   0   0   0   0   0   0   0   0   0   0   0  -0.4003944857E-02
  261.00   6   0   0   0   2   0   0   0   0   0   0   0   0   0   0   0   0   0   0   0   0   0   0   0   0   0   0  -0.2455045617E-02
  268.00   0   0   0   0   0   0   1   0   1   0   0   0   0   0   0   0   0   0   0   0   0   0   0   0   0   0   0   0.1239853056E-01
  269.00   0   3   0   0   0   0   0   0   1   0   0   0   0   0   0   0   0   0   0   0   0   0   0   0   0   0   0   0.2381392739E-02
  272.00   0   0   0   2   0   1   0   0   0   0   0   0   0   0   0   0   0   0   0   0   0   0   0   0   0   0   0   0.3225480701E-02
  273.00   0   0   2   0   0   0   0   0   0   1   0   0   0   0   0   0   0   0   0   0   0   0   0   0   0   0   0   0.9297080357E-02
  277.00   2   0   0   0   0   0   0   0   0   0   0   0   0   0   0   1   0   0   0   0   0   0   0   0   0   0   0  -0.7626725438E-02
  282.00   0   0   1   0   0   0   0   0   0   0   0   0   0   0   1   0   0   0   0   0   0   0   0   0   0   0   0   0.8459554034E-02
  283.00   0   0   0   0   1   0   0   0   0   0   0   1   0   0   0   0   0   0   0   0   0   0   0   0   0   0   0   0.9850982069E-02
  284.00   6   0   0   0   0   0   0   0   0   0   1   0   0   0   0   0   0   0   0   0   0   0   0   0   0   0   0  -0.2169011230E-02
  286.00   2   0   0   0   0   0   0   0   0   0   0   0   0   0   0   0   1   0   0   0   0   0   0   0   0   0   0  -0.9683781356E-02
  287.00   0   0   1   0   0   0   2   0   0   0   0   0   0   0   0   0   0   0   0   0   0   0   0   0   0   0   0   0.2486594330E-02
  288.00   0   0   0   0   0   0   0   0   0   0   0   0   0   0   0   0   0   0   1   0   0   0   0   0   0   0   0   0.2190616328E-01
  289.00   0   0   0   0   0   1   0   0   0   1   0   0   0   0   0   0   0   0   0   0   0   0   0   0   0   0   0  -0.3228807140E-02
  293.00   0   2   0   0   0   0   0   0   0   0   0   0   1   0   0   0   0   0   0   0   0   0   0   0   0   0   0  -0.4746703636E-02
  296.00   4   0   0   0   0   2   0   0   0   0   0   0   0   0   0   0   0   0   0   0   0   0   0   0   0   0   0   0.2240975575E-02
  297.00   0   0   2   0   2   0   0   0   0   0   0   0   0   0   0   0   0   0   0   0   0   0   0   0   0   0   0  -0.1697620757E-02
  300.00   1   0   0   0   3   0   0   0   0   0   0   0   0   0   0   0   0   0   0   0   0   0   0   0   0   0   0  -0.1659112464E-02
  305.00   0   2   4   0   0   0   0   0   0   0   0   0   0   0   0   0   0   0   0   0   0   0   0   0   0   0   0   0.4585495732E-02
  306.00   2   0   0   0   0   0   0   0   0   0   0   0   0   0   0   0   0   1   0   0   0   0   0   0   0   0   0  -0.1549138986E-01
  307.00   4   0   0   0   0   0   0   0   0   0   0   0   0   0   1   0   0   0   0   0   0   0   0   0   0   0   0   0.2864259922E-02
  308.00   0   0   0   1   0   0   0   0   0   0   0   0   1   0   0   0   0   0   0   0   0   0   0   0   0   0   0   0.7506939920E-02
  310.00   0   0   0   0   0   0   0   2   0   0   0   0   0   0   0   0   0   0   0   0   0   0   0   0   0   0   0   0.2069204023E-01
  311.00   4   0   0   0   0   0   2   0   0   0   0   0   0   0   0   0   0   0   0   0   0   0   0   0   0   0   0   0.1346901878E-02
  312.00   0   0   0   0   2   1   0   0   0   0   0   0   0   0   0   0   0   0   0   0   0   0   0   0   0   0   0  -0.5625610796E-02
  314.00   0   0   4   1   0   0   0   0   0   0   0   0   0   0   0   0   0   0   0   0   0   0   0   0   0   0   0  -0.4472111717E-02
  317.00   2   0   5   0   0   0   0   0   0   0   0   0   0   0   0   0   0   0   0   0   0   0   0   0   0   0   0   0.2339250250E-01
  318.00   0   0   2   0   0   0   0   0   0   0   1   0   0   0   0   0   0   0   0   0   0   0   0   0   0   0   0   0.1283801550E-01
  328.00   6   0   0   0   0   0   0   0   0   0   0   0   1   0   0   0   0   0   0   0   0   0   0   0   0   0   0  -0.1908920350E-02
  329.00   0   0   1   3   0   0   0   0   0   0   0   0   0   0   0   0   0   0   0   0   0   0   0   0   0   0   0   0.4775766574E-02
  330.00   1   0   0   0   0   0   0   0   0   0   0   0   0   0   0   0   0   0   0   1   0   0   0   0   0   0   0   0.3423371714E-02
  331.00   0   0   1   0   0   0   0   0   0   0   0   0   0   0   0   1   0   0   0   0   0   0   0   0   0   0   0   0.1823188798E-01
  335.00   5   0   0   0   0   0   0   0   0   0   0   0   0   1   0   0   0   0   0   0   0   0   0   0   0   0   0   0.3365740965E-02
  338.00   0   0   0   0   0   1   0   0   0   0   1   0   0   0   0   0   0   0   0   0   0   0   0   0   0   0   0  -0.1507756415E-01
  341.00   6   0   4   0   0   0   0   0   0   0   0   0   0   0   0   0   0   0   0   0   0   0   0   0   0   0   0  -0.1224489554E-02
  342.00   0   0   3   0   0   0   0   1   0   0   0   0   0   0   0   0   0   0   0   0   0   0   0   0   0   0   0  -0.1555460472E-01
  345.00   0   0   1   0   0   0   0   0   0   0   0   0   0   0   0   0   1   0   0   0   0   0   0   0   0   0   0   0.1369234596E-01
  347.00   0   2   0   0   0   0   0   0   0   0   0   0   0   0   1   0   0   0   0   0   0   0   0   0   0   0   0   0.2696113421E-02
  351.00   0   0   0   0   0   0   1   0   0   0   0   1   0   0   0   0   0   0   0   0   0   0   0   0   0   0   0  -0.1664750718E-01
  353.00   0   0   0   1   0   2   0   0   0   0   0   0   0   0   0   0   0   0   0   0   0   0   0   0   0   0   0  -0.5556529330E-02
  354.00   0   3   0   0   0   0   0   0   0   0   0   1   0   0   0   0   0   0   0   0   0   0   0   0   0   0   0  -0.1818161131E-02
  357.00   0   2   0   0   0   0   2   0   0   0   0   0   0   0   0   0   0   0   0   0   0   0   0   0   0   0   0  -0.1418435921E-02
  361.00   0   1   0   0   3   0   0   0   0   0   0   0   0   0   0   0   0   0   0   0   0   0   0   0   0   0   0   0.2467176236E-02
  362.00   4   0   0   0   0   0   0   0   0   0   0   0   0   0   0   1   0   0   0   0   0   0   0   0   0   0   0  -0.3504888518E-02
  364.00   0   0   0   1   0   0   0   0   0   0   0   0   0   0   1   0   0   0   0   0   0   0   0   0   0   0   0   0.1116951490E-01
  365.00   0   0   0   2   0   0   0   1   0   0   0   0   0   0   0   0   0   0   0   0   0   0   0   0   0   0   0  -0.2824143267E-02
  366.00   0   0   1   0   0   0   0   0   0   0   0   0   0   0   0   0   0   1   0   0   0   0   0   0   0   0   0   0.3925157717E-01
  368.00   0   0   0   0   0   0   0   0   0   0   0   0   0   0   0   0   0   0   0   0   1   0   0   0   0   0   0  -0.1277392406E-02
  369.00   0   0   2   0   0   0   0   0   0   0   0   0   1   0   0   0   0   0   0   0   0   0   0   0   0   0   0  -0.2487510127E-01
  370.00   0   0   0   1   0   0   2   0   0   0   0   0   0   0   0   0   0   0   0   0   0   0   0   0   0   0   0  -0.1343291180E-02
  372.00   4   0   0   0   0   0   0   0   0   0   0   0   0   0   0   0   1   0   0   0   0   0   0   0   0   0   0  -0.4500057562E-02
  373.00   2   0   0   0   0   0   0   0   0   0   0   0   0   0   0   0   0   0   1   0   0   0   0   0   0   0   0   0.6104291665E-02
  375.00   0   0   0   0   1   0   0   0   0   0   0   0   0   1   0   0   0   0   0   0   0   0   0   0   0   0   0   0.2014501698E-01
  378.00   0   0   6   0   0   0   0   0   0   0   0   0   0   0   0   0   0   0   0   0   0   0   0   0   0   0   0   0.1426464419E-01
  381.00   3   0   0   0   3   0   0   0   0   0   0   0   0   0   0   0   0   0   0   0   0   0   0   0   0   0   0   0.5672528250E-02
  382.00   0   0   0   0   0   0   0   1   0   1   0   0   0   0   0   0   0   0   0   0   0   0   0   0   0   0   0   0.1450968628E-02
  386.00   0   0   0   0   0   1   0   0   0   0   0   0   1   0   0   0   0   0   0   0   0   0   0   0   0   0   0   0.4726028353E-02
  387.00   4   0   0   0   0   0   0   0   0   0   0   0   0   0   0   0   0   1   0   0   0   0   0   0   0   0   0   0.1348233978E-01
  388.00   6   0   0   0   0   0   0   0   0   0   0   0   0   0   1   0   0   0   0   0   0   0   0   0   0   0   0  -0.4859908202E-02
  391.00   0   0   0   0   0   0   0   0   2   0   0   0   0   0   0   0   0   0   0   0   0   0   0   0   0   0   0   0.8451703158E-02
  393.00   2   0   0   0   0   0   0   2   0   0   0   0   0   0   0   0   0   0   0   0   0   0   0   0   0   0   0  -0.1580803197E-02
  396.00   0   0   4   0   0   1   0   0   0   0   0   0   0   0   0   0   0   0   0   0   0   0   0   0   0   0   0  -0.4528285368E-02
  397.00   6   0   0   0   0   0   2   0   0   0   0   0   0   0   0   0   0   0   0   0   0   0   0   0   0   0   0   0.1343639431E-02
  398.00   0   0   3   2   0   0   0   0   0   0   0   0   0   0   0   0   0   0   0   0   0   0   0   0   0   0   0   0.2229538951E-02
  400.00   0   1   0   0   0   0   0   0   0   0   0   0   0   0   0   0   0   0   0   1   0   0   0   0   0   0   0  -0.6904839555E-02
  405.00   0   2   0   0   0   0   0   0   0   0   0   0   0   0   0   1   0   0   0   0   0   0   0   0   0   0   0   0.3951985287E-02
  406.00   4   0   5   0   0   0   0   0   0   0   0   0   0   0   0   0   0   0   0   0   0   0   0   0   0   0   0  -0.3737067584E-02
  409.00   0   0   0   0   2   0   0   1   0   0   0   0   0   0   0   0   0   0   0   0   0   0   0   0   0   0   0  -0.7197076267E-02
  414.00   0   2   0   0   0   0   0   0   0   0   0   0   0   0   0   0   1   0   0   0   0   0   0   0   0   0   0   0.3055860713E-02
  418.00   0   0   3   0   0   0   0   0   0   1   0   0   0   0   0   0   0   0   0   0   0   0   0   0   0   0   0  -0.1485678654E-01
  420.00   0   0   0   4   0   0   0   0   0   0   0   0   0   0   0   0   0   0   0   0   0   0   0   0   0   0   0   0.1067620688E-02
  421.00   0   0   0   1   0   0   0   0   0   0   0   0   0   0   0   1   0   0   0   0   0   0   0   0   0   0   0   0.6815469057E-02
  422.00   3   0   0   0   0   0   0   0   0   0   0   0   0   0   0   0   0   0   0   1   0   0   0   0   0   0   0  -0.6582816784E-02
  426.00   0   0   2   0   0   0   0   0   0   0   0   0   0   0   1   0   0   0   0   0   0   0   0   0   0   0   0  -0.4739771615E-02
  430.00   0   2   0   0   0   0   0   0   0   0   0   0   0   0   0   0   0   1   0   0   0   0   0   0   0   0   0   0.3298762468E-02
  431.00   0   0   0   0   0   0   0   1   0   0   1   0   0   0   0   0   0   0   0   0   0   0   0   0   0   0   0  -0.8623522156E-02
  432.00   0   0   2   0   0   0   2   0   0   0   0   0   0   0   0   0   0   0   0   0   0   0   0   0   0   0   0  -0.1772177563E-02
  433.00   0   0   1   0   0   0   0   0   0   0   0   0   0   0   0   0   0   0   1   0   0   0   0   0   0   0   0  -0.2509084460E-02
  436.00   0   0   0   2   0   0   0   0   0   1   0   0   0   0   0   0   0   0   0   0   0   0   0   0   0   0   0  -0.6218423751E-02
  445.00   0   0   3   0   2   0   0   0   0   0   0   0   0   0   0   0   0   0   0   0   0   0   0   0   0   0   0  -0.9376641385E-02
  447.00   0   0   0   0   0   0   1   0   0   0   0   0   0   1   0   0   0   0   0   0   0   0   0   0   0   0   0  -0.1507045216E-01
  449.00   0   3   0   0   0   0   0   0   0   0   0   0   0   1   0   0   0   0   0   0   0   0   0   0   0   0   0   0.2430667670E-02
  451.00   0   0   0   0   0   1   0   0   0   0   0   0   0   0   1   0   0   0   0   0   0   0   0   0   0   0   0   0.6140116572E-02
  452.00   6   0   0   0   0   0   0   0   0   0   0   0   0   0   0   1   0   0   0   0   0   0   0   0   0   0   0   0.1714062854E-02
  453.00   0   0   0   1   0   0   0   0   0   0   0   0   0   0   0   0   0   1   0   0   0   0   0   0   0   0   0   0.9653812193E-02
  455.00   0   2   5   0   0   0   0   0   0   0   0   0   0   0   0   0   0   0   0   0   0   0   0   0   0   0   0  -0.4230355033E-02
  459.00   0   0   0   0   0   0   0   0   0   2   0   0   0   0   0   0   0   0   0   0   0   0   0   0   0   0   0   0.1102141806E-01
  462.00   2   0   0   0   0   0   0   0   0   0   0   0   0   0   0   0   0   0   0   0   1   0   0   0   0   0   0  -0.1291397263E-01
  464.00   0   0   1   0   0   0   0   2   0   0   0   0   0   0   0   0   0   0   0   0   0   0   0   0   0   0   0   0.9395693063E-02
  465.00   0   4   0   0   0   0   0   0   0   0   1   0   0   0   0   0   0   0   0   0   0   0   0   0   0   0   0  -0.1376756106E-02
  466.00   6   0   0   0   0   0   0   0   0   0   0   0   0   0   0   0   1   0   0   0   0   0   0   0   0   0   0   0.1407018296E-02
  467.00   4   0   0   0   0   0   0   0   0   0   0   0   0   0   0   0   0   0   1   0   0   0   0   0   0   0   0  -0.7983056932E-02
  470.00   0   0   0   2   2   0   0   0   0   0   0   0   0   0   0   0   0   0   0   0   0   0   0   0   0   0   0   0.2534224467E-02
  473.00   0   0   5   1   0   0   0   0   0   0   0   0   0   0   0   0   0   0   0   0   0   0   0   0   0   0   0   0.4213272493E-02
  476.00   2   0   6   0   0   0   0   0   0   0   0   0   0   0   0   0   0   0   0   0   0   0   0   0   0   0   0  -0.3724931118E-02
  477.00   5   0   0   0   3   0   0   0   0   0   0   0   0   0   0   0   0   0   0   0   0   0   0   0   0   0   0  -0.2106024878E-02
  479.00   0   0   3   0   0   0   0   0   0   0   1   0   0   0   0   0   0   0   0   0   0   0   0   0   0   0   0   0.1353136417E-01
  482.00   6   0   0   0   0   0   0   0   0   0   0   0   0   0   0   0   0   1   0   0   0   0   0   0   0   0   0  -0.1164895282E-01
  487.00   0   0   0   0   0   0   0   0   1   0   0   1   0   0   0   0   0   0   0   0   0   0   0   0   0   0   0  -0.6963183821E-02
  488.00   0   0   0   0   2   0   0   0   0   1   0   0   0   0   0   0   0   0   0   0   0   0   0   0   0   0   0  -0.9860784546E-02
  489.00   2   0   0   0   0   0   0   0   2   0   0   0   0   0   0   0   0   0   0   0   0   0   0   0   0   0   0   0.9307958277E-02
  490.00   4   0   0   0   0   0   0   2   0   0   0   0   0   0   0   0   0   0   0   0   0   0   0   0   0   0   0   0.4914171694E-02
  491.00   0   0   0   0   0   0   0   1   0   0   0   0   1   0   0   0   0   0   0   0   0   0   0   0   0   0   0   0.7099761670E-02
  495.00   0   0   2   0   0   0   0   0   0   0   0   0   0   0   0   1   0   0   0   0   0   0   0   0   0   0   0  -0.1709209750E-01
  497.00   0   0   0   2   0   0   0   0   0   0   1   0   0   0   0   0   0   0   0   0   0   0   0   0   0   0   0  -0.7015600836E-02
  499.00   6   0   5   0   0   0   0   0   0   0   0   0   0   0   0   0   0   0   0   0   0   0   0   0   0   0   0   0.1483873702E-02
  501.00   0   0   4   0   0   0   0   1   0   0   0   0   0   0   0   0   0   0   0   0   0   0   0   0   0   0   0  -0.3313546409E-02
  503.00   0   0   2   0   0   0   0   0   0   0   0   0   0   0   0   0   1   0   0   0   0   0   0   0   0   0   0   0.8592360736E-02
  506.00   0   0   0   3   0   1   0   0   0   0   0   0   0   0   0   0   0   0   0   0   0   0   0   0   0   0   0  -0.2984694443E-02
  508.00   0   0   0   0   0   1   0   0   0   0   0   0   0   0   0   1   0   0   0   0   0   0   0   0   0   0   0  -0.7132709126E-02
  510.00   0   2   0   0   0   0   0   0   0   0   0   0   0   0   0   0   0   0   1   0   0   0   0   0   0   0   0  -0.4418991103E-02
  512.00   0   0   0   0   4   0   0   0   0   0   0   0   0   0   0   0   0   0   0   0   0   0   0   0   0   0   0  -0.1814938353E-02
  513.00   1   0   0   0   0   0   3   0   0   0   0   0   0   0   0   0   0   0   0   0   0   0   0   0   0   0   0   0.1291842921E-02
  514.00   0   4   0   0   0   0   0   0   0   0   0   0   1   0   0   0   0   0   0   0   0   0   0   0   0   0   0   0.1861809145E-02
  515.00   0   0   0   0   0   0   0   0   0   1   1   0   0   0   0   0   0   0   0   0   0   0   0   0   0   0   0  -0.1052273492E-01
  516.00   5   0   0   0   0   0   0   0   0   0   0   0   0   0   0   0   0   0   0   1   0   0   0   0   0   0   0  -0.3046091955E-02
  524.00   0   0   2   0   0   0   0   0   0   0   0   0   0   0   0   0   0   1   0   0   0   0   0   0   0   0   0  -0.5460178372E-02
  527.00   0   0   0   0   0   1   0   0   0   0   0   0   0   0   0   0   1   0   0   0   0   0   0   0   0   0   0  -0.1008827361E-01
  529.00   0   0   1   0   0   0   0   0   0   0   0   0   0   0   0   0   0   0   0   0   1   0   0   0   0   0   0  -0.1279580162E-01
  530.00   0   0   3   0   0   0   0   0   0   0   0   0   1   0   0   0   0   0   0   0   0   0   0   0   0   0   0   0.5916035268E-02
  531.00   0   0   0   1   0   0   0   0   0   0   0   0   0   0   0   0   0   0   1   0   0   0   0   0   0   0   0   0.5309689923E-02
  538.00   0   2   0   0   0   0   0   2   0   0   0   0   0   0   0   0   0   0   0   0   0   0   0   0   0   0   0   0.4225579534E-02
  541.00   0   0   0   0   0   2   0   1   0   0   0   0   0   0   0   0   0   0   0   0   0   0   0   0   0   0   0   0.5268457322E-02
  543.00   0   0   0   0   0   1   0   0   0   0   0   0   0   0   0   0   0   1   0   0   0   0   0   0   0   0   0  -0.3998565035E-02
  547.00   0   0   0   2   0   0   0   0   0   0   0   0   1   0   0   0   0   0   0   0   0   0   0   0   0   0   0   0.3665512349E-02
  551.00   0   0   0   0   0   0   0   1   0   0   0   0   0   0   1   0   0   0   0   0   0   0   0   0   0   0   0   0.1790960027E-01
  552.00   0   0   0   1   0   0   0   2   0   0   0   0   0   0   0   0   0   0   0   0   0   0   0   0   0   0   0   0.9669221857E-02
  554.00   2   0   0   0   0   0   0   0   0   2   0   0   0   0   0   0   0   0   0   0   0   0   0   0   0   0   0   0.1882324081E-02
  555.00   4   0   0   0   0   0   0   0   0   0   0   0   0   0   0   0   0   0   0   0   1   0   0   0   0   0   0   0.4719380382E-02
  556.00   0   0   1   0   0   0   0   0   2   0   0   0   0   0   0   0   0   0   0   0   0   0   0   0   0   0   0   0.1311477533E-01
  558.00   0   0   0   0   1   0   0   0   0   0   0   0   0   0   0   0   0   0   0   1   0   0   0   0   0   0   0   0.5998283336E-02
  559.00   0   0   5   0   0   1   0   0   0   0   0   0   0   0   0   0   0   0   0   0   0   0   0   0   0   0   0   0.4160278193E-02
  560.00   6   0   0   0   0   0   0   0   0   0   0   0   0   0   0   0   0   0   1   0   0   0   0   0   0   0   0   0.2853464158E-02
  561.00   0   0   4   2   0   0   0   0   0   0   0   0   0   0   0   0   0   0   0   0   0   0   0   0   0   0   0  -0.2929043585E-02
  562.00   0   0   0   0   0   0   2   1   0   0   0   0   0   0   0   0   0   0   0   0   0   0   0   0   0   0   0  -0.1055434846E-02
  569.00   4   0   6   0   0   0   0   0   0   0   0   0   0   0   0   0   0   0   0   0   0   0   0   0   0   0   0  -0.1984361250E-02
  572.00   0   0   0   0   0   0   0   0   0   1   0   0   1   0   0   0   0   0   0   0   0   0   0   0   0   0   0  -0.1197192305E-01
  575.00   0   0   0   0   0   0   0   0   0   0   2   0   0   0   0   0   0   0   0   0   0   0   0   0   0   0   0  -0.9203095958E-02
  579.00   0   4   0   0   0   0   0   0   0   0   0   0   0   0   1   0   0   0   0   0   0   0   0   0   0   0   0  -0.1432163836E-02
  582.00   0   0   0   0   0   0   0   0   0   0   0   2   0   0   0   0   0   0   0   0   0   0   0   0   0   0   0  -0.9701437737E-02
  583.00   0   0   4   0   0   0   0   0   0   1   0   0   0   0   0   0   0   0   0   0   0   0   0   0   0   0   0  -0.9074545407E-02
  588.00   4   0   0   0   0   0   0   0   2   0   0   0   0   0   0   0   0   0   0   0   0   0   0   0   0   0   0   0.1900720180E-02
  591.00   0   1   0   0   0   0   3   0   0   0   0   0   0   0   0   0   0   0   0   0   0   0   0   0   0   0   0   0.1591713164E-02
  594.00   0   0   0   0   0   0   0   0   1   0   0   0   0   1   0   0   0   0   0   0   0   0   0   0   0   0   0  -0.3264461335E-01
  595.00   0   0   0   0   3   0   1   0   0   0   0   0   0   0   0   0   0   0   0   0   0   0   0   0   0   0   0   0.6978941005E-02
  596.00   0   0   3   0   0   0   0   0   0   0   0   0   0   0   1   0   0   0   0   0   0   0   0   0   0   0   0  -0.1380013208E-01
  598.00   0   0   0   0   2   0   0   0   0   0   0   0   1   0   0   0   0   0   0   0   0   0   0   0   0   0   0  -0.7446655954E-02
  599.00   0   0   3   0   0   0   2   0   0   0   0   0   0   0   0   0   0   0   0   0   0   0   0   0   0   0   0   0.5741591657E-02
  600.00   0   0   2   0   0   0   0   0   0   0   0   0   0   0   0   0   0   0   1   0   0   0   0   0   0   0   0  -0.1217771619E-01
  602.00   0   0   1   0   0   3   0   0   0   0   0   0   0   0   0   0   0   0   0   0   0   0   0   0   0   0   0  -0.1210814982E-02
  603.00   0   0   0   2   0   2   0   0   0   0   0   0   0   0   0   0   0   0   0   0   0   0   0   0   0   0   0  -0.2374970462E-02
  608.00   0   2   0   0   0   0   0   0   0   0   0   0   0   0   0   0   0   0   0   0   1   0   0   0   0   0   0  -0.5550800631E-02
  611.00   0   0   4   0   2   0   0   0   0   0   0   0   0   0   0   0   0   0   0   0   0   0   0   0   0   0   0  -0.4985394546E-02
  613.00   2   0   0   0   4   0   0   0   0   0   0   0   0   0   0   0   0   0   0   0   0   0   0   0   0   0   0  -0.2224820658E-02
  615.00   3   0   0   0   0   0   3   0   0   0   0   0   0   0   0   0   0   0   0   0   0   0   0   0   0   0   0  -0.2180361835E-02
  616.00   0   0   0   2   0   0   0   0   0   0   0   0   0   0   1   0   0   0   0   0   0   0   0   0   0   0   0  -0.5966041671E-02
  617.00   0   0   0   3   0   0   0   1   0   0   0   0   0   0   0   0   0   0   0   0   0   0   0   0   0   0   0  -0.2868494672E-02
  619.00   0   2   6   0   0   0   0   0   0   0   0   0   0   0   0   0   0   0   0   0   0   0   0   0   0   0   0  -0.1561132163E-02
  620.00   0   0   0   0   0   0   0   1   0   0   0   0   0   0   0   1   0   0   0   0   0   0   0   0   0   0   0  -0.5839869265E-02
  621.00   0   0   0   1   0   0   0   0   0   0   0   0   0   0   0   0   0   0   0   0   1   0   0   0   0   0   0   0.6988049695E-02
  623.00   0   0   0   0   0   1   0   0   0   0   0   0   0   0   0   0   0   0   1   0   0   0   0   0   0   0   0   0.9057175685E-02
  624.00   0   0   0   2   0   0   2   0   0   0   0   0   0   0   0   0   0   0   0   0   0   0   0   0   0   0   0   0.1745954285E-02
  625.00   0   0   0   0   0   2   0   0   0   1   0   0   0   0   0   0   0   0   0   0   0   0   0   0   0   0   0  -0.3886304274E-02
  626.00   0   0   1   0   0   0   0   0   0   2   0   0   0   0   0   0   0   0   0   0   0   0   0   0   0   0   0  -0.8921427541E-02
  629.00   0   0   2   0   0   0   0   2   0   0   0   0   0   0   0   0   0   0   0   0   0   0   0   0   0   0   0  -0.6766853463E-02
  631.00   0   0   0   0   0   0   0   0   0   0   1   0   1   0   0   0   0   0   0   0   0   0   0   0   0   0   0   0.4304608165E-02
  634.00   0   0   0   0   0   0   0   1   0   0   0   0   0   0   0   0   1   0   0   0   0   0   0   0   0   0   0   0.2226265648E-02
  639.00   0   2   0   0   0   0   0   0   2   0   0   0   0   0   0   0   0   0   0   0   0   0   0   0   0   0   0  -0.3649657768E-02
  641.00   0   0   6   1   0   0   0   0   0   0   0   0   0   0   0   0   0   0   0   0   0   0   0   0   0   0   0  -0.5089599824E-02
  643.00   0   0   0   0   0   0   0   0   0   1   0   0   0   0   1   0   0   0   0   0   0   0   0   0   0   0   0   0.8797385141E-02
  645.00   0   0   0   0   0   0   1   0   0   0   0   0   0   0   0   0   0   0   0   1   0   0   0   0   0   0   0   0.5666540869E-02
  646.00   0   3   0   0   0   0   0   0   0   0   0   0   0   0   0   0   0   0   0   1   0   0   0   0   0   0   0  -0.1292599656E-02
  647.00   0   0   4   0   0   0   0   0   0   0   1   0   0   0   0   0   0   0   0   0   0   0   0   0   0   0   0  -0.1083396725E-01
  649.00   0   0   0   0   0   0   2   0   0   1   0   0   0   0   0   0   0   0   0   0   0   0   0   0   0   0   0  -0.3279900051E-02
  651.00   0   4   0   0   0   0   0   0   0   0   0   0   0   0   0   1   0   0   0   0   0   0   0   0   0   0   0   0.1025548570E-02
  654.00   0   0   0   0   0   1   0   2   0   0   0   0   0   0   0   0   0   0   0   0   0   0   0   0   0   0   0  -0.2648627657E-02
  656.00   0   0   0   0   0   0   0   1   0   0   0   0   0   0   0   0   0   1   0   0   0   0   0   0   0   0   0   0.2574205078E-01
  657.00   0   0   0   1   0   0   0   0   2   0   0   0   0   0   0   0   0   0   0   0   0   0   0   0   0   0   0   0.1366003039E-02
  660.00   4   0   0   0   0   0   0   0   0   2   0   0   0   0   0   0   0   0   0   0   0   0   0   0   0   0   0   0.3204104743E-02
  661.00   6   0   0   0   0   0   0   0   0   0   0   0   0   0   0   0   0   0   0   0   1   0   0   0   0   0   0   0.1261788156E-02
  664.00   0   0   3   0   0   0   0   0   0   0   0   0   0   0   0   1   0   0   0   0   0   0   0   0   0   0   0   0.6868606791E-02
  673.00   0   0   0   0   2   0   0   0   0   0   0   0   0   0   1   0   0   0   0   0   0   0   0   0   0   0   0  -0.6940020783E-02
  676.00   0   0   5   0   0   0   0   1   0   0   0   0   0   0   0   0   0   0   0   0   0   0   0   0   0   0   0  -0.2557205029E-02
  677.00   0   0   3   0   0   0   0   0   0   0   0   0   0   0   0   0   1   0   0   0   0   0   0   0   0   0   0   0.4422420264E-02
  678.00   2   0   0   0   0   0   0   0   0   0   2   0   0   0   0   0   0   0   0   0   0   0   0   0   0   0   0   0.5974717867E-02
  679.00   0   0   0   0   2   0   2   0   0   0   0   0   0   0   0   0   0   0   0   0   0   0   0   0   0   0   0  -0.1479035672E-02
  686.00   0   0   0   2   0   0   0   0   0   0   0   0   0   0   0   1   0   0   0   0   0   0   0   0   0   0   0   0.3182737032E-02
  688.00   2   0   0   0   0   0   0   0   0   0   0   2   0   0   0   0   0   0   0   0   0   0   0   0   0   0   0   0.6815926292E-02
  689.00   0   0   1   0   4   0   0   0   0   0   0   0   0   0   0   0   0   0   0   0   0   0   0   0   0   0   0  -0.2389260839E-02
  690.00   0   0   0   0   0   2   0   0   0   0   1   0   0   0   0   0   0   0   0   0   0   0   0   0   0   0   0  -0.1608648617E-02
  693.00   0   0   0   0   0   0   0   0   0   0   0   0   2   0   0   0   0   0   0   0   0   0   0   0   0   0   0   0.4552450879E-02
  695.00   0   0   0   0   0   0   0   0   0   0   0   1   0   1   0   0   0   0   0   0   0   0   0   0   0   0   0  -0.7180444908E-02
  697.00   0   0   3   0   0   0   0   0   0   0   0   0   0   0   0   0   0   1   0   0   0   0   0   0   0   0   0   0.9542100114E-02
  700.00   0   0   0   2   0   0   0   0   0   0   0   0   0   0   0   0   1   0   0   0   0   0   0   0   0   0   0   0.4183009469E-02
  702.00   0   0   0   0   0   0   0   0   0   0   1   0   0   0   1   0   0   0   0   0   0   0   0   0   0   0   0   0.5110960959E-02
  703.00   0   0   2   0   0   0   0   0   0   0   0   0   0   0   0   0   0   0   0   0   1   0   0   0   0   0   0  -0.3759080749E-02
  704.00   0   0   4   0   0   0   0   0   0   0   0   0   1   0   0   0   0   0   0   0   0   0   0   0   0   0   0   0.2655825355E-02
  708.00   0   0   0   3   0   0   0   0   0   1   0   0   0   0   0   0   0   0   0   0   0   0   0   0   0   0   0   0.2076420667E-02
  710.00   0   0   0   0   0   0   0   0   0   1   0   0   0   0   0   1   0   0   0   0   0   0   0   0   0   0   0  -0.6060146435E-02
  712.00   0   2   0   0   0   0   0   0   0   2   0   0   0   0   0   0   0   0   0   0   0   0   0   0   0   0   0  -0.2723147509E-02
  714.00   0   0   0   0   0   0   2   0   0   0   1   0   0   0   0   0   0   0   0   0   0   0   0   0   0   0   0  -0.1530310955E-02
  724.00   0   0   0   2   0   0   0   0   0   0   0   0   0   0   0   0   0   1   0   0   0   0   0   0   0   0   0   0.4147788572E-02
  726.00   0   0   0   0   0   0   0   0   0   1   0   0   0   0   0   0   1   0   0   0   0   0   0   0   0   0   0   0.5626838337E-02
  728.00   0   0   0   0   0   1   0   0   0   0   0   0   0   0   0   0   0   0   0   0   1   0   0   0   0   0   0   0.4490653861E-02
  730.00   0   0   0   1   0   0   0   0   0   2   0   0   0   0   0   0   0   0   0   0   0   0   0   0   0   0   0   0.3625225120E-02
  733.00   0   0   2   0   0   0   0   0   2   0   0   0   0   0   0   0   0   0   0   0   0   0   0   0   0   0   0  -0.1742035747E-01
  739.00   0   0   6   0   0   1   0   0   0   0   0   0   0   0   0   0   0   0   0   0   0   0   0   0   0   0   0  -0.1055639871E-02
  741.00   0   0   0   0   2   0   0   0   0   0   0   0   0   0   0   1   0   0   0   0   0   0   0   0   0   0   0   0.3736455745E-02
  743.00   0   0   5   2   0   0   0   0   0   0   0   0   0   0   0   0   0   0   0   0   0   0   0   0   0   0   0  -0.1590255022E-02
  744.00   0   0   0   0   0   0   0   1   0   0   0   0   0   0   0   0   0   0   1   0   0   0   0   0   0   0   0  -0.5878096850E-02
  746.00   0   0   0   0   0   0   0   0   0   1   0   0   0   0   0   0   0   1   0   0   0   0   0   0   0   0   0   0.4393916237E-02
  749.00   0   0   0   0   0   2   0   0   0   0   0   0   1   0   0   0   0   0   0   0   0   0   0   0   0   0   0  -0.2803027244E-02
  750.00   0   0   0   0   3   0   0   0   1   0   0   0   0   0   0   0   0   0   0   0   0   0   0   0   0   0   0   0.2462412743E-02
  754.00   0   0   1   0   0   0   0   0   0   0   2   0   0   0   0   0   0   0   0   0   0   0   0   0   0   0   0  -0.1145750224E-01
  755.00   0   0   0   0   2   0   0   0   0   0   0   0   0   0   0   0   1   0   0   0   0   0   0   0   0   0   0   0.2417829902E-02
  757.00   0   0   0   0   0   1   0   0   2   0   0   0   0   0   0   0   0   0   0   0   0   0   0   0   0   0   0  -0.5384891347E-02
  758.00   0   0   4   0   0   2   0   0   0   0   0   0   0   0   0   0   0   0   0   0   0   0   0   0   0   0   0   0.2378674068E-02
  759.00   0   0   1   0   0   0   0   0   0   0   0   2   0   0   0   0   0   0   0   0   0   0   0   0   0   0   0  -0.2569990914E-02
  760.00   0   0   5   0   0   0   0   0   0   1   0   0   0   0   0   0   0   0   0   0   0   0   0   0   0   0   0  -0.6959546713E-02
  762.00   0   0   0   0   0   0   0   0   0   0   0   0   1   0   1   0   0   0   0   0   0   0   0   0   0   0   0   0.1236687777E-01
  766.00   0   0   0   0   1   0   3   0   0   0   0   0   0   0   0   0   0   0   0   0   0   0   0   0   0   0   0   0.2791855775E-02
  767.00   0   0   0   0   0   0   0   3   0   0   0   0   0   0   0   0   0   0   0   0   0   0   0   0   0   0   0   0.2961817645E-02
  770.00   0   0   0   3   0   0   0   0   0   0   1   0   0   0   0   0   0   0   0   0   0   0   0   0   0   0   0  -0.4196064893E-02
  771.00   0   4   0   0   0   0   0   0   0   0   0   0   0   0   0   0   0   0   1   0   0   0   0   0   0   0   0   0.1011935486E-02
  772.00   0   0   0   0   0   0   2   0   0   0   0   0   1   0   0   0   0   0   0   0   0   0   0   0   0   0   0  -0.4301477565E-02
  778.00   0   0   0   0   2   0   0   0   0   0   0   0   0   0   0   0   0   1   0   0   0   0   0   0   0   0   0  -0.7032445989E-02
  780.00   0   0   4   0   0   0   0   0   0   0   0   0   0   0   1   0   0   0   0   0   0   0   0   0   0   0   0  -0.1018963682E-01
  785.00   4   0   0   0   0   0   0   0   0   0   2   0   0   0   0   0   0   0   0   0   0   0   0   0   0   0   0   0.3949255237E-02
  786.00   0   0   4   0   0   0   2   0   0   0   0   0   0   0   0   0   0   0   0   0   0   0   0   0   0   0   0   0.2381383239E-02
  787.00   0   0   3   0   0   0   0   0   0   0   0   0   0   0   0   0   0   0   1   0   0   0   0   0   0   0   0   0.4193489865E-02
  789.00   0   0   0   4   0   1   0   0   0   0   0   0   0   0   0   0   0   0   0   0   0   0   0   0   0   0   0  -0.1012337498E-02
  791.00   0   0   0   0   0   0   0   0   0   0   1   0   0   0   0   0   1   0   0   0   0   0   0   0   0   0   0   0.1558679064E-02
  799.00   0   0   5   0   2   0   0   0   0   0   0   0   0   0   0   0   0   0   0   0   0   0   0   0   0   0   0  -0.3625814410E-02
  803.00   2   0   0   0   0   0   0   0   0   0   0   0   2   0   0   0   0   0   0   0   0   0   0   0   0   0   0  -0.2984729414E-02
  805.00   0   0   0   0   0   0   0   0   1   0   0   0   0   0   0   0   0   0   0   1   0   0   0   0   0   0   0   0.6014612899E-02
  806.00   0   0   0   0   0   0   0   0   0   0   1   0   0   0   0   0   0   1   0   0   0   0   0   0   0   0   0   0.2401325827E-01
  808.00   0   0   0   2   0   0   0   0   0   0   0   0   0   0   0   0   0   0   1   0   0   0   0   0   0   0   0   0.2889370385E-02
  810.00   0   0   2   0   0   0   0   0   0   2   0   0   0   0   0   0   0   0   0   0   0   0   0   0   0   0   0  -0.1696277863E-02
  811.00   0   0   0   0   0   0   0   0   0   0   0   0   0   2   0   0   0   0   0   0   0   0   0   0   0   0   0   0.3455351376E-01
  812.00   0   0   3   0   0   0   0   2   0   0   0   0   0   0   0   0   0   0   0   0   0   0   0   0   0   0   0  -0.8499624861E-02
  823.00   0   0   0   0   0   2   0   0   0   0   0   0   0   0   1   0   0   0   0   0   0   0   0   0   0   0   0  -0.2018793885E-02
  827.00   0   0   5   0   0   0   0   0   0   0   1   0   0   0   0   0   0   0   0   0   0   0   0   0   0   0   0   0.1255166816E-01
  829.00   0   0   0   3   0   0   0   0   0   0   0   0   1   0   0   0   0   0   0   0   0   0   0   0   0   0   0   0.1203809052E-02
  830.00   0   0   0   0   0   0   0   0   0   1   0   0   0   0   0   0   0   0   1   0   0   0   0   0   0   0   0  -0.6293244877E-02
  833.00   0   0   0   0   0   1   0   0   0   2   0   0   0   0   0   0   0   0   0   0   0   0   0   0   0   0   0   0.2658382010E-02
  835.00   0   0   0   0   0   0   0   0   0   0   0   0   1   0   0   1   0   0   0   0   0   0   0   0   0   0   0   0.5459702555E-02
  837.00   0   0   0   0   0   0   0   0   0   0   0   0   0   0   2   0   0   0   0   0   0   0   0   0   0   0   0   0.5777967646E-02
  838.00   0   0   0   2   0   0   0   2   0   0   0   0   0   0   0   0   0   0   0   0   0   0   0   0   0   0   0   0.3007366736E-02
  842.00   0   2   0   0   0   0   0   0   0   0   2   0   0   0   0   0   0   0   0   0   0   0   0   0   0   0   0   0.2759526004E-02
  844.00   0   0   0   0   0   0   0   1   0   0   0   0   0   0   0   0   0   0   0   0   1   0   0   0   0   0   0  -0.3270843034E-02
  846.00   0   0   4   3   0   0   0   0   0   0   0   0   0   0   0   0   0   0   0   0   0   0   0   0   0   0   0   0.1143440006E-02
  850.00   0   0   4   0   0   0   0   0   0   0   0   0   0   0   0   1   0   0   0   0   0   0   0   0   0   0   0  -0.2253186669E-01
  853.00   0   2   0   0   0   0   0   0   0   0   0   2   0   0   0   0   0   0   0   0   0   0   0   0   0   0   0  -0.2633017875E-02
  854.00   0   0   0   0   0   0   0   0   0   0   0   0   1   0   0   0   1   0   0   0   0   0   0   0   0   0   0   0.1891399053E-02
  857.00   0   0   0   0   0   0   4   0   0   0   0   0   0   0   0   0   0   0   0   0   0   0   0   0   0   0   0  -0.1864349306E-02
  860.00   0   0   0   0   3   0   0   0   0   0   0   1   0   0   0   0   0   0   0   0   0   0   0   0   0   0   0   0.1389346883E-02
  861.00   0   0   6   0   0   0   0   1   0   0   0   0   0   0   0   0   0   0   0   0   0   0   0   0   0   0   0   0.1178954254E-01
  862.00   0   0   0   1   0   0   0   0   0   0   2   0   0   0   0   0   0   0   0   0   0   0   0   0   0   0   0   0.4377719355E-02
  863.00   0   0   0   0   0   0   0   2   0   1   0   0   0   0   0   0   0   0   0   0   0   0   0   0   0   0   0   0.5733630230E-02
  864.00   0   0   4   0   0   0   0   0   0   0   0   0   0   0   0   0   1   0   0   0   0   0   0   0   0   0   0  -0.1388577945E-01
  867.00   0   0   0   0   2   0   0   0   0   0   0   0   0   0   0   0   0   0   1   0   0   0   0   0   0   0   0   0.3347113429E-02
  869.00   0   0   0   1   0   0   0   0   0   0   0   2   0   0   0   0   0   0   0   0   0   0   0   0   0   0   0  -0.3613163921E-02
  871.00   0   0   0   0   0   0   0   0   0   0   0   0   1   0   0   0   0   1   0   0   0   0   0   0   0   0   0   0.4863874770E-02
  873.00   0   0   2   0   4   0   0   0   0   0   0   0   0   0   0   0   0   0   0   0   0   0   0   0   0   0   0   0.2163377528E-02
  874.00   1   0   0   0   5   0   0   0   0   0   0   0   0   0   0   0   0   0   0   0   0   0   0   0   0   0   0   0.1092686159E-02
  876.00   0   0   0   0   0   0   0   1   2   0   0   0   0   0   0   0   0   0   0   0   0   0   0   0   0   0   0  -0.2829608794E-02
  878.00   2   0   0   0   0   0   0   3   0   0   0   0   0   0   0   0   0   0   0   0   0   0   0   0   0   0   0   0.6035655639E-02
  879.00   0   0   4   0   0   0   0   0   0   0   0   0   0   0   0   0   0   1   0   0   0   0   0   0   0   0   0  -0.9236914249E-02
  882.00   0   0   3   0   0   0   0   0   0   0   0   0   0   0   0   0   0   0   0   0   1   0   0   0   0   0   0  -0.7586751278E-02
  883.00   0   0   5   0   0   0   0   0   0   0   0   0   1   0   0   0   0   0   0   0   0   0   0   0   0   0   0  -0.5836737099E-02
  885.00   0   0   0   0   2   0   0   2   0   0   0   0   0   0   0   0   0   0   0   0   0   0   0   0   0   0   0   0.5544761993E-02
  889.00   6   0   0   0   0   0   0   0   0   0   2   0   0   0   0   0   0   0   0   0   0   0   0   0   0   0   0  -0.1627424180E-02
  893.00   0   0   0   0   0   0   0   0   0   0   1   0   0   0   0   0   0   0   1   0   0   0   0   0   0   0   0   0.3059486443E-02
  900.00   0   0   0   3   0   0   0   0   0   0   0   0   0   0   1   0   0   0   0   0   0   0   0   0   0   0   0  -0.2651336515E-02
  904.00   0   0   0   0   0   0   0   0   0   0   0   0   0   0   1   1   0   0   0   0   0   0   0   0   0   0   0   0.1231440741E-01
  906.00   0   0   0   0   0   0   0   0   0   0   0   1   0   0   0   0   0   0   0   1   0   0   0   0   0   0   0   0.4739271370E-02
  907.00   4   0   0   0   0   0   0   0   0   0   0   0   2   0   0   0   0   0   0   0   0   0   0   0   0   0   0   0.2650214410E-02
  913.00   0   0   0   2   0   0   0   0   0   0   0   0   0   0   0   0   0   0   0   0   1   0   0   0   0   0   0   0.6235981273E-02
  918.00   0   0   0   0   0   0   2   0   0   0   0   0   0   0   0   1   0   0   0   0   0   0   0   0   0   0   0  -0.4915615117E-02
  921.00   2   0   0   0   0   0   0   0   0   0   0   0   0   2   0   0   0   0   0   0   0   0   0   0   0   0   0  -0.8316965003E-02
  922.00   0   0   3   0   0   0   0   0   2   0   0   0   0   0   0   0   0   0   0   0   0   0   0   0   0   0   0   0.8702891729E-02
  923.00   0   0   0   0   0   0   0   0   0   0   0   0   0   0   1   0   1   0   0   0   0   0   0   0   0   0   0  -0.5650767505E-02
  924.00   0   0   0   0   0   0   0   2   0   0   1   0   0   0   0   0   0   0   0   0   0   0   0   0   0   0   0  -0.9557327823E-02
  925.00   0   0   6   2   0   0   0   0   0   0   0   0   0   0   0   0   0   0   0   0   0   0   0   0   0   0   0   0.2643358386E-02
  927.00   0   0   0   0   0   3   0   1   0   0   0   0   0   0   0   0   0   0   0   0   0   0   0   0   0   0   0  -0.2321202829E-02
  929.00   0   0   0   0   0   2   0   0   0   0   0   0   0   0   0   0   0   1   0   0   0   0   0   0   0   0   0  -0.2864085379E-02
  933.00   0   0   0   0   0   0   2   0   0   0   0   0   0   0   0   0   1   0   0   0   0   0   0   0   0   0   0  -0.3914319225E-02
  937.00   0   0   0   0   0   0   0   0   0   1   0   0   0   0   0   0   0   0   0   0   1   0   0   0   0   0   0  -0.1708425456E-01
  939.00   0   0   2   0   0   0   0   0   0   0   2   0   0   0   0   0   0   0   0   0   0   0   0   0   0   0   0   0.4243260865E-02
  940.00   0   0   0   0   0   0   0   0   0   0   0   0   0   0   1   0   0   1   0   0   0   0   0   0   0   0   0  -0.4656342669E-02
  941.00   0   0   0   2   0   0   0   0   2   0   0   0   0   0   0   0   0   0   0   0   0   0   0   0   0   0   0   0.3429824682E-02
  943.00   2   0   0   0   0   0   0   0   0   0   0   0   0   0   2   0   0   0   0   0   0   0   0   0   0   0   0   0.1500286559E-01
  945.00   0   0   5   0   0   2   0   0   0   0   0   0   0   0   0   0   0   0   0   0   0   0   0   0   0   0   0   0.3044171044E-02
  946.00   0   0   2   0   0   0   0   0   0   0   0   2   0   0   0   0   0   0   0   0   0   0   0   0   0   0   0  -0.6498090982E-02
  947.00   0   0   6   0   0   0   0   0   0   1   0   0   0   0   0   0   0   0   0   0   0   0   0   0   0   0   0  -0.1209567273E-01
  950.00   0   0   0   0   0   0   0   1   0   2   0   0   0   0   0   0   0   0   0   0   0   0   0   0   0   0   0   0.1364178388E-01
  951.00   0   0   0   0   0   0   2   0   0   0   0   0   0   0   0   0   0   1   0   0   0   0   0   0   0   0   0  -0.4425008549E-02
  952.00   0   0   1   0   0   0   0   3   0   0   0   0   0   0   0   0   0   0   0   0   0   0   0   0   0   0   0   0.8259719563E-02
  958.00   0   0   0   0   0   0   0   0   0   0   0   0   1   0   0   0   0   0   1   0   0   0   0   0   0   0   0  -0.6934135079E-02
  961.00   0   0   5   0   0   0   0   0   0   0   0   0   0   0   1   0   0   0   0   0   0   0   0   0   0   0   0   0.1920601564E-02
  963.00   0   2   0   0   0   0   0   0   0   0   0   0   2   0   0   0   0   0   0   0   0   0   0   0   0   0   0  -0.2833922256E-02
  964.00   0   0   0   0   0   1   0   0   0   0   2   0   0   0   0   0   0   0   0   0   0   0   0   0   0   0   0   0.6608007107E-02
  965.00   2   0   0   0   0   0   4   0   0   0   0   0   0   0   0   0   0   0   0   0   0   0   0   0   0   0   0   0.1031472481E-02
  967.00   0   0   0   0   2   0   0   0   0   0   0   0   0   0   0   0   0   0   0   0   1   0   0   0   0   0   0  -0.7697341148E-02
  968.00   0   0   0   0   0   0   0   0   2   1   0   0   0   0   0   0   0   0   0   0   0   0   0   0   0   0   0   0.4703825092E-02
  969.00   0   0   5   0   0   0   2   0   0   0   0   0   0   0   0   0   0   0   0   0   0   0   0   0   0   0   0  -0.2200393229E-02
  970.00   0   0   4   0   0   0   0   0   0   0   0   0   0   0   0   0   0   0   1   0   0   0   0   0   0   0   0   0.3240667907E-02
  973.00   0   0   0   0   0   1   0   0   0   0   0   2   0   0   0   0   0   0   0   0   0   0   0   0   0   0   0   0.9592093677E-02
  979.00   0   0   0   0   3   0   0   0   0   0   0   0   0   1   0   0   0   0   0   0   0   0   0   0   0   0   0   0.4855797155E-02
  982.00   0   0   0   3   0   0   0   0   0   0   0   0   0   0   0   1   0   0   0   0   0   0   0   0   0   0   0   0.2832404819E-02
  984.00   0   0   0   0   0   0   0   0   0   0   0   0   0   0   0   2   0   0   0   0   0   0   0   0   0   0   0   0.1547394696E-01
  985.00   0   0   6   0   2   0   0   0   0   0   0   0   0   0   0   0   0   0   0   0   0   0   0   0   0   0   0   0.1595861687E-02
  987.00   0   0   0   1   0   0   0   0   0   0   0   0   2   0   0   0   0   0   0   0   0   0   0   0   0   0   0  -0.3639486163E-02
  991.00   1   0   0   0   0   0   0   0   3   0   0   0   0   0   0   0   0   0   0   0   0   0   0   0   0   0   0   0.3764783349E-02
  993.00   4   0   0   0   0   0   0   3   0   0   0   0   0   0   0   0   0   0   0   0   0   0   0   0   0   0   0  -0.3083480960E-02
  994.00   0   0   0   0   0   0   0   2   0   0   0   0   1   0   0   0   0   0   0   0   0   0   0   0   0   0   0  -0.5757767869E-02
  999.00   0   0   0   0   0   0   0   0   0   0   0   0   0   0   0   1   1   0   0   0   0   0   0   0   0   0   0   0.1569113079E-01
 1003.00   0   0   3   0   0   0   0   0   0   2   0   0   0   0   0   0   0   0   0   0   0   0   0   0   0   0   0   0.1228411516E-01
 1004.00   0   0   1   0   0   0   0   0   0   0   0   0   0   2   0   0   0   0   0   0   0   0   0   0   0   0   0  -0.2622765292E-01
 1005.00   0   0   0   4   0   0   0   0   0   1   0   0   0   0   0   0   0   0   0   0   0   0   0   0   0   0   0   0.1344456295E-02
 1007.00   0   0   4   0   0   0   0   2   0   0   0   0   0   0   0   0   0   0   0   0   0   0   0   0   0   0   0  -0.3564600836E-02
 1008.00   0   0   0   0   2   0   0   0   2   0   0   0   0   0   0   0   0   0   0   0   0   0   0   0   0   0   0   0.5797004710E-02
 1010.00   0   0   0   0   0   0   0   0   0   0   1   0   0   0   0   0   0   0   0   0   1   0   0   0   0   0   0  -0.1091742657E-01
 1016.00   0   0   0   0   0   0   0   0   0   0   0   0   0   0   0   0   2   0   0   0   0   0   0   0   0   0   0   0.8820825340E-02
 1020.00   0   0   0   3   0   0   0   0   0   0   0   0   0   0   0   0   0   1   0   0   0   0   0   0   0   0   0  -0.4220021933E-02
 1021.00   0   0   6   0   0   0   0   0   0   0   1   0   0   0   0   0   0   0   0   0   0   0   0   0   0   0   0   0.1067686142E-02
 1022.00   0   0   0   0   0   0   0   0   0   0   0   0   0   0   0   1   0   1   0   0   0   0   0   0   0   0   0  -0.2920047167E-01
 1023.00   0   0   0   0   4   0   0   1   0   0   0   0   0   0   0   0   0   0   0   0   0   0   0   0   0   0   0   0.1104714266E-02
 1024.00   0   0   0   0   0   0   3   0   1   0   0   0   0   0   0   0   0   0   0   0   0   0   0   0   0   0   0   0.2137260832E-02
 1027.00   0   0   0   0   0   2   0   0   0   0   0   0   0   0   0   0   0   0   1   0   0   0   0   0   0   0   0  -0.4259030680E-02
 1030.00   0   0   0   0   0   3   0   0   0   1   0   0   0   0   0   0   0   0   0   0   0   0   0   0   0   0   0  -0.1503257659E-02
 1031.00   0   0   0   2   0   0   0   0   0   2   0   0   0   0   0   0   0   0   0   0   0   0   0   0   0   0   0   0.5697878085E-02
 1032.00   0   0   1   0   0   0   0   0   0   0   0   0   0   0   2   0   0   0   0   0   0   0   0   0   0   0   0   0.7322919108E-02
 1035.00   0   0   0   0   0   0   0   0   0   0   0   0   0   1   0   0   0   0   0   1   0   0   0   0   0   0   0   0.2290730446E-01
 1037.00   4   0   0   0   0   0   0   0   0   0   0   0   0   2   0   0   0   0   0   0   0   0   0   0   0   0   0   0.1159030299E-01
 1039.00   0   0   0   0   0   0   0   0   0   0   0   0   0   0   0   0   1   1   0   0   0   0   0   0   0   0   0  -0.7160098250E-02
 1043.00   0   0   0   0   0   0   0   0   0   0   0   0   0   0   1   0   0   0   1   0   0   0   0   0   0   0   0   0.5204799836E-02
 1044.00   0   0   0   0   0   0   0   0   2   0   1   0   0   0   0   0   0   0   0   0   0   0   0   0   0   0   0  -0.4391568469E-02
 1046.00   0   0   5   0   0   0   0   0   0   0   0   0   0   0   0   1   0   0   0   0   0   0   0   0   0   0   0  -0.9559382354E-02
 1052.00   0   2   0   0   0   0   0   3   0   0   0   0   0   0   0   0   0   0   0   0   0   0   0   0   0   0   0   0.2348941351E-02
 1053.00   0   0   1   0   0   0   4   0   0   0   0   0   0   0   0   0   0   0   0   0   0   0   0   0   0   0   0   0.1322951623E-02
 1057.00   0   0   0   0   0   0   0   0   0   3   0   0   0   0   0   0   0   0   0   0   0   0   0   0   0   0   0  -0.9907874665E-02
 1059.00   0   0   0   0   0   2   0   2   0   0   0   0   0   0   0   0   0   0   0   0   0   0   0   0   0   0   0  -0.1675895818E-02
 1062.00   0   0   5   0   0   0   0   0   0   0   0   0   0   0   0   0   1   0   0   0   0   0   0   0   0   0   0   0.9751451343E-02
 1064.00   0   0   0   0   0   0   0   0   0   0   0   0   0   0   0   0   0   2   0   0   0   0   0   0   0   0   0   0.6698335796E-01
 1067.00   4   0   0   0   0   0   0   0   0   0   0   0   0   0   2   0   0   0   0   0   0   0   0   0   0   0   0  -0.6111437063E-02
 1071.00   0   0   0   0   0   0   0   2   0   0   0   0   0   0   1   0   0   0   0   0   0   0   0   0   0   0   0   0.3981904029E-02
 1072.00   0   0   0   1   0   0   0   3   0   0   0   0   0   0   0   0   0   0   0   0   0   0   0   0   0   0   0  -0.2724268570E-02
 1073.00   0   0   3   0   4   0   0   0   0   0   0   0   0   0   0   0   0   0   0   0   0   0   0   0   0   0   0   0.3156904073E-02
 1074.00   0   0   0   0   0   0   0   0   0   0   0   0   1   0   0   0   0   0   0   0   1   0   0   0   0   0   0  -0.6565414075E-02
 1077.00   0   0   2   0   0   0   0   0   0   0   0   0   2   0   0   0   0   0   0   0   0   0   0   0   0   0   0  -0.8411611140E-02
 1078.00   0   1   0   0   0   0   0   0   3   0   0   0   0   0   0   0   0   0   0   0   0   0   0   0   0   0   0  -0.3631557306E-02
 1080.00   0   0   0   0   0   0   2   2   0   0   0   0   0   0   0   0   0   0   0   0   0   0   0   0   0   0   0  -0.1974221378E-02
 1082.00   0   0   5   0   0   0   0   0   0   0   0   0   0   0   0   0   0   1   0   0   0   0   0   0   0   0   0  -0.2419870654E-02
 1087.00   0   0   4   0   0   0   0   0   0   0   0   0   0   0   0   0   0   0   0   0   1   0   0   0   0   0   0  -0.1965547374E-02
 1088.00   0   0   0   0   2   0   0   0   0   2   0   0   0   0   0   0   0   0   0   0   0   0   0   0   0   0   0  -0.1465972209E-02
 1089.00   0   0   6   0   0   0   0   0   0   0   0   0   1   0   0   0   0   0   0   0   0   0   0   0   0   0   0   0.3670052864E-02
 1093.00   0   0   0   0   0   0   0   1   0   0   2   0   0   0   0   0   0   0   0   0   0   0   0   0   0   0   0   0.5808450416E-02
 1095.00   0   2   0   0   0   0   0   0   0   0   0   0   0   2   0   0   0   0   0   0   0   0   0   0   0   0   0  -0.7022911694E-02
 1098.00   0   0   0   0   0   3   0   0   0   0   1   0   0   0   0   0   0   0   0   0   0   0   0   0   0   0   0   0.1066942143E-02
 1100.00   0   0   0   0   0   1   0   0   0   0   0   0   2   0   0   0   0   0   0   0   0   0   0   0   0   0   0   0.4085284822E-02
 1102.00   2   0   0   0   0   0   0   0   0   0   0   0   0   0   0   2   0   0   0   0   0   0   0   0   0   0   0   0.1626541883E-01
 1105.00   0   0   0   0   0   0   0   1   0   0   0   2   0   0   0   0   0   0   0   0   0   0   0   0   0   0   0   0.3927153653E-02
 1109.00   3   0   0   0   0   0   0   0   3   0   0   0   0   0   0   0   0   0   0   0   0   0   0   0   0   0   0   0.2302077345E-02
 1112.00   0   0   0   0   0   0   0   0   2   0   0   0   1   0   0   0   0   0   0   0   0   0   0   0   0   0   0  -0.6011927320E-02
 1118.00   0   0   0   3   0   0   0   0   0   0   0   0   0   0   0   0   0   0   1   0   0   0   0   0   0   0   0   0.2982924170E-02
 1119.00   0   0   0   1   0   0   0   0   0   0   0   0   0   2   0   0   0   0   0   0   0   0   0   0   0   0   0   0.8218950565E-02
 1120.00   0   0   0   0   0   0   0   0   0   0   0   0   0   0   0   1   0   0   1   0   0   0   0   0   0   0   0  -0.1072989737E-01
 1122.00   0   0   0   0   4   0   0   0   0   1   0   0   0   0   0   0   0   0   0   0   0   0   0   0   0   0   0   0.1791004383E-02
 1123.00   0   0   4   0   0   0   0   0   2   0   0   0   0   0   0   0   0   0   0   0   0   0   0   0   0   0   0   0.2127586966E-02
 1126.00   0   0   0   0   0   0   0   0   0   2   1   0   0   0   0   0   0   0   0   0   0   0   0   0   0   0   0  -0.6294305287E-02
 1127.00   0   2   0   0   0   0   0   0   0   0   0   0   0   0   2   0   0   0   0   0   0   0   0   0   0   0   0   0.5705483327E-02
 1136.00   2   0   0   0   0   0   0   0   0   0   0   0   0   0   0   0   2   0   0   0   0   0   0   0   0   0   0   0.2616513665E-02
 1137.00   0   0   0   0   0   0   0   0   0   0   0   0   0   0   0   0   1   0   1   0   0   0   0   0   0   0   0  -0.6892642021E-02
 1141.00   0   0   0   0   0   2   0   0   0   0   0   0   0   0   0   0   0   0   0   0   1   0   0   0   0   0   0   0.3293395904E-02
 1143.00   0   0   0   0   0   0   3   0   0   0   0   1   0   0   0   0   0   0   0   0   0   0   0   0   0   0   0   0.1192044117E-02
 1144.00   0   0   0   4   0   0   0   0   0   0   0   0   1   0   0   0   0   0   0   0   0   0   0   0   0   0   0  -0.1338698785E-02
 1146.00   0   0   3   0   0   0   0   0   0   0   2   0   0   0   0   0   0   0   0   0   0   0   0   0   0   0   0   0.5226351380E-02
 1151.00   0   0   0   1   0   0   0   0   0   0   0   0   0   0   2   0   0   0   0   0   0   0   0   0   0   0   0   0.4978897315E-02
 1152.00   0   0   0   3   0   0   0   2   0   0   0   0   0   0   0   0   0   0   0   0   0   0   0   0   0   0   0   0.2043227787E-02
 1154.00   0   0   0   0   0   0   0   0   0   0   0   0   0   0   0   0   0   0   0   0   0   1   0   0   0   0   0  -0.8803004302E-01
 1155.00   0   0   0   0   0   0   0   2   0   0   0   0   0   0   0   1   0   0   0   0   0   0   0   0   0   0   0   0.7327540525E-02
 1156.00   0   0   6   0   0   2   0   0   0   0   0   0   0   0   0   0   0   0   0   0   0   0   0   0   0   0   0   0.1766591985E-02
 1157.00   0   0   0   0   0   0   0   0   0   0   0   0   0   0   1   0   0   0   0   0   1   0   0   0   0   0   0   0.5968872772E-02
 1158.00   0   0   3   0   0   0   0   0   0   0   0   2   0   0   0   0   0   0   0   0   0   0   0   0   0   0   0   0.2983741452E-02
 1163.00   6   0   0   0   0   0   0   0   0   0   0   0   0   2   0   0   0   0   0   0   0   0   0   0   0   0   0  -0.4560516802E-02
 1164.00   0   0   0   0   0   0   0   0   0   0   0   0   0   0   0   0   0   0   0   0   0   0   1   0   0   0   0   0.5307974998E-01
 1167.00   0   0   0   0   0   0   0   0   0   0   0   0   0   0   0   0   0   1   1   0   0   0   0   0   0   0   0   0.1462412956E-01
 1168.00   0   0   2   0   0   0   0   3   0   0   0   0   0   0   0   0   0   0   0   0   0   0   0   0   0   0   0  -0.1837920689E-02
 1170.00   0   0   0   0   0   0   2   0   0   0   0   0   0   0   0   0   0   0   0   0   1   0   0   0   0   0   0  -0.5100087736E-02
 1174.00   0   0   0   0   0   0   0   2   0   0   0   0   0   0   0   0   1   0   0   0   0   0   0   0   0   0   0  -0.4332284157E-02
 1175.00   0   0   0   0   0   3   0   0   0   0   0   0   1   0   0   0   0   0   0   0   0   0   0   0   0   0   0  -0.1194981175E-02
 1176.00   0   0   0   1   0   0   4   0   0   0   0   0   0   0   0   0   0   0   0   0   0   0   0   0   0   0   0   0.1027175095E-02
 1180.00   0   0   6   0   0   0   0   0   0   0   0   0   0   0   1   0   0   0   0   0   0   0   0   0   0   0   0  -0.6876935259E-02
 1182.00   2   0   0   0   0   0   0   0   0   3   0   0   0   0   0   0   0   0   0   0   0   0   0   0   0   0   0  -0.4145463666E-02
 1183.00   0   0   0   0   0   2   0   0   2   0   0   0   0   0   0   0   0   0   0   0   0   0   0   0   0   0   0  -0.2272925359E-02
 1186.00   0   0   6   0   0   0   2   0   0   0   0   0   0   0   0   0   0   0   0   0   0   0   0   0   0   0   0   0.5028277265E-02
 1187.00   0   0   5   0   0   0   0   0   0   0   0   0   0   0   0   0   0   0   1   0   0   0   0   0   0   0   0   0.4859879390E-02
 1188.00   0   0   4   0   0   3   0   0   0   0   0   0   0   0   0   0   0   0   0   0   0   0   0   0   0   0   0  -0.1222803421E-02
 1189.00   2   0   0   0   0   0   0   0   0   0   0   0   0   0   0   0   0   2   0   0   0   0   0   0   0   0   0   0.3368541938E-01
 1190.00   0   0   0   2   0   0   0   0   0   0   0   2   0   0   0   0   0   0   0   0   0   0   0   0   0   0   0  -0.3269705896E-02
 1193.00   6   0   0   0   0   0   0   0   0   0   0   0   0   0   2   0   0   0   0   0   0   0   0   0   0   0   0   0.1747467859E-02
 1196.00   0   0   1   0   0   0   0   0   0   0   0   0   0   0   0   2   0   0   0   0   0   0   0   0   0   0   0  -0.1051816393E-01
 1197.00   0   0   0   0   0   0   0   2   0   0   0   0   0   0   0   0   0   1   0   0   0   0   0   0   0   0   0  -0.1699028321E-01
 1198.00   0   0   0   0   0   0   0   0   2   0   0   0   0   0   1   0   0   0   0   0   0   0   0   0   0   0   0   0.8463508597E-02
 1200.00   0   0   0   0   0   0   0   0   0   2   0   0   1   0   0   0   0   0   0   0   0   0   0   0   0   0   0   0.4875845357E-02
 1204.00   0   0   0   0   0   0   0   0   0   1   2   0   0   0   0   0   0   0   0   0   0   0   0   0   0   0   0  -0.5148633805E-02
 1207.00   0   0   0   0   0   0   2   0   2   0   0   0   0   0   0   0   0   0   0   0   0   0   0   0   0   0   0  -0.3225438735E-02
 1216.00   0   0   0   0   0   0   0   0   0   1   0   2   0   0   0   0   0   0   0   0   0   0   0   0   0   0   0   0.8255089482E-02
 1218.00   0   0   4   0   0   0   0   0   0   2   0   0   0   0   0   0   0   0   0   0   0   0   0   0   0   0   0  -0.4166691701E-02
 1219.00   0   0   2   0   0   0   0   0   0   0   0   0   0   2   0   0   0   0   0   0   0   0   0   0   0   0   0  -0.5678591107E-02
 1222.00   0   0   5   0   0   0   0   2   0   0   0   0   0   0   0   0   0   0   0   0   0   0   0   0   0   0   0   0.4625531901E-02
 1224.00   0   0   0   0   3   0   0   0   0   0   0   0   0   0   0   0   0   0   0   1   0   0   0   0   0   0   0  -0.2528489087E-02
 1230.00   0   0   1   0   0   0   0   0   0   0   0   0   0   0   0   0   2   0   0   0   0   0   0   0   0   0   0  -0.2157566568E-02
 1231.00   4   0   0   0   0   0   0   0   0   0   0   0   0   0   0   2   0   0   0   0   0   0   0   0   0   0   0   0.3984043118E-02
 1232.00   0   0   0   4   0   0   0   0   0   0   0   0   0   0   1   0   0   0   0   0   0   0   0   0   0   0   0  -0.1343146598E-02
 1238.00   0   0   0   0   0   0   0   1   0   0   0   0   2   0   0   0   0   0   0   0   0   0   0   0   0   0   0   0.4570360723E-02
 1239.00   0   0   0   0   2   0   0   0   0   0   2   0   0   0   0   0   0   0   0   0   0   0   0   0   0   0   0  -0.4001434239E-02
 1242.00   0   0   0   0   0   1   0   0   0   0   0   0   0   2   0   0   0   0   0   0   0   0   0   0   0   0   0  -0.7906266876E-02
 1243.00   0   0   0   0   0   0   0   0   0   0   0   0   0   0   0   1   0   0   0   0   1   0   0   0   0   0   0  -0.8713780088E-02
 1246.00   0   0   2   0   0   0   0   0   0   0   0   0   0   0   2   0   0   0   0   0   0   0   0   0   0   0   0  -0.1141855624E-01
 1249.00   0   0   0   0   2   0   0   0   0   0   0   2   0   0   0   0   0   0   0   0   0   0   0   0   0   0   0  -0.1801829793E-02
 1257.00   0   0   6   0   0   0   0   0   0   0   0   0   0   0   0   1   0   0   0   0   0   0   0   0   0   0   0   0.4634988424E-02
 1258.00   0   0   0   0   0   0   0   0   0   0   0   0   0   0   0   0   1   0   0   0   1   0   0   0   0   0   0  -0.9024908654E-02
 1260.00   1   0   0   0   0   0   0   0   0   0   0   0   0   0   0   0   0   0   0   0   0   0   0   1   0   0   0   0.2237604717E-01
 1261.00   4   0   0   0   0   0   0   0   0   0   0   0   0   0   0   0   2   0   0   0   0   0   0   0   0   0   0   0.1564937237E-02
 1264.00   0   0   0   0   0   0   0   0   0   0   0   0   0   0   0   0   0   0   2   0   0   0   0   0   0   0   0  -0.4656796877E-02
 1270.00   0   0   1   0   0   0   0   0   0   3   0   0   0   0   0   0   0   0   0   0   0   0   0   0   0   0   0  -0.2027515178E-02
 1272.00   0   0   0   0   0   1   0   0   0   0   0   0   0   0   2   0   0   0   0   0   0   0   0   0   0   0   0   0.1029973522E-02
 1275.00   0   0   6   0   0   0   0   0   0   0   0   0   0   0   0   0   1   0   0   0   0   0   0   0   0   0   0  -0.3265944040E-02
 1277.00   0   0   1   0   0   0   0   0   0   0   0   0   0   0   0   0   0   2   0   0   0   0   0   0   0   0   0  -0.1947407463E-01
 1280.00   0   0   0   0   0   0   0   0   2   0   0   0   0   0   0   1   0   0   0   0   0   0   0   0   0   0   0  -0.9271373504E-02
 1282.00   2   0   0   0   0   0   0   0   0   0   0   0   0   0   0   0   0   0   0   0   0   1   0   0   0   0   0   0.3380601393E-01
 1283.00   0   0   0   0   0   0   3   0   0   0   0   0   0   1   0   0   0   0   0   0   0   0   0   0   0   0   0   0.3796526648E-02
 1284.00   0   0   0   0   0   0   0   0   0   0   0   0   0   0   0   0   0   0   0   2   0   0   0   0   0   0   0   0.9009068062E-02
 1285.00   0   0   0   0   0   0   0   0   0   0   0   0   0   0   0   0   0   1   0   0   1   0   0   0   0   0   0  -0.1077054256E-01
 1288.00   0   0   0   0   0   0   0   0   0   2   0   0   0   0   1   0   0   0   0   0   0   0   0   0   0   0   0  -0.3405390988E-02
 1292.00   2   0   0   0   0   0   0   0   0   0   0   0   0   0   0   0   0   0   0   0   0   0   1   0   0   0   0  -0.4829802181E-02
 1296.00   0   0   0   0   0   0   0   0   0   0   1   2   0   0   0   0   0   0   0   0   0   0   0   0   0   0   0  -0.4704376801E-02
 1299.00   0   0   3   0   0   0   0   0   0   0   0   0   2   0   0   0   0   0   0   0   0   0   0   0   0   0   0   0.2663765694E-02
 1303.00   0   2   0   0   0   0   0   0   0   0   0   0   0   0   0   2   0   0   0   0   0   0   0   0   0   0   0  -0.3104444572E-02
 1305.00   0   0   0   0   0   0   2   0   0   2   0   0   0   0   0   0   0   0   0   0   0   0   0   0   0   0   0   0.1799788520E-02
 1307.00   0   0   0   0   0   0   0   0   2   0   0   0   0   0   0   0   1   0   0   0   0   0   0   0   0   0   0  -0.6294328879E-02
 1309.00   0   0   0   0   0   0   0   2   0   0   0   0   0   0   0   0   0   0   1   0   0   0   0   0   0   0   0  -0.3873217323E-02
 1310.00   0   0   6   0   0   0   0   0   0   0   0   0   0   0   0   0   0   1   0   0   0   0   0   0   0   0   0  -0.4005344018E-02
 1316.00   0   0   5   0   0   0   0   0   0   0   0   0   0   0   0   0   0   0   0   0   1   0   0   0   0   0   0  -0.9600643977E-02
 1318.00   4   0   0   0   0   0   0   0   0   3   0   0   0   0   0   0   0   0   0   0   0   0   0   0   0   0   0   0.1298871295E-02
 1322.00   4   0   0   0   0   0   0   0   0   0   0   0   0   0   0   0   0   2   0   0   0   0   0   0   0   0   0   0.2105616915E-02
 1324.00   0   0   0   1   0   0   0   0   0   0   0   0   0   0   0   2   0   0   0   0   0   0   0   0   0   0   0  -0.4041943092E-02
 1327.00   0   0   0   0   0   0   0   0   2   0   0   0   0   0   0   0   0   1   0   0   0   0   0   0   0   0   0  -0.1656474383E-02
 1333.00   0   0   0   0   0   0   0   4   0   0   0   0   0   0   0   0   0   0   0   0   0   0   0   0   0   0   0   0.1566815973E-02
 1338.00   0   0   0   0   0   3   0   0   0   0   0   0   0   0   0   1   0   0   0   0   0   0   0   0   0   0   0  -0.1030810325E-02
 1343.00   0   0   5   0   0   0   0   0   2   0   0   0   0   0   0   0   0   0   0   0   0   0   0   0   0   0   0   0.8472517176E-02
 1346.00   0   0   0   0   0   0   0   0   0   1   0   0   2   0   0   0   0   0   0   0   0   0   0   0   0   0   0  -0.2940162857E-02
 1348.00   0   0   0   1   0   0   0   0   0   0   0   0   0   0   0   0   2   0   0   0   0   0   0   0   0   0   0   0.3932224163E-02
 1350.00   0   0   0   0   0   0   0   0   0   0   2   0   1   0   0   0   0   0   0   0   0   0   0   0   0   0   0   0.1795029306E-02
 1355.00   0   0   0   4   0   0   0   0   0   0   0   0   0   0   0   0   0   1   0   0   0   0   0   0   0   0   0   0.1520305227E-02
 1358.00   0   0   0   0   4   0   0   0   0   0   0   0   0   0   1   0   0   0   0   0   0   0   0   0   0   0   0  -0.1018111815E-02
 1359.00   0   1   0   0   0   0   0   0   0   0   0   0   0   0   0   0   0   0   0   0   0   0   0   1   0   0   0   0.1375276741E-01
 1360.00   1   0   0   0   0   0   0   0   0   0   0   3   0   0   0   0   0   0   0   0   0   0   0   0   0   0   0  -0.2010910648E-02
 1361.00   0   0   0   0   0   0   0   0   0   0   0   2   1   0   0   0   0   0   0   0   0   0   0   0   0   0   0  -0.3136808061E-02
 1362.00   0   0   0   3   0   0   0   0   0   2   0   0   0   0   0   0   0   0   0   0   0   0   0   0   0   0   0   0.1831583491E-02
 1364.00   0   0   4   0   0   0   0   0   0   0   2   0   0   0   0   0   0   0   0   0   0   0   0   0   0   0   0   0.7596941779E-02
 1366.00   0   0   0   0   0   0   0   0   0   2   0   0   0   0   0   1   0   0   0   0   0   0   0   0   0   0   0  -0.5062946661E-02
 1367.00   0   0   0   0   4   0   2   0   0   0   0   0   0   0   0   0   0   0   0   0   0   0   0   0   0   0   0   0.1667410554E-02
 1370.00   0   2   0   0   0   0   0   0   0   3   0   0   0   0   0   0   0   0   0   0   0   0   0   0   0   0   0   0.1614981221E-02
 1371.00   0   0   1   0   0   0   0   0   0   0   0   0   0   0   0   0   0   0   0   0   0   1   0   0   0   0   0   0.1560673915E-01
 1376.00   0   0   4   0   0   0   0   0   0   0   0   2   0   0   0   0   0   0   0   0   0   0   0   0   0   0   0  -0.3428231040E-02
 1378.00   0   2   0   0   0   0   0   0   0   0   0   0   0   0   0   0   0   2   0   0   0   0   0   0   0   0   0   0.1190986745E-01
 1381.00   0   0   1   0   0   0   0   0   0   0   0   0   0   0   0   0   0   0   0   0   0   0   1   0   0   0   0  -0.5122780908E-02
 1384.00   0   0   0   0   0   0   0   1   0   0   0   0   0   2   0   0   0   0   0   0   0   0   0   0   0   0   0  -0.1254835456E-01
 1385.00   0   0   0   0   0   3   0   0   0   0   0   0   0   0   0   0   0   1   0   0   0   0   0   0   0   0   0  -0.1135366150E-02
 1388.00   0   0   3   0   0   0   0   3   0   0   0   0   0   0   0   0   0   0   0   0   0   0   0   0   0   0   0  -0.3272333016E-02
 1389.00   0   0   0   0   2   0   0   0   0   0   0   0   2   0   0   0   0   0   0   0   0   0   0   0   0   0   0  -0.3724111957E-02
 1390.00   0   0   0   0   0   0   0   0   0   2   0   0   0   0   0   0   1   0   0   0   0   0   0   0   0   0   0   0.1252000921E-02
 1391.00   0   0   0   0   0   0   0   0   0   0   0   0   0   0   0   0   0   0   1   0   1   0   0   0   0   0   0   0.6231817404E-02
 1392.00   3   0   0   0   0   0   0   0   0   0   0   0   0   0   0   0   0   0   0   0   0   0   0   1   0   0   0   0.2260627526E-01
 1395.00   0   0   0   1   0   0   0   0   0   3   0   0   0   0   0   0   0   0   0   0   0   0   0   0   0   0   0   0.4493560436E-02
 1396.00   2   0   0   0   0   0   0   0   0   0   0   0   0   0   0   0   0   0   2   0   0   0   0   0   0   0   0   0.3802689303E-02
 1400.00   0   0   0   0   0   0   1   0   3   0   0   0   0   0   0   0   0   0   0   0   0   0   0   0   0   0   0  -0.2686395188E-02
 1403.00   0   0   0   0   0   0   0   0   0   0   0   0   0   0   0   0   0   0   0   0   0   0   0   0   1   0   0  -0.4121238965E-01
 1405.00   0   0   0   1   0   0   0   0   0   0   0   0   0   0   0   0   0   2   0   0   0   0   0   0   0   0   0   0.8755238697E-02
 1406.00   0   0   6   0   0   0   0   0   0   0   0   0   0   0   0   0   0   0   1   0   0   0   0   0   0   0   0  -0.3352190202E-02
 1409.00   2   0   0   0   0   0   0   0   0   0   3   0   0   0   0   0   0   0   0   0   0   0   0   0   0   0   0  -0.1824455632E-02
 1411.00   4   0   0   0   0   0   0   0   0   0   0   0   0   0   0   0   0   0   0   0   0   1   0   0   0   0   0  -0.1118170492E-01
 1412.00   2   0   0   0   0   0   0   0   0   0   0   0   0   0   0   0   0   0   0   2   0   0   0   0   0   0   0   0.3781375875E-02
 1413.00   0   0   0   0   0   0   0   0   0   2   0   0   0   0   0   0   0   1   0   0   0   0   0   0   0   0   0  -0.6608767704E-02
 1415.00   0   0   0   0   0   0   0   1   0   0   0   0   0   0   2   0   0   0   0   0   0   0   0   0   0   0   0   0.5290548780E-02
 1416.00   0   0   0   2   0   0   0   3   0   0   0   0   0   0   0   0   0   0   0   0   0   0   0   0   0   0   0  -0.1946482751E-02
 1417.00   0   0   2   0   0   0   0   0   0   0   0   0   0   0   0   2   0   0   0   0   0   0   0   0   0   0   0  -0.6786045235E-02
 1421.00   4   0   0   0   0   0   0   0   0   0   0   0   0   0   0   0   0   0   0   0   0   0   1   0   0   0   0   0.6625888452E-02
 1424.00   0   0   0   0   0   0   0   2   0   0   0   0   0   0   0   0   0   0   0   0   1   0   0   0   0   0   0   0.3763134171E-02
 1426.00   0   0   0   0   0   2   0   0   0   0   2   0   0   0   0   0   0   0   0   0   0   0   0   0   0   0   0   0.2476660423E-02
 1430.00   0   0   0   0   0   0   0   0   0   0   1   0   2   0   0   0   0   0   0   0   0   0   0   0   0   0   0   0.5737802241E-02
 1431.00   0   0   0   0   0   0   0   0   2   0   0   0   0   0   0   0   0   0   1   0   0   0   0   0   0   0   0   0.2966083818E-02
 1439.00   0   0   0   0   0   2   0   0   0   0   0   2   0   0   0   0   0   0   0   0   0   0   0   0   0   0   0  -0.1754837176E-02
 1441.00   0   0   0   0   0   0   4   1   0   0   0   0   0   0   0   0   0   0   0   0   0   0   0   0   0   0   0   0.1852477787E-02
 1445.00   0   0   5   0   0   0   0   0   0   2   0   0   0   0   0   0   0   0   0   0   0   0   0   0   0   0   0  -0.4854931957E-02
 1446.00   0   0   3   0   0   0   0   0   0   0   0   0   0   2   0   0   0   0   0   0   0   0   0   0   0   0   0   0.7830504765E-02
 1451.00   0   0   6   0   0   0   0   2   0   0   0   0   0   0   0   0   0   0   0   0   0   0   0   0   0   0   0   0.4770075561E-02
 1452.00   0   0   0   0   0   0   0   0   0   0   2   0   0   0   1   0   0   0   0   0   0   0   0   0   0   0   0   0.1264876603E-01
 1453.00   0   0   0   0   0   0   0   3   0   1   0   0   0   0   0   0   0   0   0   0   0   0   0   0   0   0   0  -0.3887725044E-02
 1455.00   0   0   0   0   0   1   0   0   0   0   0   0   0   0   0   2   0   0   0   0   0   0   0   0   0   0   0   0.5215050570E-02
 1459.00   6   0   0   0   0   0   0   0   0   0   0   0   0   0   0   0   0   2   0   0   0   0   0   0   0   0   0  -0.3545030123E-02
 1461.00   0   0   0   0   4   0   0   0   0   0   0   0   0   0   0   1   0   0   0   0   0   0   0   0   0   0   0  -0.1276027382E-02
 1465.00   0   0   2   0   0   0   0   0   0   0   0   0   0   0   0   0   2   0   0   0   0   0   0   0   0   0   0   0.9329967266E-02
 1468.00   0   0   0   0   0   0   2   0   0   0   2   0   0   0   0   0   0   0   0   0   0   0   0   0   0   0   0  -0.2642027393E-02
 1469.00   0   0   0   0   0   0   0   0   0   0   0   2   0   0   1   0   0   0   0   0   0   0   0   0   0   0   0   0.8679764914E-02
 1473.00   0   0   0   0   5   0   0   0   1   0   0   0   0   0   0   0   0   0   0   0   0   0   0   0   0   0   0  -0.1245836387E-02
 1477.00   0   0   0   0   0   0   0   2   2   0   0   0   0   0   0   0   0   0   0   0   0   0   0   0   0   0   0  -0.1657505668E-02
 1480.00   0   0   0   0   0   0   2   0   0   0   0   2   0   0   0   0   0   0   0   0   0   0   0   0   0   0   0  -0.1878139439E-02
 1483.00   0   0   0   0   4   0   0   0   0   0   0   0   0   0   0   0   1   0   0   0   0   0   0   0   0   0   0  -0.1761302462E-02
 1487.00   0   0   0   2   0   0   0   0   0   0   0   0   0   2   0   0   0   0   0   0   0   0   0   0   0   0   0   0.8153176225E-02
 1489.00   0   0   3   0   0   0   0   0   0   0   0   0   0   0   2   0   0   0   0   0   0   0   0   0   0   0   0   0.5759920215E-02
 1496.00   0   2   0   0   0   0   0   0   0   0   0   0   0   0   0   0   0   0   0   0   0   1   0   0   0   0   0   0.2363999300E-01
 1498.00   0   0   0   0   3   0   3   0   0   0   0   0   0   0   0   0   0   0   0   0   0   0   0   0   0   0   0  -0.1452807069E-02
 1501.00   0   0   0   0   2   0   0   3   0   0   0   0   0   0   0   0   0   0   0   0   0   0   0   0   0   0   0   0.3209610983E-02
 1503.00   0   2   0   0   0   0   0   0   0   0   0   0   0   0   0   0   0   0   0   0   0   0   1   0   0   0   0  -0.7529652508E-02
 1506.00   0   0   0   0   4   0   0   0   0   0   0   0   0   0   0   0   0   1   0   0   0   0   0   0   0   0   0   0.4466970430E-02
 1508.00   0   0   1   0   0   0   0   0   0   0   0   0   0   0   0   0   0   0   2   0   0   0   0   0   0   0   0   0.3772218538E-02
 1509.00   0   0   0   0   0   3   0   0   0   0   0   0   0   0   0   0   0   0   1   0   0   0   0   0   0   0   0  -0.1105094043E-02
 1513.00   3   0   0   0   0   0   0   0   0   0   0   3   0   0   0   0   0   0   0   0   0   0   0   0   0   0   0   0.1179118556E-02
 1515.00   0   0   2   0   0   0   0   0   0   3   0   0   0   0   0   0   0   0   0   0   0   0   0   0   0   0   0   0.2485844381E-02
 1516.00   0   0   0   0   0   0   0   0   0   1   0   0   0   2   0   0   0   0   0   0   0   0   0   0   0   0   0  -0.2899508252E-01
 1518.00   0   0   0   2   0   0   0   0   0   0   0   0   0   0   2   0   0   0   0   0   0   0   0   0   0   0   0  -0.3258049424E-02
 1521.00   0   0   0   1   0   0   0   0   0   0   0   0   0   0   0   0   0   0   0   0   0   1   0   0   0   0   0  -0.2666965987E-01
 1522.00   0   0   2   0   0   0   0   0   0   0   0   0   0   0   0   0   0   2   0   0   0   0   0   0   0   0   0  -0.2243230423E-01
 1525.00   0   0   0   0   0   0   0   0   0   0   0   0   3   0   0   0   0   0   0   0   0   0   0   0   0   0   0   0.3639322477E-02
 1526.00   0   0   1   0   0   0   0   0   0   0   3   0   0   0   0   0   0   0   0   0   0   0   0   0   0   0   0  -0.1807779489E-02
 1529.00   0   0   1   0   0   0   0   0   0   0   0   0   0   0   0   0   0   0   0   2   0   0   0   0   0   0   0  -0.4883953662E-02
 1531.00   0   0   0   1   0   0   0   0   0   0   0   0   0   0   0   0   0   0   0   0   0   0   1   0   0   0   0   0.1274928263E-01
 1533.00   1   0   0   0   0   0   0   0   0   0   0   0   0   0   0   0   0   0   0   0   0   0   0   0   0   1   0   0.9874270063E-02
 1535.00   0   0   0   0   0   0   0   0   0   0   0   0   0   0   0   0   0   0   0   0   2   0   0   0   0   0   0   0.9936878414E-02
 1536.00   0   0   4   0   0   0   0   0   0   0   0   0   2   0   0   0   0   0   0   0   0   0   0   0   0   0   0   0.4829999168E-02
 1539.00   0   0   0   0   0   0   0   0   0   2   0   0   0   0   0   0   0   0   1   0   0   0   0   0   0   0   0  -0.5511797626E-02
 1540.00   0   0   0   0   0   0   0   3   0   0   1   0   0   0   0   0   0   0   0   0   0   0   0   0   0   0   0  -0.3926435335E-02
 1541.00   0   0   0   0   0   1   0   0   0   3   0   0   0   0   0   0   0   0   0   0   0   0   0   0   0   0   0  -0.4079492548E-02
 1543.00   0   0   0   3   0   0   0   0   0   0   2   0   0   0   0   0   0   0   0   0   0   0   0   0   0   0   0  -0.1825086575E-02
 1544.00   5   0   0   0   0   0   0   0   0   0   0   0   0   0   0   0   0   0   0   0   0   0   0   1   0   0   0   0.3650515450E-02
 1546.00   0   0   0   0   0   0   0   0   0   1   0   0   0   0   2   0   0   0   0   0   0   0   0   0   0   0   0   0.6584155397E-02
 1548.00   0   0   0   0   0   0   0   0   0   0   2   0   0   0   0   1   0   0   0   0   0   0   0   0   0   0   0   0.2911368413E-02
 1550.00   4   0   0   0   0   0   0   0   0   0   0   0   0   0   0   0   0   0   2   0   0   0   0   0   0   0   0   0.1189673279E-02
 1552.00   0   0   0   0   0   1   0   0   0   0   0   0   0   0   0   0   0   2   0   0   0   0   0   0   0   0   0  -0.2573593124E-01
 1555.00   0   0   6   0   0   0   0   0   0   0   0   0   0   0   0   0   0   0   0   0   1   0   0   0   0   0   0   0.9063708200E-02
 1556.00   2   0   0   0   0   0   0   0   0   0   0   0   0   0   0   0   0   0   0   0   0   0   0   0   1   0   0  -0.4778192155E-01
 1559.00   0   0   0   0   2   0   0   0   0   0   0   0   0   2   0   0   0   0   0   0   0   0   0   0   0   0   0   0.1162430575E-01
 1562.00   0   0   0   3   0   0   0   0   0   0   0   2   0   0   0   0   0   0   0   0   0   0   0   0   0   0   0  -0.2049058477E-02
 1565.00   0   0   0   0   0   0   0   0   0   0   0   2   0   0   0   1   0   0   0   0   0   0   0   0   0   0   0  -0.5430276125E-02
 1566.00   0   0   0   0   0   0   3   0   0   0   0   0   0   0   0   0   0   0   0   1   0   0   0   0   0   0   0   0.1002395553E-02
 1567.00   4   0   0   0   0   0   0   0   0   0   3   0   0   0   0   0   0   0   0   0   0   0   0   0   0   0   0   0.1694154642E-02
 1570.00   6   0   0   0   0   0   0   0   0   0   0   0   0   0   0   0   0   0   0   0   0   1   0   0   0   0   0  -0.1869434953E-02
 1573.00   0   0   0   0   0   0   0   0   0   0   2   0   0   0   0   0   1   0   0   0   0   0   0   0   0   0   0   0.3580578182E-02
 1574.00   0   0   0   0   0   0   4   0   0   1   0   0   0   0   0   0   0   0   0   0   0   0   0   0   0   0   0   0.2335487151E-02
 1576.00   6   0   0   0   0   0   0   0   0   0   0   0   0   0   0   0   0   0   0   0   0   0   1   0   0   0   0  -0.1687422009E-02
 1578.00   0   0   0   0   0   0   0   0   2   0   0   0   0   0   0   0   0   0   0   0   1   0   0   0   0   0   0   0.4167466287E-02
 1579.00   0   0   0   0   0   0   0   2   0   2   0   0   0   0   0   0   0   0   0   0   0   0   0   0   0   0   0  -0.2930915013E-02
 1580.00   0   0   0   0   0   0   0   0   0   0   0   2   0   0   0   0   1   0   0   0   0   0   0   0   0   0   0  -0.2181299272E-02
 1581.00   0   0   1   0   0   0   0   4   0   0   0   0   0   0   0   0   0   0   0   0   0   0   0   0   0   0   0  -0.3185427204E-02
 1592.00   0   0   0   0   0   0   0   0   0   0   2   0   0   0   0   0   0   1   0   0   0   0   0   0   0   0   0   0.1082726249E-01
 1594.00   0   0   6   0   0   0   0   0   2   0   0   0   0   0   0   0   0   0   0   0   0   0   0   0   0   0   0   0.3352105227E-02
 1596.00   0   0   0   0   0   0   0   0   0   0   1   0   0   2   0   0   0   0   0   0   0   0   0   0   0   0   0   0.1482517874E-01
 1597.00   0   0   0   0   0   2   0   0   0   0   0   0   2   0   0   0   0   0   0   0   0   0   0   0   0   0   0   0.1614886851E-02
 1605.00   0   0   0   0   0   0   0   0   0   0   0   2   0   0   0   0   0   1   0   0   0   0   0   0   0   0   0   0.3389847494E-02
 1606.00   0   0   0   0   1   0   0   0   0   0   0   0   0   0   0   0   0   0   0   0   0   0   0   1   0   0   0  -0.3499136112E-01
 1610.00   0   0   0   0   0   0   0   0   0   0   0   0   0   0   0   0   0   0   0   0   0   0   0   0   0   0   1   0.1567289827E-01
 1613.00   0   0   0   0   0   0   0   1   0   0   0   0   0   0   0   2   0   0   0   0   0   0   0   0   0   0   0   0.1875063404E-01
 1616.00   0   0   0   0   0   0   0   0   0   0   0   0   2   0   1   0   0   0   0   0   0   0   0   0   0   0   0  -0.1274607165E-01
 1620.00   0   0   0   0   0   0   0   0   4   0   0   0   0   0   0   0   0   0   0   0   0   0   0   0   0   0   0   0.4205270563E-02
 1621.00   0   0   5   0   0   0   0   0   0   0   2   0   0   0   0   0   0   0   0   0   0   0   0   0   0   0   0  -0.6080601867E-02
 1623.00   0   2   0   0   0   0   0   0   0   0   0   0   0   0   0   0   0   0   2   0   0   0   0   0   0   0   0  -0.1154678912E-02
 1627.00   0   0   0   0   0   0   0   3   0   0   0   0   1   0   0   0   0   0   0   0   0   0   0   0   0   0   0  -0.2272861472E-02
 1628.00   0   0   0   0   4   0   0   0   0   0   0   0   0   0   0   0   0   0   1   0   0   0   0   0   0   0   0   0.2362285732E-02
 1630.00   0   0   2   0   0   0   0   0   0   0   0   0   0   0   0   0   0   0   0   0   0   1   0   0   0   0   0  -0.2522859863E-01
 1631.00   0   0   0   0   0   0   2   0   0   0   0   0   2   0   0   0   0   0   0   0   0   0   0   0   0   0   0   0.1659418018E-02
 1633.00   0   0   0   0   0   0   0   0   0   0   1   0   0   0   2   0   0   0   0   0   0   0   0   0   0   0   0  -0.3588521757E-02
 1635.00   0   0   5   0   0   0   0   0   0   0   0   2   0   0   0   0   0   0   0   0   0   0   0   0   0   0   0  -0.2487316825E-02
 1637.00   0   0   2   0   0   0   0   0   0   0   0   0   0   0   0   0   0   0   0   0   0   0   1   0   0   0   0   0.3944010394E-02
 1639.00   0   2   0   0   0   0   0   0   0   0   3   0   0   0   0   0   0   0   0   0   0   0   0   0   0   0   0   0.3815077038E-02
 1641.00   0   1   0   0   0   0   0   0   0   0   0   0   0   0   0   0   0   0   0   0   0   0   0   0   0   1   0  -0.2900755773E-01
 1644.00   0   2   0   0   0   0   0   0   0   0   0   0   0   0   0   0   0   0   0   2   0   0   0   0   0   0   0   0.1984598428E-02
 1646.00   0   0   4   0   0   0   0   3   0   0   0   0   0   0   0   0   0   0   0   0   0   0   0   0   0   0   0   0.2859413019E-02
 1649.00   0   0   0   1   0   0   0   0   0   0   0   0   0   0   0   0   0   0   2   0   0   0   0   0   0   0   0   0.2166975072E-02
 1651.00   0   0   0   0   0   0   0   1   0   0   0   0   0   0   0   0   2   0   0   0   0   0   0   0   0   0   0   0.5837128046E-02
 1657.00   0   0   1   0   0   0   0   0   0   0   0   0   0   0   0   0   0   0   0   0   0   0   0   0   1   0   0   0.1477593690E-01
 1658.00   0   0   0   0   0   0   4   0   0   0   1   0   0   0   0   0   0   0   0   0   0   0   0   0   0   0   0  -0.1306001452E-02
 1659.00   0   0   0   0   0   1   0   0   0   0   0   0   0   0   0   0   0   0   0   0   0   1   0   0   0   0   0   0.1881173038E-01
 1661.00   0   0   0   0   4   0   0   2   0   0   0   0   0   0   0   0   0   0   0   0   0   0   0   0   0   0   0   0.1431410233E-02
 1662.00   0   0   0   1   0   0   0   0   0   0   3   0   0   0   0   0   0   0   0   0   0   0   0   0   0   0   0   0.3788836535E-02
 1666.00   0   0   0   1   0   0   0   0   0   0   0   0   0   0   0   0   0   0   0   2   0   0   0   0   0   0   0   0.1139191894E-02
 1670.00   0   0   0   0   0   1   0   0   0   0   0   0   0   0   0   0   0   0   0   0   0   0   1   0   0   0   0   0.8130784015E-02
 1677.00   0   0   3   0   0   0   0   0   0   0   0   0   0   0   0   2   0   0   0   0   0   0   0   0   0   0   0   0.9550973192E-02
 1678.00   3   0   0   0   0   0   0   0   0   0   0   0   0   0   0   0   0   0   0   0   0   0   0   0   0   1   0   0.2102631524E-02
 1681.00   0   0   0   0   0   0   0   0   0   2   0   0   0   0   0   0   0   0   0   0   1   0   0   0   0   0   0   0.3099640051E-02
 1684.00   2   0   0   0   0   0   0   0   0   0   0   0   0   0   0   0   0   0   0   0   2   0   0   0   0   0   0  -0.1721967700E-02
 1685.00   0   0   0   0   0   0   0   0   0   0   0   0   1   2   0   0   0   0   0   0   0   0   0   0   0   0   0   0.1324493779E-01
 1703.00   0   2   0   0   0   0   0   4   0   0   0   0   0   0   0   0   0   0   0   0   0   0   0   0   0   0   0  -0.1258542830E-02
 1704.00   0   0   6   0   0   0   0   0   0   2   0   0   0   0   0   0   0   0   0   0   0   0   0   0   0   0   0   0.3905348332E-02
 1705.00   0   0   4   0   0   0   0   0   0   0   0   0   0   2   0   0   0   0   0   0   0   0   0   0   0   0   0   0.2075782187E-01
 1706.00   4   0   0   0   0   0   0   0   0   0   0   0   0   0   0   0   0   0   0   0   0   0   0   0   1   0   0   0.3850577599E-02
 1708.00   0   0   0   0   0   0   0   1   0   3   0   0   0   0   0   0   0   0   0   0   0   0   0   0   0   0   0  -0.3683482114E-02
 1715.00   0   0   0   2   0   0   0   0   0   0   0   0   0   0   0   2   0   0   0   0   0   0   0   0   0   0   0   0.1443680006E-02
 1716.00   0   0   0   0   0   0   0   1   0   0   0   0   0   0   0   0   0   2   0   0   0   0   0   0   0   0   0   0.3118779879E-01
 1723.00   0   0   3   0   0   0   0   0   0   0   0   0   0   0   0   0   2   0   0   0   0   0   0   0   0   0   0  -0.6001432831E-02
 1724.00   0   0   0   0   0   0   0   0   0   0   0   0   2   0   0   1   0   0   0   0   0   0   0   0   0   0   0  -0.6301036145E-02
 1726.00   0   0   0   0   0   0   0   0   0   0   2   0   0   0   0   0   0   0   1   0   0   0   0   0   0   0   0  -0.2221498290E-02
 1727.00   0   0   0   0   0   0   0   0   0   0   0   0   1   0   2   0   0   0   0   0   0   0   0   0   0   0   0  -0.1564313184E-02
 1729.00   0   0   0   0   1   0   0   0   0   0   0   3   0   0   0   0   0   0   0   0   0   0   0   0   0   0   0  -0.1252508159E-02
 1731.00   0   0   0   1   0   0   0   4   0   0   0   0   0   0   0   0   0   0   0   0   0   0   0   0   0   0   0  -0.1785743253E-02
 1733.00   0   0   0   0   0   0   0   0   2   2   0   0   0   0   0   0   0   0   0   0   0   0   0   0   0   0   0   0.4832132828E-02
 1736.00   0   0   0   0   0   0   1   0   0   0   0   0   0   0   0   0   0   0   0   0   0   0   0   1   0   0   0  -0.1491021928E-01
 1738.00   0   0   0   0   0   0   0   0   0   0   0   2   0   0   0   0   0   0   1   0   0   0   0   0   0   0   0  -0.3592302300E-02
 1739.00   0   3   0   0   0   0   0   0   0   0   0   0   0   0   0   0   0   0   0   0   0   0   0   1   0   0   0  -0.1019643710E-01
 1744.00   0   0   0   0   0   0   0   0   0   0   0   0   2   0   0   0   1   0   0   0   0   0   0   0   0   0   0  -0.2854601714E-02
 1745.00   0   0   4   0   0   0   0   0   0   0   0   0   0   0   2   0   0   0   0   0   0   0   0   0   0   0   0  -0.2972234363E-02
 1750.00   0   0   0   0   0   0   0   0   0   1   0   0   0   0   0   2   0   0   0   0   0   0   0   0   0   0   0   0.2105609086E-02
 1752.00   0   0   0   0   0   0   4   0   0   0   0   0   1   0   0   0   0   0   0   0   0   0   0   0   0   0   0   0.1213131015E-02
 1755.00   0   0   0   2   0   0   0   0   0   0   0   0   0   0   0   0   2   0   0   0   0   0   0   0   0   0   0   0.1255383731E-02
 1757.00   0   4   0   0   0   0   0   0   0   0   0   0   0   0   0   0   0   2   0   0   0   0   0   0   0   0   0  -0.1030691214E-02
 1759.00   0   0   0   0   0   0   0   2   0   0   2   0   0   0   0   0   0   0   0   0   0   0   0   0   0   0   0  -0.2860450045E-02
 1762.00   0   0   2   0   0   0   0   0   0   0   0   0   0   0   0   0   0   0   2   0   0   0   0   0   0   0   0  -0.4208099054E-02
 1763.00   2   0   0   0   0   0   0   0   0   0   0   0   0   0   0   0   0   0   0   0   0   0   0   0   0   0   1  -0.1454412904E-01
 1768.00   0   0   0   0   0   2   0   0   0   0   0   0   0   2   0   0   0   0   0   0   0   0   0   0   0   0   0  -0.3945527830E-02
 1769.00   0   0   0   0   0   0   0   0   0   0   0   0   2   0   0   0   0   1   0   0   0   0   0   0   0   0   0  -0.8274396920E-02
 1770.00   0   0   3   0   0   0   0   0   0   3   0   0   0   0   0   0   0   0   0   0   0   0   0   0   0   0   0  -0.2333513210E-02
 1774.00   0   0   0   0   0   0   0   2   0   0   0   2   0   0   0   0   0   0   0   0   0   0   0   0   0   0   0   0.1346564693E-02
 1775.00   0   0   0   0   0   0   0   0   3   0   0   1   0   0   0   0   0   0   0   0   0   0   0   0   0   0   0  -0.2739964686E-02
 1777.00   0   0   3   0   0   0   0   0   0   0   0   0   0   0   0   0   0   2   0   0   0   0   0   0   0   0   0  -0.1641584850E-01
 1779.00   0   0   1   0   0   0   0   0   0   0   0   0   3   0   0   0   0   0   0   0   0   0   0   0   0   0   0   0.3183565484E-02
 1781.00   0   0   2   0   0   0   0   0   0   0   3   0   0   0   0   0   0   0   0   0   0   0   0   0   0   0   0   0.3072186935E-02
 1784.00   0   2   0   0   0   0   0   0   0   0   0   0   0   0   0   0   0   0   0   0   0   0   0   0   1   0   0  -0.1213334599E-01
 1789.00   0   0   2   0   0   0   0   0   0   0   0   0   0   0   0   0   0   0   0   2   0   0   0   0   0   0   0   0.3055887646E-02
 1795.00   0   0   0   0   0   0   0   0   0   0   0   0   0   2   1   0   0   0   0   0   0   0   0   0   0   0   0  -0.2488224103E-01
 1796.00   0   0   0   0   2   0   0   0   0   0   0   0   0   0   0   2   0   0   0   0   0   0   0   0   0   0   0   0.3090189374E-02
 1799.00   0   0   1   0   0   0   0   0   0   0   0   0   0   0   0   0   0   0   0   0   2   0   0   0   0   0   0  -0.3573072633E-02
 1800.00   0   0   5   0   0   0   0   0   0   0   0   0   2   0   0   0   0   0   0   0   0   0   0   0   0   0   0  -0.3169471467E-02
 1801.00   0   0   0   0   0   1   0   0   0   0   0   0   0   0   0   0   0   0   2   0   0   0   0   0   0   0   0   0.2398872384E-02
 1805.00   0   0   0   0   0   0   2   0   0   0   0   0   0   2   0   0   0   0   0   0   0   0   0   0   0   0   0   0.1454841630E-01
 1811.00   0   0   0   0   0   2   0   0   0   0   0   0   0   0   2   0   0   0   0   0   0   0   0   0   0   0   0   0.2627505789E-02
 1813.00   0   0   0   1   0   0   0   0   0   0   0   0   0   0   0   0   0   0   0   0   0   0   0   0   1   0   0   0.1344448341E-01
 1814.00   0   0   0   2   0   0   0   0   0   0   0   0   0   0   0   0   0   2   0   0   0   0   0   0   0   0   0  -0.2742841405E-02
 1816.00   0   0   0   0   0   1   0   0   0   0   3   0   0   0   0   0   0   0   0   0   0   0   0   0   0   0   0   0.1310346544E-02
 1822.00   0   0   0   0   0   1   0   0   0   0   0   0   0   0   0   0   0   0   0   2   0   0   0   0   0   0   0   0.3787688331E-02
 1827.00   0   0   0   0   0   0   0   0   0   0   0   0   0   0   3   0   0   0   0   0   0   0   0   0   0   0   0  -0.8596589745E-02
 1829.00   0   0   0   0   0   0   0   1   0   0   0   0   0   0   0   0   0   0   0   0   0   1   0   0   0   0   0   0.1715712909E-01
 1833.00   0   0   0   0   2   0   0   0   0   0   0   0   0   0   0   0   2   0   0   0   0   0   0   0   0   0   0   0.3174692510E-02
 1839.00   5   0   0   0   0   0   0   0   0   0   0   0   0   0   0   0   0   0   0   0   0   0   0   0   0   1   0  -0.3781487260E-02
 1844.00   0   0   0   0   0   0   0   0   0   0   1   0   0   0   0   2   0   0   0   0   0   0   0   0   0   0   0   0.2169803145E-02
 1846.00   0   0   0   0   0   0   2   0   0   0   0   0   0   0   2   0   0   0   0   0   0   0   0   0   0   0   0   0.4037737154E-02
 1847.00   4   0   0   0   0   0   0   0   0   0   0   0   0   0   0   0   0   0   0   0   2   0   0   0   0   0   0  -0.1447369623E-02
 1848.00   0   0   0   0   0   0   0   1   0   0   0   0   0   0   0   0   0   0   0   0   0   0   1   0   0   0   0   0.4343244650E-02
 1856.00   0   0   0   0   0   0   0   0   0   1   0   0   0   0   0   0   0   2   0   0   0   0   0   0   0   0   0  -0.2439497885E-01
 1857.00   1   0   0   0   0   0   0   0   0   0   0   0   0   3   0   0   0   0   0   0   0   0   0   0   0   0   0  -0.1018894220E-01
 1860.00   0   0   0   0   0   0   1   0   0   0   0   3   0   0   0   0   0   0   0   0   0   0   0   0   0   0   0  -0.2819073906E-02
 1861.00   0   0   0   0   0   0   0   3   0   0   0   0   0   0   0   0   1   0   0   0   0   0   0   0   0   0   0   0.1238667606E-02
 1864.00   0   0   0   0   0   0   4   0   0   0   0   0   0   0   1   0   0   0   0   0   0   0   0   0   0   0   0  -0.1288330248E-02
 1868.00   6   0   0   0   0   0   0   0   0   0   0   0   0   0   0   0   0   0   0   0   0   0   0   0   1   0   0  -0.1092099896E-02
 1874.00   0   0   0   0   0   0   0   0   0   0   2   0   0   0   0   0   0   0   0   0   1   0   0   0   0   0   0  -0.2659310782E-02
 1875.00   0   4   0   0   0   0   0   0   0   0   0   0   0   0   0   0   0   0   0   0   0   1   0   0   0   0   0   0.3529716080E-02
 1877.00   0   0   1   0   0   0   0   0   0   0   0   0   0   0   0   0   0   0   0   0   0   0   0   0   0   0   1   0.8053949383E-02
 1880.00   0   0   0   0   0   0   0   3   0   0   0   0   0   0   0   0   0   1   0   0   0   0   0   0   0   0   0   0.3680179372E-02
 1881.00   0   0   0   0   0   0   0   0   0   0   0   2   0   0   0   0   0   0   0   0   1   0   0   0   0   0   0  -0.1853842395E-02
 1882.00   0   0   0   0   2   0   0   0   0   3   0   0   0   0   0   0   0   0   0   0   0   0   0   0   0   0   0  -0.2274581741E-02
 1883.00   0   4   0   0   0   0   0   0   0   0   0   0   0   0   0   0   0   0   0   0   0   0   1   0   0   0   0   0.1288004024E-02
 1889.00   0   0   1   0   0   0   0   0   4   0   0   0   0   0   0   0   0   0   0   0   0   0   0   0   0   0   0  -0.3873193104E-02
 1891.00   0   0   6   0   0   0   0   0   0   0   2   0   0   0   0   0   0   0   0   0   0   0   0   0   0   0   0   0.3115473964E-02
 1893.00   0   0   0   0   2   0   0   0   0   0   0   0   0   0   0   0   0   2   0   0   0   0   0   0   0   0   0  -0.8057179782E-02
 1894.00   0   0   0   0   0   0   0   0   0   0   0   0   0   2   0   1   0   0   0   0   0   0   0   0   0   0   0   0.1000729411E-01
 1898.00   0   0   3   0   0   0   0   0   0   0   0   0   0   0   0   0   0   0   0   0   0   1   0   0   0   0   0   0.7595473511E-02
 1901.00   0   0   0   0   0   0   0   0   0   0   0   0   2   0   0   0   0   0   1   0   0   0   0   0   0   0   0  -0.1941954869E-02
 1903.00   0   0   0   0   1   0   0   0   0   0   0   0   0   0   0   0   0   0   0   0   0   0   0   0   0   1   0   0.6981137613E-02
 1909.00   0   0   3   0   0   0   0   0   0   0   0   0   0   0   0   0   0   0   0   0   0   0   1   0   0   0   0  -0.4068826753E-02
 1913.00   0   0   5   0   0   0   0   3   0   0   0   0   0   0   0   0   0   0   0   0   0   0   0   0   0   0   0   0.1089976884E-02
 1915.00   0   0   0   0   0   0   0   0   0   0   0   0   0   2   0   0   1   0   0   0   0   0   0   0   0   0   0   0.1128650366E-01
 1917.00   0   0   0   0   0   0   0   0   2   0   2   0   0   0   0   0   0   0   0   0   0   0   0   0   0   0   0   0.3060765658E-02
 1921.00   0   2   0   0   0   0   0   0   0   0   0   0   0   0   0   0   0   0   0   0   2   0   0   0   0   0   0  -0.2356821666E-02
 1929.00   0   0   2   0   0   0   0   0   0   0   0   0   0   0   0   0   0   0   0   0   0   0   0   0   1   0   0  -0.1078067648E-01
 1930.00   0   0   0   0   0   0   0   0   0   0   0   0   1   0   0   2   0   0   0   0   0   0   0   0   0   0   0   0.1284724769E-02
 1932.00   0   0   0   0   0   0   0   0   2   0   0   2   0   0   0   0   0   0   0   0   0   0   0   0   0   0   0  -0.3551745218E-02
 1934.00   0   0   0   0   0   0   0   0   0   0   0   0   0   0   2   1   0   0   0   0   0   0   0   0   0   0   0   0.4094598015E-02
 1935.00   0   0   0   2   0   0   0   0   0   0   0   0   0   0   0   0   0   0   0   0   0   1   0   0   0   0   0  -0.3936459748E-02
 1941.00   0   0   0   0   0   0   0   2   0   0   0   0   2   0   0   0   0   0   0   0   0   0   0   0   0   0   0   0.2166990000E-02
 1944.00   0   0   0   2   0   0   0   0   0   0   0   0   0   0   0   0   0   0   0   0   0   0   1   0   0   0   0   0.4631577011E-02
 1945.00   0   0   0   0   0   0   0   0   0   0   1   0   0   0   0   0   0   2   0   0   0   0   0   0   0   0   0  -0.9161534732E-02
 1950.00   0   0   0   0   0   0   0   0   3   0   0   0   0   1   0   0   0   0   0   0   0   0   0   0   0   0   0   0.6119990286E-02
 1951.00   0   0   0   0   0   0   0   0   0   0   0   0   0   2   0   0   0   1   0   0   0   0   0   0   0   0   0   0.3798814599E-02
 1954.00   0   0   4   0   0   0   0   0   0   0   0   0   0   0   0   2   0   0   0   0   0   0   0   0   0   0   0   0.1075709159E-01
 1957.00   0   0   0   1   0   0   0   0   0   0   0   0   0   0   0   0   0   0   0   0   2   0   0   0   0   0   0   0.2055372290E-02
 1962.00   0   0   0   0   0   0   4   0   0   0   0   0   0   0   0   1   0   0   0   0   0   0   0   0   0   0   0  -0.1179936151E-02
 1965.00   0   0   0   0   0   1   0   0   0   0   0   0   0   0   0   0   0   0   0   0   0   0   0   0   1   0   0   0.9238831818E-02
 1968.00   0   0   0   0   0   0   0   0   0   1   0   0   0   0   0   0   0   0   0   0   0   1   0   0   0   0   0   0.1239934670E-01
 1969.00   0   0   0   0   0   0   0   0   1   0   0   0   0   0   0   0   0   0   0   0   0   0   0   1   0   0   0  -0.1702442637E-01
 1970.00   0   1   0   0   0   0   0   0   0   0   0   0   0   3   0   0   0   0   0   0   0   0   0   0   0   0   0  -0.1228347524E-01
 1972.00   0   0   0   0   0   0   0   0   0   0   0   0   1   0   0   0   2   0   0   0   0   0   0   0   0   0   0  -0.1939192250E-02
 1973.00   0   0   0   0   0   0   0   1   0   0   0   0   0   0   0   0   0   0   2   0   0   0   0   0   0   0   0   0.1387196103E-02
 1975.00   0   0   5   0   0   0   0   0   0   0   0   0   0   2   0   0   0   0   0   0   0   0   0   0   0   0   0  -0.9459277371E-02
 1977.00   0   0   0   0   0   0   0   0   0   1   0   0   0   0   0   0   0   0   0   0   0   0   1   0   0   0   0  -0.1071463813E-01
 1985.00   0   0   0   0   0   0   0   0   0   0   0   0   0   0   2   0   0   1   0   0   0   0   0   0   0   0   0  -0.1188629374E-01
 1988.00   2   0   0   0   0   0   0   0   0   0   0   0   0   0   3   0   0   0   0   0   0   0   0   0   0   0   0  -0.1007473162E-02
 1993.00   0   0   4   0   0   0   0   0   0   0   0   0   0   0   0   0   2   0   0   0   0   0   0   0   0   0   0  -0.5789968193E-02
 1994.00   0   0   0   0   0   0   0   1   0   0   0   0   0   0   0   0   0   0   0   2   0   0   0   0   0   0   0   0.3225238825E-02
 1999.00   0   2   0   0   0   0   0   0   0   0   0   0   0   0   0   0   0   0   0   0   0   0   0   0   0   0   1   0.3962300744E-02
 2006.00   3   0   0   0   0   0   0   0   0   0   0   0   0   3   0   0   0   0   0   0   0   0   0   0   0   0   0   0.8700721636E-02
 2010.00   0   0   0   0   2   0   0   0   0   0   0   0   0   0   0   0   0   0   0   0   0   1   0   0   0   0   0   0.1545619401E-01
 2011.00   0   0   5   0   0   0   0   0   0   0   0   0   0   0   2   0   0   0   0   0   0   0   0   0   0   0   0  -0.1363471333E-02
 2012.00   0   0   0   0   0   0   0   3   0   0   0   0   0   0   0   0   0   0   1   0   0   0   0   0   0   0   0   0.2151184377E-02
 2015.00   0   0   0   0   0   2   0   0   0   0   0   0   0   0   0   2   0   0   0   0   0   0   0   0   0   0   0   0.1026309585E-02
 2020.00   0   0   0   0   2   0   0   0   0   0   0   0   0   0   0   0   0   0   0   0   0   0   1   0   0   0   0  -0.7920700792E-02
 2029.00   0   0   0   0   0   0   0   0   0   0   0   0   1   0   0   0   0   2   0   0   0   0   0   0   0   0   0  -0.1162531042E-01
 2030.00   0   0   0   1   0   0   0   0   0   0   0   0   0   0   0   0   0   0   0   0   0   0   0   0   0   0   1   0.7090512155E-02
 2031.00   0   0   0   0   0   0   1   0   0   0   0   0   0   0   0   0   0   0   0   0   0   0   0   0   0   1   0  -0.2589932949E-02
 2033.00   0   3   0   0   0   0   0   0   0   0   0   0   0   0   0   0   0   0   0   0   0   0   0   0   0   1   0   0.1423088760E-02
 2035.00   0   0   0   0   0   0   0   0   0   0   0   0   0   0   1   2   0   0   0   0   0   0   0   0   0   0   0  -0.7145419328E-02
 2036.00   0   0   5   0   0   0   4   0   0   0   0   0   0   0   0   0   0   0   0   0   0   0   0   0   0   0   0   0.1386124105E-02
 2037.00   0   0   3   0   0   0   0   0   0   0   0   0   0   0   0   0   0   0   2   0   0   0   0   0   0   0   0  -0.1855081836E-02
 2043.00   0   0   0   0   0   0   0   0   0   2   0   2   0   0   0   0   0   0   0   0   0   0   0   0   0   0   0  -0.2644068876E-02
 2047.00   0   0   0   1   0   0   0   0   4   0   0   0   0   0   0   0   0   0   0   0   0   0   0   0   0   0   0   0.1210206692E-02
 2050.00   0   0   0   0   0   0   2   0   0   0   0   0   0   0   0   2   0   0   0   0   0   0   0   0   0   0   0   0.1230448228E-02
 2051.00   0   0   0   0   0   0   0   0   0   0   0   0   2   0   0   0   0   0   0   0   1   0   0   0   0   0   0  -0.1466945243E-02
 2052.00   0   0   4   0   0   0   0   0   0   0   0   0   0   0   0   0   0   2   0   0   0   0   0   0   0   0   0   0.6816897656E-02
 2058.00   0   0   3   0   0   0   0   0   0   0   3   0   0   0   0   0   0   0   0   0   0   0   0   0   0   0   0   0.1688424691E-02
 2060.00   0   0   3   0   0   0   0   0   0   0   0   0   0   0   0   0   0   0   0   2   0   0   0   0   0   0   0  -0.2594508120E-02
 2064.00   0   0   0   0   0   0   0   0   0   0   1   0   0   0   0   0   0   0   0   0   0   1   0   0   0   0   0   0.9250952730E-02
 2075.00   0   0   6   0   0   0   0   0   0   0   0   0   2   0   0   0   0   0   0   0   0   0   0   0   0   0   0  -0.3080840792E-02
 2076.00   0   0   0   0   0   0   0   0   0   0   1   0   0   0   0   0   0   0   0   0   0   0   1   0   0   0   0  -0.6298456106E-02
 2080.00   0   0   0   2   0   0   0   0   0   0   0   0   0   0   0   0   0   0   2   0   0   0   0   0   0   0   0   0.1463268988E-02
 2085.00   0   0   0   0   0   0   0   0   0   0   0   0   0   2   0   0   0   0   1   0   0   0   0   0   0   0   0   0.7511037709E-02
 2088.00   0   0   0   0   0   0   0   0   0   0   0   0   0   0   1   0   2   0   0   0   0   0   0   0   0   0   0  -0.1944627504E-02
 2092.00   6   0   0   0   0   0   0   0   0   0   0   0   0   0   0   0   0   0   0   0   0   0   0   0   0   0   1   0.1375588695E-02
 2099.00   0   0   0   0   0   0   0   0   1   0   0   3   0   0   0   0   0   0   0   0   0   0   0   0   0   0   0  -0.1115802953E-02
 2111.00   0   0   0   0   0   0   0   0   2   0   0   0   2   0   0   0   0   0   0   0   0   0   0   0   0   0   0  -0.2274213656E-02
 2112.00   0   0   1   0   0   0   0   0   0   0   0   0   0   0   3   0   0   0   0   0   0   0   0   0   0   0   0  -0.1871099059E-02
 2113.00   0   0   0   0   0   1   0   0   0   0   0   0   0   0   0   0   0   0   0   0   2   0   0   0   0   0   0   0.2993125318E-02
 2118.00   0   0   0   0   0   0   0   0   0   1   0   0   0   0   0   0   0   0   2   0   0   0   0   0   0   0   0  -0.4666399235E-02
 2124.00   0   0   0   0   0   0   0   0   0   0   0   0   0   0   2   0   0   0   1   0   0   0   0   0   0   0   0  -0.3027660152E-02
 2125.00   0   0   0   0   0   0   0   2   0   0   0   0   0   2   0   0   0   0   0   0   0   0   0   0   0   0   0  -0.3742318691E-02
 2129.00   0   0   0   0   0   2   0   0   0   0   0   0   0   0   0   0   0   2   0   0   0   0   0   0   0   0   0   0.2528259843E-02
 2138.00   0   0   0   0   0   0   0   0   0   0   0   1   0   0   0   0   0   0   0   0   0   0   0   1   0   0   0   0.7270845125E-02
 2139.00   0   0   0   0   0   0   0   0   0   1   0   0   0   0   0   0   0   0   0   2   0   0   0   0   0   0   0  -0.1483764926E-02
 2141.00   0   0   0   0   0   0   0   0   0   3   0   0   0   0   1   0   0   0   0   0   0   0   0   0   0   0   0  -0.1233742931E-02
 2143.00   0   5   0   0   0   0   0   0   0   0   0   0   0   0   0   0   0   0   0   0   0   0   0   1   0   0   0   0.1011602267E-02
 2147.00   0   0   0   0   0   0   0   1   0   0   0   0   0   0   0   0   0   0   0   0   0   0   0   0   1   0   0  -0.7599625061E-02
 2149.00   0   0   0   0   0   0   0   0   0   0   0   0   0   0   1   0   0   2   0   0   0   0   0   0   0   0   0  -0.6746574557E-02
 2152.00   0   0   0   0   0   0   0   0   0   0   0   0   0   0   0   3   0   0   0   0   0   0   0   0   0   0   0   0.4564914194E-02
 2160.00   0   0   0   0   0   0   0   0   0   0   0   0   1   0   0   0   0   0   0   0   0   1   0   0   0   0   0   0.1132949150E-01
 2161.00   0   0   2   0   0   0   0   0   0   0   0   0   0   0   0   0   0   0   0   0   0   0   0   0   0   0   1   0.8619730339E-02
 2162.00   0   0   0   0   0   0   2   0   0   0   0   0   0   0   0   0   0   2   0   0   0   0   0   0   0   0   0  -0.1925825321E-02
 2163.00   0   0   0   0   2   0   0   0   0   0   0   0   0   0   0   0   0   0   2   0   0   0   0   0   0   0   0   0.2680780276E-02
 2164.00   0   0   0   0   0   0   0   2   0   0   0   0   0   0   2   0   0   0   0   0   0   0   0   0   0   0   0   0.1684268130E-02
 2170.00   0   0   0   0   0   0   0   0   0   0   0   0   1   0   0   0   0   0   0   0   0   0   1   0   0   0   0   0.4492716117E-02
 2172.00   0   0   0   0   0   0   0   0   0   0   0   0   0   0   0   2   1   0   0   0   0   0   0   0   0   0   0   0.5216433237E-02
 2174.00   0   0   2   0   0   0   0   0   4   0   0   0   0   0   0   0   0   0   0   0   0   0   0   0   0   0   0   0.1882666381E-02
 2175.00   0   0   0   0   0   0   0   3   0   0   0   0   0   0   0   0   0   0   0   0   1   0   0   0   0   0   0   0.1640800295E-02
 2178.00   5   0   0   0   0   0   0   0   0   0   0   0   0   3   0   0   0   0   0   0   0   0   0   0   0   0   0  -0.2463104755E-02
 2181.00   0   0   4   0   0   0   0   0   0   0   0   0   0   0   0   0   0   0   0   0   0   1   0   0   0   0   0   0.5717577513E-02
 2183.00   0   0   0   0   2   0   0   0   0   0   0   0   0   0   0   0   0   0   0   2   0   0   0   0   0   0   0   0.1767919220E-02
 2187.00   0   0   4   0   0   0   0   0   0   0   0   0   0   0   0   0   0   0   0   0   0   0   1   0   0   0   0  -0.3695784457E-02
 2190.00   0   4   0   0   0   0   0   0   0   0   0   0   0   0   0   0   0   0   0   0   0   0   0   0   1   0   0   0.1962653430E-02
 2191.00   0   0   0   0   0   0   0   0   0   0   0   0   0   0   0   1   2   0   0   0   0   0   0   0   0   0   0   0.3425126120E-02
 2193.00   0   0   6   0   0   0   0   3   0   0   0   0   0   0   0   0   0   0   0   0   0   0   0   0   0   0   0  -0.1048485496E-02
 2197.00   0   0   0   0   0   1   0   0   0   0   0   0   0   0   0   0   0   0   0   0   0   0   0   0   0   0   1  -0.6195613348E-02
 2198.00   0   0   0   0   0   0   0   4   0   1   0   0   0   0   0   0   0   0   0   0   0   0   0   0   0   0   0  -0.1353619479E-02
 2201.00   0   0   0   0   0   0   0   0   0   0   0   0   0   0   0   2   0   1   0   0   0   0   0   0   0   0   0   0.4130999999E-02
 2206.00   0   0   3   0   0   0   0   0   0   0   0   0   0   0   0   0   0   0   0   0   0   0   0   0   1   0   0   0.9461037831E-02
 2207.00   0   0   0   0   0   0   0   0   0   0   1   0   0   0   0   0   0   0   2   0   0   0   0   0   0   0   0   0.2705899926E-02
 2210.00   0   0   0   0   0   0   0   0   0   0   0   0   0   0   0   0   3   0   0   0   0   0   0   0   0   0   0  -0.1750368275E-02
 2214.00   0   0   0   0   0   0   0   0   0   2   0   0   2   0   0   0   0   0   0   0   0   0   0   0   0   0   0   0.2873757053E-02
 2223.00   0   0   0   0   0   0   0   0   0   0   4   0   0   0   0   0   0   0   0   0   0   0   0   0   0   0   0  -0.2006333180E-02
 2226.00   0   0   0   0   0   0   0   0   0   0   1   0   0   0   0   0   0   0   0   2   0   0   0   0   0   0   0  -0.1010204046E-02
 2232.00   0   0   0   0   0   0   0   0   0   0   0   0   0   2   0   0   0   0   0   0   1   0   0   0   0   0   0   0.5465055862E-02
 2235.00   0   0   0   0   0   0   0   0   0   0   2   2   0   0   0   0   0   0   0   0   0   0   0   0   0   0   0   0.2907067687E-02
 2241.00   0   0   0   0   0   0   0   0   0   0   0   0   0   0   0   0   2   1   0   0   0   0   0   0   0   0   0  -0.5989842021E-02
 2243.00   0   0   0   0   0   0   0   0   0   3   0   0   0   0   0   1   0   0   0   0   0   0   0   0   0   0   0   0.2277731758E-02
 2244.00   0   0   0   2   0   0   0   0   0   0   0   0   0   0   0   0   0   0   0   0   0   0   0   0   1   0   0  -0.1614808662E-02
 2246.00   0   0   0   0   0   2   0   0   0   0   0   0   0   0   0   0   0   0   0   0   0   1   0   0   0   0   0  -0.1895029898E-02
 2253.00   0   0   0   0   0   0   0   0   0   0   0   0   0   0   0   1   0   2   0   0   0   0   0   0   0   0   0   0.1563163195E-01
 2256.00   0   0   0   0   0   0   0   0   0   0   0   4   0   0   0   0   0   0   0   0   0   0   0   0   0   0   0   0.1685176232E-02
 2257.00   0   0   6   0   0   0   0   0   0   0   0   0   0   2   0   0   0   0   0   0   0   0   0   0   0   0   0  -0.9985007856E-02
 2268.00   0   0   0   1   0   0   0   0   0   0   0   0   0   0   3   0   0   0   0   0   0   0   0   0   0   0   0   0.1781241260E-02
 2271.00   0   0   0   0   0   0   0   0   0   3   0   0   0   0   0   0   1   0   0   0   0   0   0   0   0   0   0   0.2017761765E-02
 2273.00   0   0   0   0   0   0   0   0   0   0   0   0   0   0   1   0   0   0   0   0   0   1   0   0   0   0   0   0.1772027750E-01
 2276.00   0   0   0   0   0   0   0   0   3   0   0   0   0   0   0   0   0   0   0   1   0   0   0   0   0   0   0   0.1190390554E-02
 2279.00   0   0   5   0   0   0   0   0   0   0   0   0   0   0   0   0   2   0   0   0   0   0   0   0   0   0   0   0.3966557208E-02
 2280.00   0   0   0   0   0   0   0   0   0   0   0   0   0   0   2   0   0   0   0   0   1   0   0   0   0   0   0  -0.2570774686E-02
 2281.00   0   0   0   0   0   0   0   0   0   0   0   0   0   0   0   0   1   2   0   0   0   0   0   0   0   0   0   0.1082022107E-01
 2286.00   0   0   0   0   0   0   0   0   0   0   0   0   0   0   1   0   0   0   0   0   0   0   1   0   0   0   0  -0.1839041228E-02
 2287.00   0   0   0   0   0   0   0   0   1   0   0   0   0   0   0   0   0   0   0   0   0   0   0   0   0   1   0   0.6146153852E-02
 2289.00   0   0   0   0   0   0   2   0   0   0   0   0   0   0   0   0   0   0   0   0   0   1   0   0   0   0   0   0.2536808994E-02
 2290.00   0   0   0   0   0   0   0   0   0   1   0   0   0   0   0   0   0   0   0   0   0   0   0   0   1   0   0   0.7298091441E-02
 2292.00   0   0   0   0   0   0   0   0   2   0   0   0   0   2   0   0   0   0   0   0   0   0   0   0   0   0   0   0.7168649281E-02
 2294.00   0   0   0   0   0   0   0   1   0   0   0   0   0   0   0   0   0   0   0   0   2   0   0   0   0   0   0   0.3059742933E-02
 2296.00   0   0   0   0   0   0   2   0   0   0   0   0   0   0   0   0   0   0   0   0   0   0   1   0   0   0   0  -0.4021987904E-02
 2301.00   0   0   6   0   0   0   0   0   0   0   0   0   0   0   2   0   0   0   0   0   0   0   0   0   0   0   0  -0.1382597548E-02
 2305.00   0   0   0   0   0   0   0   0   0   3   0   0   0   0   0   0   0   1   0   0   0   0   0   0   0   0   0  -0.3781227117E-02
 2311.00   0   0   0   0   0   0   0   0   0   0   0   0   1   0   0   0   0   0   2   0   0   0   0   0   0   0   0   0.2087786304E-02
 2316.00   0   0   0   0   0   0   0   0   0   0   0   0   0   0   0   0   0   3   0   0   0   0   0   0   0   0   0   0.1082840975E-01
 2317.00   0   0   0   0   0   0   0   0   0   0   0   0   0   1   0   0   0   0   0   0   0   0   0   1   0   0   0  -0.2747822243E-02
 2321.00   2   0   0   0   0   0   0   0   0   0   0   0   0   0   0   3   0   0   0   0   0   0   0   0   0   0   0  -0.2209793067E-02
 2326.00   0   0   0   0   0   0   0   0   0   0   3   0   1   0   0   0   0   0   0   0   0   0   0   0   0   0   0   0.3897508208E-02
 2329.00   0   0   0   0   0   0   0   0   0   0   0   0   1   0   0   0   0   0   0   2   0   0   0   0   0   0   0  -0.3896578705E-02
 2330.00   0   0   0   0   0   0   0   0   2   0   0   0   0   0   2   0   0   0   0   0   0   0   0   0   0   0   0  -0.4991009145E-02
 2341.00   0   0   0   0   0   0   0   0   0   0   0   0   0   0   0   2   0   0   1   0   0   0   0   0   0   0   0   0.3349490008E-02
 2342.00   0   0   0   0   0   0   0   3   0   2   0   0   0   0   0   0   0   0   0   0   0   0   0   0   0   0   0   0.1818965573E-02
 2343.00   0   0   5   0   0   0   0   0   0   0   0   0   0   0   0   0   0   2   0   0   0   0   0   0   0   0   0   0.7812607031E-02
 2346.00   0   0   3   0   0   0   0   0   0   0   0   0   3   0   0   0   0   0   0   0   0   0   0   0   0   0   0  -0.1509344108E-02
 2349.00   0   0   4   0   0   0   0   0   0   0   3   0   0   0   0   0   0   0   0   0   0   0   0   0   0   0   0  -0.4072633602E-02
 2353.00   0   0   4   0   0   0   0   0   0   0   0   0   0   0   0   0   0   0   0   2   0   0   0   0   0   0   0  -0.2325423277E-02
 2361.00   0   0   3   0   0   0   0   0   0   0   0   0   0   0   0   0   0   0   0   0   2   0   0   0   0   0   0  -0.4595343411E-02
 2372.00   0   0   0   3   0   0   0   0   0   0   0   0   0   0   0   0   0   0   0   0   0   1   0   0   0   0   0  -0.3692184826E-02
 2373.00   0   0   0   0   0   0   0   1   0   0   0   0   0   0   0   0   0   0   0   0   0   0   0   0   0   0   1   0.1330452901E-01
 2378.00   0   0   0   0   0   0   0   0   0   0   0   0   0   0   0   1   0   0   0   0   0   1   0   0   0   0   0  -0.1208192602E-01
 2379.00   0   0   0   0   0   0   0   2   0   0   0   0   0   0   0   2   0   0   0   0   0   0   0   0   0   0   0   0.7292150618E-02
 2381.00   2   0   0   0   0   0   0   0   0   0   0   0   0   0   0   0   3   0   0   0   0   0   0   0   0   0   0  -0.1393799290E-02
 2383.00   0   0   0   0   0   0   0   0   0   0   0   0   0   0   0   0   2   0   1   0   0   0   0   0   0   0   0   0.2683343925E-02
 2384.00   0   0   0   0   0   0   0   0   0   0   1   0   0   0   0   0   0   0   0   0   0   0   0   0   1   0   0   0.6211669300E-02
 2386.00   0   0   0   0   0   0   1   0   0   0   0   0   0   3   0   0   0   0   0   0   0   0   0   0   0   0   0  -0.1988502987E-02
 2389.00   0   0   0   0   0   0   0   1   4   0   0   0   0   0   0   0   0   0   0   0   0   0   0   0   0   0   0  -0.1125379631E-02
 2393.00   0   0   0   0   0   0   0   0   0   0   0   0   0   0   0   1   0   0   0   0   0   0   1   0   0   0   0  -0.9694891548E-02
 2395.00   0   0   2   0   0   0   0   0   0   0   0   0   0   0   3   0   0   0   0   0   0   0   0   0   0   0   0   0.2634456600E-02
 2410.00   0   0   0   0   0   0   0   0   0   0   0   0   0   0   0   0   1   0   0   0   0   1   0   0   0   0   0  -0.1225866939E-01
 2411.00   0   0   2   0   0   0   0   0   0   4   0   0   0   0   0   0   0   0   0   0   0   0   0   0   0   0   0  -0.1396474116E-02
 2412.00   0   0   0   0   0   0   0   0   0   2   0   0   0   2   0   0   0   0   0   0   0   0   0   0   0   0   0   0.1546606382E-02
 2415.00   0   0   4   0   0   0   0   4   0   0   0   0   0   0   0   0   0   0   0   0   0   0   0   0   0   0   0   0.1224741034E-02
 2416.00   0   0   0   0   0   0   0   0   0   0   0   0   0   0   0   0   1   0   0   0   0   0   1   0   0   0   0   0.1078199505E-01
 2423.00   0   0   0   0   0   2   0   0   0   0   0   0   0   0   0   0   0   0   0   2   0   0   0   0   0   0   0   0.1448912322E-02
 2424.00   0   0   0   0   0   0   0   0   0   0   2   0   2   0   0   0   0   0   0   0   0   0   0   0   0   0   0   0.1709854097E-02
 2427.00   0   0   0   0   0   0   0   0   0   0   0   0   0   0   1   0   0   0   2   0   0   0   0   0   0   0   0  -0.4865740248E-02
 2431.00   0   4   0   0   0   0   0   0   0   0   0   0   0   0   0   0   0   0   0   0   0   0   0   0   0   0   1  -0.1370189143E-02
 2433.00   0   0   0   0   0   0   0   2   0   0   0   0   0   0   0   0   2   0   0   0   0   0   0   0   0   0   0   0.4014152374E-02
 2434.00   0   0   0   0   0   1   0   0   0   0   0   0   0   0   3   0   0   0   0   0   0   0   0   0   0   0   0   0.3458884907E-02
 2435.00   0   0   0   0   0   0   0   0   0   1   0   0   0   0   0   0   0   0   0   0   2   0   0   0   0   0   0  -0.1932901924E-02
 2437.00   0   0   0   0   0   0   0   0   0   0   0   2   2   0   0   0   0   0   0   0   0   0   0   0   0   0   0  -0.1478060133E-02
 2441.00   0   0   1   0   0   0   0   0   0   0   0   0   0   0   0   3   0   0   0   0   0   0   0   0   0   0   0  -0.8734476143E-02
 2442.00   0   0   0   0   0   0   0   0   0   0   0   0   0   0   0   0   0   1   0   0   0   1   0   0   0   0   0   0.2234734741E-01
 2446.00   0   0   0   0   0   0   0   0   0   0   3   0   0   0   1   0   0   0   0   0   0   0   0   0   0   0   0   0.3342021936E-02
 2449.00   0   0   0   0   0   0   0   0   0   0   0   3   0   1   0   0   0   0   0   0   0   0   0   0   0   0   0  -0.1210154914E-02
 2450.00   0   0   0   0   0   0   0   0   0   3   0   0   0   0   0   0   0   0   1   0   0   0   0   0   0   0   0   0.2160617517E-02
 2452.00   0   0   0   0   0   0   0   0   0   0   0   0   0   0   1   0   0   0   0   2   0   0   0   0   0   0   0  -0.4681814433E-02
 2457.00   0   0   0   0   0   0   0   0   0   2   0   0   0   0   2   0   0   0   0   0   0   0   0   0   0   0   0   0.4930370142E-02
 2459.00   0   0   0   0   0   0   0   0   0   0   0   0   0   0   0   0   0   1   0   0   0   0   1   0   0   0   0  -0.2064270391E-01
 2460.00   0   0   3   0   0   0   0   0   0   0   0   0   0   0   0   0   0   0   0   0   0   0   0   0   0   0   1  -0.2767447762E-02
 2463.00   0   0   0   0   0   0   0   0   0   0   0   0   0   0   0   0   0   2   1   0   0   0   0   0   0   0   0   0.7771621942E-02
 2464.00   0   0   0   0   0   0   0   0   0   0   0   1   0   0   0   0   0   0   0   0   0   0   0   0   0   1   0   0.7547013669E-02
 2466.00   0   0   0   0   0   0   2   0   0   0   3   0   0   0   0   0   0   0   0   0   0   0   0   0   0   0   0   0.1163618802E-02
 2474.00   0   0   3   0   0   0   0   0   4   0   0   0   0   0   0   0   0   0   0   0   0   0   0   0   0   0   0  -0.1188552218E-02
 2482.00   0   0   5   0   0   0   0   0   0   0   0   0   0   0   0   0   0   0   0   0   0   1   0   0   0   0   0   0.1953314243E-02
 2493.00   0   0   5   0   0   0   0   0   0   0   0   0   0   0   0   0   0   0   0   0   0   0   1   0   0   0   0   0.5325901419E-02
 2495.00   2   0   0   0   0   0   0   0   0   0   0   0   0   0   0   0   0   3   0   0   0   0   0   0   0   0   0   0.1140552858E-01
 2496.00   0   0   0   0   2   0   0   0   0   0   0   0   0   0   0   0   0   0   0   0   2   0   0   0   0   0   0  -0.1275001630E-02
 2497.00   0   0   0   0   0   0   0   0   0   0   0   0   1   0   0   0   0   0   0   0   0   0   0   0   1   0   0   0.1152891091E-01
 2498.00   0   0   0   0   0   0   0   2   0   3   0   0   0   0   0   0   0   0   0   0   0   0   0   0   0   0   0  -0.2561993994E-02
 2502.00   0   0   0   2   0   0   0   0   0   0   0   0   0   0   0   0   0   0   0   0   0   0   0   0   0   0   1   0.3074368929E-02
 2505.00   0   0   0   0   0   0   0   2   0   0   0   0   0   0   0   0   0   2   0   0   0   0   0   0   0   0   0   0.1098233155E-01
 2512.00   0   0   0   0   0   0   0   0   0   0   0   0   0   0   0   2   0   0   0   0   1   0   0   0   0   0   0  -0.2299265557E-02
 2514.00   0   0   4   0   0   0   0   0   0   0   0   0   0   0   0   0   0   0   0   0   0   0   0   0   1   0   0  -0.7348186890E-02
 2515.00   0   0   0   0   4   0   0   0   0   0   0   0   0   2   0   0   0   0   0   0   0   0   0   0   0   0   0   0.1028401384E-02
 2516.00   0   0   1   0   0   0   0   0   0   0   0   0   0   0   0   0   3   0   0   0   0   0   0   0   0   0   0   0.2202896644E-02
 2518.00   0   0   0   0   0   0   0   4   0   0   0   0   0   0   1   0   0   0   0   0   0   0   0   0   0   0   0   0.1199045976E-02
 2528.00   0   0   6   0   0   0   0   0   0   0   0   0   0   0   0   2   0   0   0   0   0   0   0   0   0   0   0   0.4143086773E-02
 2529.00   0   0   0   0   0   0   0   0   0   1   0   0   0   0   0   0   0   0   0   0   0   0   0   0   0   0   1   0.1210780439E-01
 2536.00   0   0   0   0   0   0   0   0   0   0   0   0   0   0   0   1   0   0   2   0   0   0   0   0   0   0   0  -0.3654080215E-02
 2538.00   0   0   0   0   0   0   0   0   0   0   1   0   0   0   0   0   0   0   0   0   2   0   0   0   0   0   0  -0.1591909316E-02
 2544.00   0   0   0   0   0   0   0   0   0   0   0   0   0   0   0   0   2   0   0   0   1   0   0   0   0   0   0  -0.2242891265E-02
 2552.00   0   0   0   0   0   0   0   0   2   0   0   0   0   0   0   2   0   0   0   0   0   0   0   0   0   0   0  -0.2742184887E-02
 2554.00   0   0   0   0   0   0   0   0   0   0   0   0   0   0   0   1   0   0   0   2   0   0   0   0   0   0   0  -0.2435214760E-02
 2558.00   0   0   0   0   0   0   0   0   0   0   0   0   0   0   0   0   1   0   2   0   0   0   0   0   0   0   0  -0.2785776111E-02
 2564.00   0   0   6   0   0   0   0   0   0   0   0   0   0   0   0   0   2   0   0   0   0   0   0   0   0   0   0  -0.1781153049E-02
 2565.00   0   0   0   0   3   0   0   0   0   0   0   0   0   0   0   0   0   0   0   0   0   0   0   1   0   0   0  -0.1497143964E-02
 2570.00   0   0   0   0   2   0   0   0   0   0   0   0   0   0   0   0   0   0   0   0   0   0   0   0   0   0   1   0.1074328695E-01
 2572.00   0   0   0   0   0   0   0   0   0   0   3   0   0   0   0   0   1   0   0   0   0   0   0   0   0   0   0  -0.1667513067E-02
 2574.00   0   0   0   0   0   2   0   0   0   0   0   0   0   0   0   0   0   0   0   0   0   0   0   0   1   0   0  -0.4951702360E-02
 2575.00   0   0   0   0   0   0   0   0   0   0   0   0   0   0   0   0   1   0   0   2   0   0   0   0   0   0   0  -0.2785298833E-02
 2576.00   0   0   0   0   0   0   0   0   0   0   0   0   0   0   0   0   0   0   1   0   0   1   0   0   0   0   0   0.2240844146E-02
 2578.00   0   0   0   0   2   0   0   0   4   0   0   0   0   0   0   0   0   0   0   0   0   0   0   0   0   0   0   0.1281301246E-02
 2582.00   0   0   0   0   0   0   0   0   0   0   0   0   0   0   0   0   0   0   1   0   0   0   1   0   0   0   0   0.7585633870E-02
 2585.00   0   0   0   0   0   0   0   0   0   0   0   0   0   0   0   0   0   1   2   0   0   0   0   0   0   0   0  -0.5303776034E-02
 2588.00   0   0   0   0   0   0   0   0   2   0   0   0   0   0   0   0   2   0   0   0   0   0   0   0   0   0   0  -0.1662319793E-02
 2589.00   0   0   0   0   0   0   0   0   0   0   0   0   0   0   1   0   0   0   0   0   0   0   0   0   1   0   0  -0.1692718767E-01
 2595.00   0   0   0   1   0   0   0   0   0   0   0   0   0   0   0   3   0   0   0   0   0   0   0   0   0   0   0  -0.2325414508E-02
 2598.00   0   0   1   0   0   0   0   0   0   0   0   0   0   0   0   0   0   3   0   0   0   0   0   0   0   0   0  -0.1349727029E-01
 2600.00   0   0   0   0   0   0   0   0   0   0   3   0   0   0   0   0   0   1   0   0   0   0   0   0   0   0   0  -0.4510810942E-02
 2603.00   0   0   0   0   0   0   0   0   0   0   0   0   0   0   0   0   0   1   0   2   0   0   0   0   0   0   0  -0.6599176829E-02
 2604.00   0   0   0   0   0   0   0   0   0   0   2   0   0   2   0   0   0   0   0   0   0   0   0   0   0   0   0  -0.1112813907E-02
 2606.00   0   0   0   0   0   0   2   0   0   0   0   0   0   0   0   0   0   0   0   0   0   0   0   0   1   0   0   0.1657619977E-02
 2607.00   0   0   0   0   0   0   0   0   0   0   0   0   0   0   0   0   0   2   0   0   1   0   0   0   0   0   0  -0.2247908211E-01
 2610.00   0   0   0   0   0   0   0   1   0   0   0   0   0   0   3   0   0   0   0   0   0   0   0   0   0   0   0  -0.2119361951E-02
 2613.00   0   0   0   0   0   0   0   2   0   0   0   0   0   0   0   0   0   0   0   0   0   1   0   0   0   0   0   0.2056976372E-02
 2614.00   0   0   0   0   0   0   0   4   0   0   0   0   0   0   0   1   0   0   0   0   0   0   0   0   0   0   0   0.1700664816E-02
 2619.00   0   0   0   0   0   0   0   0   0   0   0   2   0   2   0   0   0   0   0   0   0   0   0   0   0   0   0  -0.4926923444E-02
 2621.00   0   0   0   0   0   0   0   0   0   0   1   0   0   0   0   0   0   0   0   0   0   0   0   0   0   0   1   0.1108690940E-01
 2622.00   0   0   6   0   0   0   0   0   0   3   0   0   0   0   0   0   0   0   0   0   0   0   0   0   0   0   0   0.2390830889E-02
 2626.00   0   0   0   0   0   0   0   2   0   0   0   0   0   0   0   0   0   0   0   0   0   0   1   0   0   0   0  -0.8947792584E-02
 2632.00   0   0   6   0   0   0   0   0   0   0   0   0   0   0   0   0   0   2   0   0   0   0   0   0   0   0   0   0.8512060512E-02
 2633.00   0   0   0   0   0   0   0   0   0   0   0   0   0   1   0   0   0   0   0   0   0   0   0   0   0   1   0  -0.7153637871E-02
 2634.00   0   0   4   0   0   0   0   0   0   0   0   0   3   0   0   0   0   0   0   0   0   0   0   0   0   0   0  -0.1755904163E-02
 2638.00   0   0   5   0   0   0   0   0   0   0   3   0   0   0   0   0   0   0   0   0   0   0   0   0   0   0   0  -0.3753637978E-02
 2641.00   0   0   0   0   0   0   0   0   1   0   0   0   0   3   0   0   0   0   0   0   0   0   0   0   0   0   0   0.9837666918E-02
 2643.00   0   0   5   0   0   0   0   0   0   0   0   0   0   0   0   0   0   0   0   2   0   0   0   0   0   0   0   0.4472202850E-02
 2646.00   0   0   0   0   0   0   0   4   0   0   0   0   0   0   0   0   1   0   0   0   0   0   0   0   0   0   0   0.1224911714E-02
 2652.00   0   0   0   0   0   0   0   0   0   0   0   0   0   0   0   0   0   0   0   1   0   0   0   1   0   0   0   0.3367443592E-02
 2653.00   0   0   0   0   0   0   0   0   0   0   2   0   0   0   2   0   0   0   0   0   0   0   0   0   0   0   0  -0.2620869301E-02
 2655.00   0   0   4   0   0   0   0   0   0   0   0   0   0   0   0   0   0   0   0   0   2   0   0   0   0   0   0   0.4941608735E-02
 2656.00   4   0   0   0   0   0   0   0   0   0   0   0   0   0   0   0   0   3   0   0   0   0   0   0   0   0   0   0.4334953033E-02
 2666.00   0   0   0   0   0   0   0   0   2   0   0   0   0   0   0   0   0   2   0   0   0   0   0   0   0   0   0  -0.9132581927E-02
 2672.00   0   0   0   1   0   0   0   0   0   0   0   0   0   0   0   0   3   0   0   0   0   0   0   0   0   0   0   0.1469333723E-02
 2673.00   0   0   0   0   0   0   0   0   0   2   0   0   0   0   0   2   0   0   0   0   0   0   0   0   0   0   0  -0.1669072051E-02
 2677.00   0   0   0   0   0   0   0   4   0   0   0   0   0   0   0   0   0   1   0   0   0   0   0   0   0   0   0   0.3292581023E-02
 2698.00   0   0   3   0   0   0   0   0   0   4   0   0   0   0   0   0   0   0   0   0   0   0   0   0   0   0   0   0.1373893897E-02
 2710.00   0   0   0   0   0   0   0   0   0   0   0   0   0   0   0   1   0   0   0   0   0   0   0   0   1   0   0   0.8545809695E-02
 2715.00   0   0   0   0   0   0   0   0   0   2   0   0   0   0   0   0   2   0   0   0   0   0   0   0   0   0   0   0.2535327886E-02
 2716.00   0   0   0   0   0   0   0   0   0   0   0   0   1   0   0   0   0   0   0   0   0   0   0   0   0   0   1   0.8710739995E-02
 2724.00   0   0   0   0   0   0   0   0   0   0   0   0   0   0   0   0   0   0   3   0   0   0   0   0   0   0   0   0.1560390147E-02
 2725.00   0   0   2   0   0   0   0   0   0   0   0   0   0   0   0   3   0   0   0   0   0   0   0   0   0   0   0   0.4937407807E-02
 2726.00   0   0   0   0   0   0   0   0   0   0   0   0   3   0   1   0   0   0   0   0   0   0   0   0   0   0   0  -0.1526123911E-02
 2729.00   0   0   0   0   0   0   0   0   0   0   0   0   0   0   0   0   1   0   0   0   0   0   0   0   1   0   0   0.6755929089E-02
 2736.00   0   2   0   0   0   0   0   0   0   0   0   0   0   0   0   0   0   3   0   0   0   0   0   0   0   0   0   0.6398178287E-02
 2738.00   0   0   0   0   0   0   0   0   0   0   0   0   0   0   0   0   0   0   0   0   1   1   0   0   0   0   0  -0.2367361462E-02
 2740.00   0   0   4   0   0   0   0   0   0   0   0   0   0   0   0   0   0   0   0   0   0   0   0   0   0   0   1   0.1070152770E-01
 2746.00   0   0   0   0   0   0   0   0   0   0   3   0   0   0   0   0   0   0   1   0   0   0   0   0   0   0   0   0.1348422760E-02
 2747.00   0   0   0   0   0   0   0   0   0   0   0   0   0   0   1   0   0   0   0   0   2   0   0   0   0   0   0  -0.5075840382E-02
 2750.00   0   0   0   0   0   0   0   0   0   0   0   0   0   0   0   0   0   0   1   2   0   0   0   0   0   0   0   0.1400884975E-02
 2751.00   0   0   0   0   0   0   0   0   0   0   0   0   0   0   0   0   0   0   0   0   1   0   1   0   0   0   0  -0.1183774934E-01
 2753.00   0   0   4   0   0   0   0   0   4   0   0   0   0   0   0   0   0   0   0   0   0   0   0   0   0   0   0   0.1523482908E-02
 2757.00   0   0   0   0   0   0   0   0   0   1   0   0   0   0   3   0   0   0   0   0   0   0   0   0   0   0   0  -0.1240610856E-02
 2758.00   0   0   0   0   0   0   2   0   0   0   0   0   0   0   0   0   0   0   0   0   2   0   0   0   0   0   0  -0.2762663807E-02
 2759.00   0   0   6   0   0   0   0   0   0   0   0   0   0   0   0   0   0   0   0   0   0   1   0   0   0   0   0   0.4420522945E-02
 2763.00   0   0   0   0   0   0   0   0   0   0   0   0   0   0   0   0   0   1   0   0   0   0   0   0   1   0   0  -0.9905788190E-02
 2769.00   0   0   0   1   0   0   0   0   0   0   0   0   0   0   0   0   0   3   0   0   0   0   0   0   0   0   0   0.7926680135E-02
 2772.00   0   0   6   0   0   0   0   0   0   0   0   0   0   0   0   0   0   0   0   0   0   0   1   0   0   0   0   0.6849460637E-02
 2773.00   0   0   0   0   0   0   0   2   0   0   0   0   0   0   0   0   0   0   2   0   0   0   0   0   0   0   0   0.2638116361E-02
 2776.00   0   0   0   0   0   0   0   0   0   0   0   3   0   0   0   0   0   0   0   1   0   0   0   0   0   0   0  -0.1965948969E-02
 2777.00   0   0   0   0   0   0   0   0   0   2   0   0   0   0   0   0   0   2   0   0   0   0   0   0   0   0   0   0.4659144331E-02
 2784.00   0   0   0   0   0   0   0   2   0   0   3   0   0   0   0   0   0   0   0   0   0   0   0   0   0   0   0  -0.1359284395E-02
 2786.00   0   0   0   0   0   0   0   0   2   0   0   0   0   0   0   0   0   0   0   0   0   1   0   0   0   0   0   0.4402048970E-02
 2788.00   0   0   0   0   0   0   0   2   0   0   0   0   0   0   0   0   0   0   0   2   0   0   0   0   0   0   0   0.1938230594E-02
 2790.00   0   0   5   0   0   0   0   0   0   0   0   0   0   0   0   0   0   0   0   0   0   0   0   0   1   0   0  -0.4140128628E-02
 2794.00   0   0   2   0   0   0   0   0   0   0   0   0   0   0   0   0   3   0   0   0   0   0   0   0   0   0   0  -0.4215977593E-02
 2795.00   0   0   0   0   0   0   0   0   2   0   0   0   0   0   0   0   0   0   0   0   0   0   1   0   0   0   0  -0.6264585620E-02
 2801.00   0   0   0   0   0   0   0   0   0   0   0   0   2   2   0   0   0   0   0   0   0   0   0   0   0   0   0   0.3870398228E-02
 2804.00   0   0   0   0   0   0   0   0   0   0   0   1   0   3   0   0   0   0   0   0   0   0   0   0   0   0   0  -0.1611581374E-01
 2805.00   0   0   0   0   2   0   0   0   0   0   0   0   0   0   3   0   0   0   0   0   0   0   0   0   0   0   0  -0.1025335089E-02
 2810.00   0   0   2   0   0   0   0   0   0   0   4   0   0   0   0   0   0   0   0   0   0   0   0   0   0   0   0   0.1282608542E-02
 2812.00   0   0   0   0   0   2   0   0   0   0   0   0   0   0   0   0   0   0   0   0   0   0   0   0   0   0   1  -0.1290831471E-02
 2822.00   6   0   0   0   0   0   0   0   0   0   0   0   0   0   0   0   0   3   0   0   0   0   0   0   0   0   0  -0.2995260857E-02
 2832.00   0   0   0   0   0   0   0   0   0   0   0   0   0   0   1   0   0   0   0   0   0   0   0   0   0   0   1   0.8844249774E-02
 2836.00   0   0   0   0   0   0   0   0   0   0   0   0   2   0   2   0   0   0   0   0   0   0   0   0   0   0   0  -0.1680574650E-02
 2837.00   1   0   0   0   0   0   0   0   0   0   0   0   0   0   0   0   0   0   0   3   0   0   0   0   0   0   0  -0.1046005256E-02
 2842.00   0   0   0   0   0   0   2   0   0   0   0   0   0   0   0   0   0   0   0   0   0   0   0   0   0   0   1   0.1510432317E-01
 2856.00   0   0   0   0   0   0   0   0   0   0   1   0   0   0   3   0   0   0   0   0   0   0   0   0   0   0   0  -0.2116863128E-02
 2867.00   0   0   0   0   0   0   0   0   0   0   2   0   0   0   0   2   0   0   0   0   0   0   0   0   0   0   0   0.1682020683E-02
 2872.00   0   0   0   0   4   0   0   0   0   0   0   0   0   0   0   0   0   2   0   0   0   0   0   0   0   0   0   0.1754547176E-02
 2874.00   0   0   0   0   0   0   0   0   0   0   0   0   0   0   0   0   1   0   0   0   2   0   0   0   0   0   0   0.2258820591E-02
 2878.00   0   0   0   0   0   0   0   0   0   0   0   2   0   0   0   2   0   0   0   0   0   0   0   0   0   0   0   0.1090451865E-02
 2880.00   0   0   0   0   0   0   0   0   0   0   0   0   0   0   0   0   0   0   2   0   1   0   0   0   0   0   0  -0.1812914826E-02
 2881.00   0   0   0   0   3   0   0   0   0   0   0   0   0   0   0   0   0   0   0   0   0   0   0   0   0   1   0   0.1536999953E-02
 2883.00   0   0   2   0   0   0   0   0   0   0   0   0   0   0   0   0   0   3   0   0   0   0   0   0   0   0   0  -0.6355855732E-02
 2889.00   2   0   0   0   0   0   0   0   0   0   0   0   0   0   0   0   0   0   3   0   0   0   0   0   0   0   0   0.1536844827E-02
 2892.00   0   0   0   0   0   0   0   0   0   0   0   0   0   0   0   0   0   0   1   0   0   0   0   0   1   0   0   0.2448599853E-02
 2897.00   0   0   0   0   0   0   0   0   0   0   3   0   0   0   0   0   0   0   0   0   1   0   0   0   0   0   0   0.1636751675E-02
 2898.00   0   0   0   0   0   0   0   0   0   2   0   0   0   0   0   0   0   0   0   0   0   1   0   0   0   0   0  -0.1113302043E-02
 2899.00   0   0   0   0   0   0   0   0   0   0   0   0   0   0   0   0   0   0   0   2   1   0   0   0   0   0   0   0.1099050291E-02
 2903.00   0   0   0   0   0   0   0   0   0   0   0   0   0   0   0   0   0   1   0   0   2   0   0   0   0   0   0  -0.4719795756E-02
 2907.00   0   0   0   0   0   0   0   0   0   2   0   0   0   0   0   0   0   0   0   0   0   0   1   0   0   0   0  -0.1484534501E-02
 2912.00   0   0   0   0   0   0   0   3   0   0   0   0   0   2   0   0   0   0   0   0   0   0   0   0   0   0   0   0.1936561790E-02
 2913.00   0   0   5   0   0   0   0   0   0   0   0   0   3   0   0   0   0   0   0   0   0   0   0   0   0   0   0   0.1705332061E-02
 2919.00   0   0   0   0   0   1   0   0   0   0   0   0   0   0   0   0   0   3   0   0   0   0   0   0   0   0   0   0.4928828905E-02
 2926.00   0   0   0   0   0   0   0   0   2   0   0   0   0   0   0   0   0   0   2   0   0   0   0   0   0   0   0  -0.2052501103E-02
 2931.00   0   0   5   0   0   0   0   0   0   0   0   0   0   0   0   0   0   0   0   0   2   0   0   0   0   0   0   0.1730485953E-02
 2932.00   0   0   0   3   0   0   0   0   0   0   0   0   0   0   0   0   0   0   0   0   0   0   0   0   0   0   1   0.1705058868E-02
 2934.00   0   0   0   0   0   0   0   2   0   0   0   0   0   0   0   0   0   0   0   0   0   0   0   0   1   0   0   0.2546741335E-02
 2935.00   0   0   0   0   0   0   0   0   0   0   0   0   0   0   0   1   0   0   0   0   0   0   0   0   0   0   1   0.1790914815E-02
 2938.00   0   0   0   0   0   0   0   1   0   0   0   0   0   0   0   3   0   0   0   0   0   0   0   0   0   0   0   0.2871314603E-02
 2943.00   0   0   0   0   0   0   0   0   0   0   0   0   1   0   3   0   0   0   0   0   0   0   0   0   0   0   0  -0.2279034148E-02
 2944.00   0   0   0   0   0   0   0   0   2   0   3   0   0   0   0   0   0   0   0   0   0   0   0   0   0   0   0   0.1270915115E-02
 2945.00   0   0   0   0   0   0   0   0   4   0   0   0   0   0   0   1   0   0   0   0   0   0   0   0   0   0   0   0.1356681807E-02
 2947.00   0   0   0   0   0   0   0   0   2   0   0   0   0   0   0   0   0   0   0   2   0   0   0   0   0   0   0  -0.1881254798E-02
 2952.00   0   0   0   0   0   0   0   0   0   0   0   0   0   0   0   0   1   0   0   0   0   0   0   0   0   0   1   0.3165178987E-02
 2955.00   0   0   0   0   0   0   0   0   0   0   0   0   0   0   0   0   0   0   0   1   0   0   0   0   0   1   0  -0.2795468560E-02
 2958.00   0   0   0   0   0   0   0   0   0   3   2   0   0   0   0   0   0   0   0   0   0   0   0   0   0   0   0  -0.1467352370E-02
 2961.00   0   0   4   0   0   0   0   0   0   0   0   0   0   0   3   0   0   0   0   0   0   0   0   0   0   0   0   0.1329923312E-02
 2963.00   0   0   0   0   0   0   0   0   4   0   0   0   0   0   0   0   1   0   0   0   0   0   0   0   0   0   0   0.1103331495E-02
 2966.00   0   0   0   0   0   0   0   0   0   0   2   0   0   0   0   0   0   2   0   0   0   0   0   0   0   0   0   0.4017455742E-02
 2967.00   0   0   0   0   0   0   3   0   0   0   0   0   0   0   0   0   0   0   0   0   0   0   0   1   0   0   0  -0.1840381512E-02
 2976.00   0   0   4   0   0   0   0   0   0   4   0   0   0   0   0   0   0   0   0   0   0   0   0   0   0   0   0   0.1284650025E-02
 2977.00   0   0   0   0   0   0   0   0   0   0   0   0   0   4   0   0   0   0   0   0   0   0   0   0   0   0   0   0.1192880555E-01
 2982.00   0   0   0   0   0   0   0   0   0   0   0   2   0   0   0   0   0   2   0   0   0   0   0   0   0   0   0   0.5003682078E-02
 2986.00   0   0   0   0   0   0   0   0   0   0   0   0   0   0   0   0   0   1   0   0   0   0   0   0   0   0   1  -0.6363521104E-02
 2990.00   0   0   0   0   4   0   0   0   0   0   0   0   0   0   0   0   0   0   0   0   0   1   0   0   0   0   0  -0.1369122052E-02
 2999.00   0   0   1   0   0   0   0   0   0   0   0   0   0   0   0   0   0   0   3   0   0   0   0   0   0   0   0  -0.1956881931E-02
 3001.00   0   0   3   0   0   0   0   0   0   0   0   0   0   0   0   3   0   0   0   0   0   0   0   0   0   0   0  -0.6731932483E-02
 3012.00   0   0   0   0   0   0   0   0   0   0   0   0   0   2   2   0   0   0   0   0   0   0   0   0   0   0   0   0.6761524375E-02
 3013.00   0   0   5   0   0   0   0   0   0   0   0   0   0   0   0   0   0   0   0   0   0   0   0   0   0   0   1  -0.2373596773E-02
 3014.00   0   0   0   0   0   0   0   1   0   0   4   0   0   0   0   0   0   0   0   0   0   0   0   0   0   0   0  -0.1045505847E-02
 3030.00   0   0   0   0   0   0   0   0   0   0   0   0   0   0   0   0   0   0   1   0   2   0   0   0   0   0   0  -0.2582827533E-02
 3037.00   0   0   0   0   0   0   0   0   0   2   0   0   0   0   0   0   0   0   2   0   0   0   0   0   0   0   0  -0.2959713110E-02
 3044.00   0   0   0   0   0   0   0   0   0   0   0   0   0   0   0   0   0   0   0   0   1   0   0   0   1   0   0   0.1401823247E-02
 3058.00   0   0   0   0   0   0   0   0   0   2   3   0   0   0   0   0   0   0   0   0   0   0   0   0   0   0   0  -0.1090252895E-02
 3065.00   0   0   6   0   0   0   0   0   0   0   0   0   0   0   0   0   0   0   0   0   0   0   0   0   1   0   0   0.6779457185E-02
 3066.00   0   0   3   0   0   0   0   0   0   0   0   0   0   0   0   0   3   0   0   0   0   0   0   0   0   0   0  -0.4713860988E-02
 3072.00   0   0   0   0   0   0   0   0   0   1   0   0   0   0   0   3   0   0   0   0   0   0   0   0   0   0   0   0.3716646809E-02
 3083.00   0   0   3   0   0   0   0   0   0   0   4   0   0   0   0   0   0   0   0   0   0   0   0   0   0   0   0   0.1544088457E-02
 3087.00   0   0   0   0   0   0   0   0   0   0   2   0   0   0   0   0   0   0   0   0   0   1   0   0   0   0   0   0.7988677794E-02
 3099.00   0   0   0   0   0   0   0   0   2   0   0   0   0   0   0   0   0   0   0   0   0   0   0   0   1   0   0  -0.7504428989E-02
 3100.00   0   0   0   0   0   0   0   1   0   0   0   0   0   0   0   0   0   3   0   0   0   0   0   0   0   0   0   0.1403547097E-01
 3105.00   0   0   0   0   0   0   0   0   0   0   2   0   0   0   0   0   0   0   0   0   0   0   1   0   0   0   0  -0.5712748357E-02
 3110.00   0   0   0   0   0   0   0   0   0   0   0   2   0   0   0   0   0   0   0   0   0   1   0   0   0   0   0   0.5610273161E-02
 3115.00   0   0   0   0   0   0   0   0   0   0   0   2   0   0   0   0   0   0   0   0   0   0   1   0   0   0   0  -0.4865017650E-02
 3118.00   0   0   0   0   0   0   0   0   0   0   0   0   0   0   0   0   0   0   1   0   0   0   0   0   0   0   1   0.6904773788E-02
 3121.00   0   0   0   0   2   0   0   0   0   0   0   0   0   0   0   3   0   0   0   0   0   0   0   0   0   0   0   0.1745756567E-02
 3134.00   2   0   0   0   0   0   0   0   0   0   0   0   0   4   0   0   0   0   0   0   0   0   0   0   0   0   0   0.2867682192E-02
 3147.00   0   0   0   0   0   0   0   0   0   0   0   0   2   0   0   0   0   2   0   0   0   0   0   0   0   0   0  -0.3647011650E-02
 3154.00   0   0   0   0   0   0   0   0   0   0   0   0   0   0   3   1   0   0   0   0   0   0   0   0   0   0   0  -0.2303240268E-02
 3155.00   0   0   0   0   0   0   0   2   0   0   0   0   0   0   0   0   0   0   0   0   0   0   0   0   0   0   1  -0.5335435505E-02
 3159.00   0   0   3   0   0   0   0   0   0   0   0   0   0   0   0   0   0   3   0   0   0   0   0   0   0   0   0   0.3130231911E-02
 3161.00   0   0   0   0   0   0   0   3   0   0   0   0   0   0   0   2   0   0   0   0   0   0   0   0   0   0   0   0.1651699615E-02
 3179.00   0   0   0   0   0   0   0   0   0   0   0   0   0   0   3   0   1   0   0   0   0   0   0   0   0   0   0  -0.1098568941E-02
 3185.00   0   0   0   0   0   0   0   0   0   0   0   0   0   0   0   0   0   0   0   0   3   0   0   0   0   0   0  -0.1542882003E-02
 3187.00   0   0   6   0   0   0   0   0   0   0   0   0   3   0   0   0   0   0   0   0   0   0   0   0   0   0   0  -0.1239522573E-02
 3193.00   0   0   0   2   0   0   0   0   0   0   0   0   0   0   0   0   0   3   0   0   0   0   0   0   0   0   0  -0.3549072062E-02
 3200.00   0   0   0   0   0   0   0   0   0   2   0   0   0   0   0   0   0   0   0   0   0   0   0   0   1   0   0  -0.3806586033E-02
 3203.00   0   0   0   0   0   0   0   0   0   0   0   0   0   0   3   0   0   1   0   0   0   0   0   0   0   0   0  -0.1825766999E-02
 3206.00   2   0   0   0   0   0   0   0   0   0   0   0   0   0   4   0   0   0   0   0   0   0   0   0   0   0   0  -0.1013732170E-02
 3214.00   0   0   0   0   3   0   0   0   0   0   0   0   0   3   0   0   0   0   0   0   0   0   0   0   0   0   0   0.3114544774E-02
 3222.00   0   0   0   0   0   0   0   0   0   0   0   0   0   2   0   2   0   0   0   0   0   0   0   0   0   0   0  -0.4067965418E-02
 3225.00   0   0   0   0   0   0   0   0   0   1   0   0   0   0   0   0   0   3   0   0   0   0   0   0   0   0   0  -0.7403729076E-02
 3227.00   0   0   0   0   0   0   0   0   0   0   2   0   0   0   0   0   0   0   2   0   0   0   0   0   0   0   0  -0.2186670951E-02
 3229.00   0   0   0   0   0   0   0   0   0   0   1   0   0   0   0   0   3   0   0   0   0   0   0   0   0   0   0  -0.1135574203E-02
 3231.00   0   0   5   0   0   0   0   0   0   0   0   0   0   0   3   0   0   0   0   0   0   0   0   0   0   0   0   0.1439087610E-02
 3241.00   0   0   0   0   0   0   0   0   0   0   2   0   0   0   0   0   0   0   0   2   0   0   0   0   0   0   0  -0.1146614973E-02
 3242.00   0   0   1   0   0   0   0   0   0   0   0   0   0   4   0   0   0   0   0   0   0   0   0   0   0   0   0   0.8275825623E-02
 3253.00   0   0   0   0   0   0   0   0   0   0   0   0   1   0   0   3   0   0   0   0   0   0   0   0   0   0   0   0.1431331835E-02
 3258.00   0   0   0   0   0   0   0   0   0   0   0   0   0   0   2   2   0   0   0   0   0   0   0   0   0   0   0  -0.1891995860E-02
 3261.00   0   0   0   0   0   0   0   3   0   0   0   0   0   0   0   0   0   2   0   0   0   0   0   0   0   0   0   0.1176886037E-02
 3263.00   0   0   0   0   0   0   0   0   0   0   0   0   0   2   0   0   2   0   0   0   0   0   0   0   0   0   0   0.4503835703E-02
 3266.00   0   0   0   0   0   0   0   0   0   0   0   0   0   0   0   0   0   0   0   0   1   0   0   0   0   0   1   0.1791576240E-02
 3268.00   0   0   0   0   0   0   0   0   0   0   0   0   2   0   0   0   0   0   0   0   0   1   0   0   0   0   0   0.2782324298E-02
 3272.00   0   0   0   0   2   0   0   0   0   0   0   0   0   0   0   0   0   3   0   0   0   0   0   0   0   0   0   0.2174119321E-02
 3276.00   0   0   4   0   0   0   0   0   0   0   0   0   0   0   0   3   0   0   0   0   0   0   0   0   0   0   0   0.2309022311E-02
 3282.00   0   0   0   0   0   0   0   0   0   0   0   0   2   0   0   0   0   0   0   0   0   0   1   0   0   0   0  -0.1964942321E-02
 3292.00   0   0   6   0   0   0   0   0   0   0   0   0   0   0   0   0   0   0   0   0   0   0   0   0   0   0   1  -0.3776920858E-02
 3293.00   0   0   0   0   0   0   0   0   0   0   0   0   0   3   0   0   0   0   0   1   0   0   0   0   0   0   0  -0.4000800686E-02
 3301.00   0   0   0   0   4   0   0   0   0   0   0   0   0   0   0   0   0   0   0   0   0   0   0   0   1   0   0   0.1664896073E-02
 3302.00   0   0   6   0   0   0   0   0   4   0   0   0   0   0   0   0   0   0   0   0   0   0   0   0   0   0   0  -0.1497769061E-02
 3303.00   0   0   0   0   0   0   0   0   0   0   0   0   0   0   2   0   2   0   0   0   0   0   0   0   0   0   0  -0.1290034441E-02
 3310.00   0   0   0   0   0   0   0   0   2   0   0   0   0   0   0   0   0   0   0   0   0   0   0   0   0   0   1  -0.3507196930E-02
 3315.00   0   0   0   0   0   0   0   0   0   3   0   0   0   2   0   0   0   0   0   0   0   0   0   0   0   0   0  -0.2758473215E-02
 3319.00   0   0   0   0   0   0   0   0   0   0   1   0   0   0   0   0   0   3   0   0   0   0   0   0   0   0   0  -0.2959944547E-02
 3325.00   0   0   0   0   0   0   0   0   0   0   0   0   0   2   0   0   0   2   0   0   0   0   0   0   0   0   0  -0.9067071907E-02
 3339.00   0   0   4   0   0   0   0   0   0   0   0   0   0   0   0   0   3   0   0   0   0   0   0   0   0   0   0   0.2603274511E-02
 3341.00   0   0   0   0   0   0   0   0   0   2   0   0   0   0   0   0   0   0   0   0   2   0   0   0   0   0   0  -0.1094644024E-02
 3350.00   0   0   4   0   0   0   0   0   0   0   4   0   0   0   0   0   0   0   0   0   0   0   0   0   0   0   0  -0.1008151289E-02
 3359.00   0   0   0   0   0   0   0   0   0   0   0   0   0   0   2   0   0   2   0   0   0   0   0   0   0   0   0  -0.1772462343E-02
 3360.00   0   0   0   0   0   0   0   0   0   0   0   0   0   0   1   3   0   0   0   0   0   0   0   0   0   0   0  -0.1829301804E-02
 3371.00   0   0   0   0   0   0   2   0   0   0   0   0   0   0   0   3   0   0   0   0   0   0   0   0   0   0   0   0.1367980738E-02
 3378.00   0   0   0   0   0   0   0   3   0   0   0   0   0   0   0   0   0   0   0   0   0   1   0   0   0   0   0   0.2802686927E-02
 3386.00   0   0   0   0   0   0   0   3   0   0   0   0   0   0   0   0   0   0   0   0   0   0   1   0   0   0   0  -0.2568506987E-02
 3388.00   0   0   0   0   0   0   0   0   0   0   2   0   0   0   0   0   0   0   0   0   0   0   0   0   1   0   0  -0.3514649447E-02
 3397.00   0   0   0   0   0   0   0   0   0   0   0   2   0   0   0   0   0   0   0   0   0   0   0   0   1   0   0  -0.4554688201E-02
 3401.00   0   0   0   0   0   0   0   0   0   0   0   0   1   0   0   0   0   3   0   0   0   0   0   0   0   0   0   0.3704084113E-02
 3411.00   0   0   0   0   0   0   0   0   0   2   0   0   0   0   0   0   0   0   0   0   0   0   0   0   0   0   1   0.2502210899E-02
 3414.00   0   0   0   0   0   0   0   0   0   0   0   0   0   0   1   0   3   0   0   0   0   0   0   0   0   0   0   0.1073013977E-02
 3417.00   0   0   4   0   0   0   0   0   0   0   0   0   0   0   0   0   0   3   0   0   0   0   0   0   0   0   0   0.3350068233E-02
 3432.00   0   0   0   0   0   0   0   0   0   0   0   0   0   2   0   0   0   0   0   0   0   1   0   0   0   0   0   0.4191066100E-02
 3450.00   0   0   0   0   0   0   0   0   0   0   0   0   0   2   0   0   0   0   0   0   0   0   1   0   0   0   0  -0.1409945228E-02
 3463.00   0   0   0   0   0   0   0   0   0   0   0   0   0   0   0   4   0   0   0   0   0   0   0   0   0   0   0  -0.1304645613E-02
 3468.00   0   0   0   1   0   0   0   0   0   0   0   0   0   0   4   0   0   0   0   0   0   0   0   0   0   0   0  -0.1125227114E-02
 3472.00   0   0   0   0   0   0   0   0   0   0   0   0   0   0   2   0   0   0   0   0   0   1   0   0   0   0   0   0.6106792053E-02
 3481.00   0   0   0   0   0   0   0   0   0   0   0   0   0   0   0   3   1   0   0   0   0   0   0   0   0   0   0  -0.1060652444E-02
 3485.00   0   0   0   0   0   0   0   0   0   0   0   0   0   0   2   0   0   0   0   0   0   0   1   0   0   0   0   0.2667775690E-02
 3489.00   0   0   0   0   0   2   0   0   0   0   0   0   0   0   0   0   0   3   0   0   0   0   0   0   0   0   0  -0.1647690559E-02
 3499.00   0   0   0   0   0   0   0   0   0   0   0   0   0   0   0   2   2   0   0   0   0   0   0   0   0   0   0   0.1066150019E-02
 3510.00   0   0   0   0   0   0   0   0   0   0   0   0   0   0   1   0   0   3   0   0   0   0   0   0   0   0   0   0.5504416721E-02
 3511.00   0   0   0   0   0   0   0   0   0   0   0   0   0   0   0   3   0   1   0   0   0   0   0   0   0   0   0  -0.2535838465E-02
 3513.00   0   0   2   0   0   0   0   0   0   0   0   0   0   4   0   0   0   0   0   0   0   0   0   0   0   0   0  -0.4996359528E-02
 3524.00   0   0   0   0   0   0   0   0   0   0   2   0   0   0   0   0   0   0   0   0   2   0   0   0   0   0   0   0.1948088712E-02
 3539.00   0   0   5   0   0   0   0   0   0   0   0   0   0   0   0   3   0   0   0   0   0   0   0   0   0   0   0   0.1013766619E-02
 3544.00   0   0   0   0   0   1   0   0   0   0   0   0   0   4   0   0   0   0   0   0   0   0   0   0   0   0   0   0.1609827094E-02
 3552.00   0   0   0   0   0   0   0   0   0   3   0   0   0   0   0   2   0   0   0   0   0   0   0   0   0   0   0   0.1075762086E-02
 3563.00   0   0   0   0   0   0   0   0   0   0   0   0   0   0   0   2   0   2   0   0   0   0   0   0   0   0   0  -0.3535547500E-02
 3579.00   0   0   0   0   0   0   0   0   0   0   0   0   0   2   0   0   0   0   2   0   0   0   0   0   0   0   0   0.1299095842E-02
 3595.00   0   0   0   0   0   0   0   0   0   0   3   0   0   2   0   0   0   0   0   0   0   0   0   0   0   0   0  -0.1836380286E-02
 3597.00   0   0   0   0   0   0   3   0   0   0   0   0   0   3   0   0   0   0   0   0   0   0   0   0   0   0   0   0.1693487580E-02
 3598.00   0   0   0   0   0   0   0   0   0   0   0   0   0   2   0   0   0   0   0   2   0   0   0   0   0   0   0   0.1783112271E-02
 3604.00   0   0   5   0   0   0   0   0   0   0   0   0   0   0   0   0   3   0   0   0   0   0   0   0   0   0   0  -0.2308683977E-02
 3607.00   0   0   0   0   0   0   0   0   0   0   0   0   0   0   0   0   2   2   0   0   0   0   0   0   0   0   0  -0.2195148490E-02
 3609.00   0   0   0   0   0   0   0   0   0   0   2   0   0   0   0   0   0   0   0   0   0   0   0   0   0   0   1  -0.7069238710E-02
 3621.00   0   0   0   0   0   0   0   0   0   0   0   0   0   0   0   1   0   3   0   0   0   0   0   0   0   0   0   0.3799609228E-02
 3626.00   0   0   5   0   0   0   0   0   0   0   4   0   0   0   0   0   0   0   0   0   0   0   0   0   0   0   0  -0.1072107858E-02
 3629.00   0   0   0   0   0   0   0   0   0   0   0   2   0   0   0   0   0   0   0   0   0   0   0   0   0   0   1  -0.3977634411E-02
 3631.00   0   0   0   0   0   1   0   0   0   0   0   0   0   0   4   0   0   0   0   0   0   0   0   0   0   0   0   0.1101460484E-02
 3637.00   0   0   0   0   0   0   0   0   0   0   3   0   0   0   2   0   0   0   0   0   0   0   0   0   0   0   0   0.1420339711E-02
 3638.00   0   0   0   0   0   0   0   0   0   0   0   0   0   0   2   0   0   0   0   2   0   0   0   0   0   0   0  -0.1150752743E-02
 3642.00   0   0   0   0   0   0   0   0   0   0   0   0   0   0   0   0   1   3   0   0   0   0   0   0   0   0   0   0.3668119008E-02
 3644.00   0   0   0   0   0   0   0   0   0   2   0   0   0   0   3   0   0   0   0   0   0   0   0   0   0   0   0   0.1085992778E-02
 3653.00   0   0   0   0   0   0   0   0   0   0   0   0   0   0   0   3   0   0   1   0   0   0   0   0   0   0   0   0.1977061666E-02
 3667.00   0   0   0   0   0   0   0   0   0   3   0   0   0   0   0   0   0   2   0   0   0   0   0   0   0   0   0  -0.1225650493E-02
 3675.00   0   0   0   0   0   0   0   0   0   0   0   0   0   0   0   0   0   4   0   0   0   0   0   0   0   0   0  -0.3231330808E-02
 3676.00   0   0   0   0   0   0   0   0   3   0   0   0   0   0   0   0   0   0   0   0   0   0   0   1   0   0   0  -0.2755924285E-02
 3688.00   0   0   0   0   0   0   0   3   0   0   0   0   0   0   0   0   0   0   0   0   0   0   0   0   1   0   0  -0.1718462021E-02
 3691.00   0   0   0   0   0   0   0   0   0   0   0   0   0   0   0   2   0   0   0   0   0   1   0   0   0   0   0  -0.8944245356E-02
 3692.00   0   0   0   0   0   0   0   2   0   0   0   0   0   0   0   3   0   0   0   0   0   0   0   0   0   0   0   0.1372352972E-02
 3697.00   0   0   0   0   0   0   0   0   0   0   0   0   0   0   0   2   0   0   0   0   0   0   1   0   0   0   0   0.4673843715E-02
 3701.00   0   0   5   0   0   0   0   0   0   0   0   0   0   0   0   0   0   3   0   0   0   0   0   0   0   0   0   0.1880018488E-02
 3720.00   0   0   0   0   0   0   0   1   0   0   0   0   0   4   0   0   0   0   0   0   0   0   0   0   0   0   0   0.6197810478E-02
 3724.00   0   0   0   0   0   0   0   0   0   0   0   0   0   0   0   0   2   0   0   0   0   1   0   0   0   0   0  -0.2884821834E-02
 3735.00   0   0   0   0   0   0   0   0   0   0   0   0   0   0   0   0   2   0   0   0   0   0   1   0   0   0   0   0.1810274553E-02
 3741.00   0   0   0   0   0   0   0   0   0   0   0   0   0   2   0   0   0   0   0   0   0   0   0   0   1   0   0  -0.6734826114E-02
 3774.00   0   0   0   0   0   0   0   0   0   3   0   0   0   0   0   0   0   0   0   0   0   1   0   0   0   0   0   0.2146657017E-02
 3775.00   0   0   0   0   0   0   0   0   0   0   0   0   0   0   2   0   0   0   0   0   0   0   0   0   1   0   0  -0.3367734323E-02
 3784.00   0   0   0   0   0   0   0   0   0   0   0   0   0   0   0   0   0   2   0   0   0   1   0   0   0   0   0   0.4681219923E-02
 3785.00   0   0   3   0   0   0   0   0   0   0   0   0   0   4   0   0   0   0   0   0   0   0   0   0   0   0   0   0.2283458265E-02
 3788.00   0   0   0   0   0   0   0   0   0   0   0   0   2   0   0   0   0   0   0   0   0   0   0   0   0   0   1   0.5245122142E-02
 3800.00   0   0   0   0   0   0   0   0   0   0   0   0   0   0   0   0   0   2   0   0   0   0   1   0   0   0   0  -0.9524251131E-02
 3804.00   0   0   0   0   0   0   0   0   0   0   0   0   0   0   0   0   0   3   1   0   0   0   0   0   0   0   0   0.1625156898E-02
 3827.00   2   0   0   0   0   0   0   0   0   0   0   0   0   0   0   0   0   4   0   0   0   0   0   0   0   0   0  -0.5400602285E-02
 3840.00   0   0   0   0   0   0   0   2   0   0   0   0   0   0   0   0   0   3   0   0   0   0   0   0   0   0   0   0.8828326504E-02
 3845.00   0   0   0   0   0   0   0   0   2   0   0   0   0   0   0   3   0   0   0   0   0   0   0   0   0   0   0  -0.3006259141E-02
 3857.00   0   0   0   0   0   0   0   0   0   1   0   0   0   4   0   0   0   0   0   0   0   0   0   0   0   0   0  -0.3928453642E-02
 3866.00   0   0   0   0   0   0   0   0   0   0   0   0   3   2   0   0   0   0   0   0   0   0   0   0   0   0   0  -0.1560798840E-02
 3882.00   0   0   0   0   0   0   0   0   0   0   0   0   0   2   0   0   0   0   0   0   2   0   0   0   0   0   0  -0.2749333729E-02
 3891.00   0   0   0   1   0   0   0   0   0   0   0   0   0   0   0   4   0   0   0   0   0   0   0   0   0   0   0  -0.1151523049E-02
 3904.00   0   0   0   0   0   0   0   3   0   0   0   0   0   0   0   0   0   0   0   0   0   0   0   0   0   0   1   0.1588119483E-02
 3905.00   0   0   0   0   0   0   0   0   0   0   0   0   0   0   1   0   0   0   3   0   0   0   0   0   0   0   0   0.1064319095E-02
 3908.00   0   0   0   0   0   0   0   0   0   0   0   0   0   0   0   0   0   0   0   0   0   2   0   0   0   0   0   0.3103917781E-01
 3916.00   0   0   0   0   0   0   0   0   0   0   0   0   0   0   0   0   0   0   0   0   0   1   1   0   0   0   0  -0.1458896420E-01
 3933.00   0   0   0   0   0   0   0   0   0   0   0   0   0   0   0   0   0   0   0   0   0   0   2   0   0   0   0   0.2403777213E-01
 3936.00   0   0   0   0   0   0   0   0   0   0   0   0   0   0   0   0   0   2   2   0   0   0   0   0   0   0   0   0.1316679148E-02
 3941.00   0   0   0   0   0   0   0   0   0   1   0   0   0   0   4   0   0   0   0   0   0   0   0   0   0   0   0   0.1092323189E-02
 3947.00   0   0   1   0   0   0   0   0   0   0   0   0   0   0   0   0   0   4   0   0   0   0   0   0   0   0   0  -0.8142194332E-02
 3951.00   0   0   0   0   0   0   0   0   0   0   3   0   0   0   0   0   0   2   0   0   0   0   0   0   0   0   0  -0.1588867658E-02
 3961.00   0   0   0   0   0   0   0   0   0   0   0   0   0   0   0   0   0   3   0   0   1   0   0   0   0   0   0   0.4027285465E-02
 3962.00   0   0   0   0   0   0   0   0   0   0   1   0   0   4   0   0   0   0   0   0   0   0   0   0   0   0   0   0.2388919374E-02
 3966.00   0   0   0   0   0   0   0   0   0   2   0   0   0   0   0   3   0   0   0   0   0   0   0   0   0   0   0  -0.2560408599E-02
 3977.00   0   0   0   0   0   0   0   0   0   0   0   0   0   2   0   0   0   0   0   0   0   0   0   0   0   0   1   0.9944711126E-02
 3981.00   0   0   6   0   0   0   0   0   0   0   0   0   0   0   0   0   0   3   0   0   0   0   0   0   0   0   0  -0.2380418347E-02
 4000.00   0   0   0   0   0   0   0   0   0   0   0   0   0   0   0   2   0   0   0   0   0   0   0   0   1   0   0  -0.9105849216E-02
 4005.00   0   0   3   0   0   0   0   0   0   0   0   0   0   0   0   0   0   0   0   0   3   0   0   0   0   0   0  -0.1620765561E-02
 4009.00   0   0   0   0   0   0   0   0   0   0   0   0   0   0   2   0   0   0   0   0   0   0   0   0   0   0   1   0.2863124872E-02
 4015.00   0   0   2   0   0   0   0   0   0   0   0   0   0   0   0   4   0   0   0   0   0   0   0   0   0   0   0   0.4291345209E-02
 4026.00   0   0   0   0   0   0   0   0   0   0   0   0   0   0   0   0   0   0   0   0   0   0   0   2   0   0   0   0.2628883821E-01
 4039.00   0   0   0   0   0   0   0   0   0   0   0   0   0   0   0   0   2   0   0   0   0   0   0   0   1   0   0  -0.2175666300E-02
 4052.00   0   0   0   0   0   0   0   0   0   0   0   0   1   4   0   0   0   0   0   0   0   0   0   0   0   0   0  -0.2490070363E-02
 4059.00   0   0   0   0   0   0   0   0   0   0   0   0   0   0   0   0   0   0   2   0   0   1   0   0   0   0   0   0.1533059586E-02
 4068.00   0   0   0   0   0   0   0   0   0   0   0   0   0   0   0   0   0   0   2   0   0   0   1   0   0   0   0  -0.1110268109E-02
 4072.00   0   0   0   0   0   0   0   0   0   0   0   0   0   0   0   0   0   1   3   0   0   0   0   0   0   0   0   0.1046250890E-02
 4073.00   0   0   4   0   0   0   0   0   0   0   0   0   0   4   0   0   0   0   0   0   0   0   0   0   0   0   0   0.2186509040E-02
 4076.00   0   0   0   0   0   0   0   0   0   0   3   0   0   0   0   0   0   0   0   0   0   1   0   0   0   0   0   0.2434094847E-02
 4077.00   0   0   0   0   0   0   0   0   0   1   0   0   0   0   0   0   0   0   0   0   3   0   0   0   0   0   0  -0.1050574999E-02
 4078.00   2   0   0   0   0   0   0   0   0   0   0   0   0   0   0   0   0   0   0   0   0   2   0   0   0   0   0   0.2735470209E-02
 4079.00   0   0   0   0   0   0   0   0   0   0   0   0   0   0   0   0   0   0   0   2   0   1   0   0   0   0   0   0.1302982655E-02
 4082.00   0   2   0   0   0   0   0   0   0   0   0   0   0   0   0   0   0   4   0   0   0   0   0   0   0   0   0  -0.2266753101E-02
 4091.00   0   0   0   0   0   0   0   0   0   0   3   0   0   0   0   0   0   0   0   0   0   0   1   0   0   0   0   0.1487638690E-02
 4093.00   0   0   0   0   0   0   0   0   0   0   0   0   0   0   0   0   0   0   0   2   0   0   1   0   0   0   0  -0.2420149066E-02
 4100.00   2   0   0   0   0   0   0   0   0   0   0   0   0   0   0   0   0   0   0   0   0   0   2   0   0   0   0   0.5841928494E-02
 4107.00   0   0   0   0   0   0   0   0   0   0   0   0   0   0   0   0   0   2   0   0   0   0   0   0   1   0   0  -0.5605289297E-02
 4109.00   0   0   2   0   0   0   0   0   0   0   0   0   0   0   0   0   4   0   0   0   0   0   0   0   0   0   0  -0.1115849720E-02
 4112.00   0   0   0   1   0   0   0   0   0   0   0   0   0   0   0   0   0   4   0   0   0   0   0   0   0   0   0  -0.1466665369E-02
 4122.00   0   0   0   0   0   0   0   0   0   2   0   0   0   0   0   0   0   3   0   0   0   0   0   0   0   0   0   0.1412428914E-02
 4164.00   0   0   0   0   0   0   0   0   0   0   0   3   0   0   0   0   0   0   0   0   0   0   0   1   0   0   0   0.1478837433E-02
 4171.00   6   0   0   0   0   0   0   0   0   0   0   0   0   0   0   0   0   4   0   0   0   0   0   0   0   0   0   0.1566251945E-02
 4172.00   0   0   0   0   0   0   0   0   0   0   0   0   0   4   1   0   0   0   0   0   0   0   0   0   0   0   0   0.3828979705E-02
 4183.00   0   0   0   0   0   0   2   0   0   0   0   0   0   4   0   0   0   0   0   0   0   0   0   0   0   0   0  -0.2706473767E-02
 4198.00   0   0   1   0   0   0   0   0   0   0   0   0   0   0   0   0   0   0   0   0   0   2   0   0   0   0   0   0.4042854431E-02
 4200.00   2   0   0   0   0   0   0   0   0   0   0   0   0   0   0   0   0   0   0   0   0   0   0   2   0   0   0   0.6668693921E-02
 4214.00   0   0   1   0   0   0   0   0   0   0   0   0   0   0   0   0   0   0   0   0   0   0   2   0   0   0   0   0.8186514002E-02
 4215.00   0   0   0   0   4   0   0   0   0   0   0   0   0   0   0   0   0   3   0   0   0   0   0   0   0   0   0  -0.1292609364E-02
 4227.00   1   0   0   0   0   0   0   0   0   0   0   0   0   5   0   0   0   0   0   0   0   0   0   0   0   0   0   0.3112840581E-02
 4228.00   0   0   0   0   0   0   0   0   0   0   0   0   0   0   0   0   0   0   0   0   0   1   0   0   1   0   0   0.2525785970E-02
 4230.00   0   0   0   0   0   0   0   0   0   0   0   0   0   0   0   2   0   0   0   0   0   0   0   0   0   0   1  -0.1492592176E-02
 4231.00   0   0   2   0   0   0   0   0   0   0   0   0   0   0   0   0   0   4   0   0   0   0   0   0   0   0   0  -0.3415641619E-02
 4238.00   0   0   0   0   0   0   0   0   0   0   0   0   0   0   0   0   0   0   0   0   0   0   1   0   1   0   0   0.8762629519E-02
 4246.00   4   0   0   0   0   0   0   0   0   0   0   0   0   0   0   0   0   0   0   0   0   2   0   0   0   0   0  -0.5221709920E-02
 4255.00   0   0   0   0   0   0   0   0   0   0   0   0   0   0   0   0   0   2   0   0   2   0   0   0   0   0   0  -0.3068323089E-02
 4274.00   0   0   0   0   0   1   0   0   0   0   0   0   0   0   0   0   0   4   0   0   0   0   0   0   0   0   0   0.2112319066E-02
 4281.00   0   0   0   0   0   0   0   0   0   0   0   0   0   4   0   1   0   0   0   0   0   0   0   0   0   0   0  -0.1580808938E-02
 4305.00   0   0   0   0   0   0   0   0   0   0   0   0   0   4   0   0   1   0   0   0   0   0   0   0   0   0   0   0.1037403491E-02
 4317.00   0   0   1   0   0   0   0   0   0   0   0   0   0   0   0   0   0   0   0   0   0   0   0   2   0   0   0  -0.5489708987E-02
 4327.00   0   0   0   0   0   0   0   0   0   0   0   0   0   4   0   0   0   1   0   0   0   0   0   0   0   0   0  -0.6888755104E-02
 4328.00   0   2   0   0   0   0   0   0   0   0   0   0   0   0   0   0   0   0   0   0   0   2   0   0   0   0   0  -0.4693659958E-02
 4335.00   0   0   0   0   0   0   0   0   0   0   0   2   0   0   0   0   0   3   0   0   0   0   0   0   0   0   0  -0.1208796779E-02
 4338.00   0   0   0   0   0   0   0   0   0   0   0   0   0   0   0   0   0   2   0   0   0   0   0   0   0   0   1  -0.3756219583E-02
 4344.00   0   0   0   0   0   0   0   0   0   0   0   0   0   0   0   0   0   0   0   0   0   0   0   1   0   1   0   0.1158101569E-01
 4348.00   0   2   0   0   0   0   0   0   0   0   0   0   0   0   0   0   0   0   0   0   0   0   2   0   0   0   0   0.1760422754E-02
 4352.00   0   1   0   0   0   0   0   0   0   0   0   0   0   5   0   0   0   0   0   0   0   0   0   0   0   0   0  -0.1991593919E-02
 4354.00   0   0   0   1   0   0   0   0   0   0   0   0   0   0   0   0   0   0   0   0   0   2   0   0   0   0   0   0.2627103463E-02
 4359.00   4   0   0   0   0   0   0   0   0   0   0   0   0   0   0   0   0   0   0   0   0   0   0   2   0   0   0   0.1168606947E-02
 4367.00   0   0   0   0   0   0   0   0   0   0   0   0   0   0   0   0   0   0   0   0   2   1   0   0   0   0   0  -0.1605431476E-02
 4371.00   0   0   0   1   0   0   0   0   0   0   0   0   0   0   0   0   0   0   0   0   0   0   2   0   0   0   0   0.2569095234E-02
 4375.00   0   0   0   0   0   0   0   0   0   0   0   0   0   0   0   0   0   0   0   0   2   0   1   0   0   0   0  -0.1168375719E-02
 4383.00   3   0   0   0   0   0   0   0   0   0   0   0   0   5   0   0   0   0   0   0   0   0   0   0   0   0   0   0.1004748854E-02
 4384.00   0   0   0   0   0   0   0   0   0   0   3   0   0   0   0   0   0   0   0   0   0   0   0   0   1   0   0   0.1763650856E-02
 4388.00   0   0   0   0   0   0   0   0   0   0   0   0   0   0   0   0   0   0   0   2   0   0   0   0   1   0   0   0.2075357439E-02
 4397.00   0   0   0   0   0   0   0   0   0   0   0   0   0   0   4   0   0   1   0   0   0   0   0   0   0   0   0  -0.1150433410E-02
 4401.00   6   0   0   0   0   0   0   0   0   0   0   0   0   0   0   0   0   0   0   0   0   2   0   0   0   0   0  -0.2125006405E-02
 4440.00   0   0   0   0   0   0   0   1   0   0   0   0   0   0   0   0   0   4   0   0   0   0   0   0   0   0   0   0.1012011065E-02
 4456.00   0   0   0   0   0   0   0   0   0   0   0   0   0   0   0   0   0   0   0   0   0   1   0   0   0   0   1   0.4884022352E-02
 4457.00   0   0   0   0   0   0   0   0   0   0   0   0   0   4   0   0   0   0   1   0   0   0   0   0   0   0   0   0.1528916387E-02
 4466.00   0   0   0   0   0   0   0   0   0   0   0   0   0   0   0   0   0   0   0   0   0   0   1   0   0   0   1   0.4840440626E-02
 4472.00   0   0   0   1   0   0   0   0   0   0   0   0   0   0   0   0   0   0   0   0   0   0   0   2   0   0   0  -0.7290573470E-02
 4477.00   0   0   2   0   0   0   0   0   0   0   0   0   0   0   0   0   0   0   0   0   0   2   0   0   0   0   0   0.9607132751E-02
 4504.00   0   0   2   0   0   0   0   0   0   0   0   0   0   0   0   0   0   0   0   0   0   0   2   0   0   0   0   0.2213494272E-02
 4507.00   0   0   0   0   0   0   0   2   0   0   0   0   0   4   0   0   0   0   0   0   0   0   0   0   0   0   0   0.1235170278E-02
 4513.00   0   0   0   0   0   0   0   0   0   0   0   0   2   0   0   0   0   3   0   0   0   0   0   0   0   0   0   0.1228471677E-02
 4521.00   0   0   0   0   0   1   0   0   0   0   0   0   0   0   0   0   0   0   0   0   0   2   0   0   0   0   0  -0.4688535791E-02
 4524.00   0   0   3   0   0   0   0   0   0   0   0   0   0   0   0   0   0   4   0   0   0   0   0   0   0   0   0  -0.1054833968E-02
 4538.00   0   0   0   0   0   0   0   0   0   0   0   0   0   2   0   3   0   0   0   0   0   0   0   0   0   0   0   0.2792686941E-02
 4547.00   0   0   0   0   0   1   0   0   0   0   0   0   0   0   0   0   0   0   0   0   0   0   2   0   0   0   0  -0.1127114410E-02
 4559.00   0   0   0   0   0   0   0   0   0   0   0   0   0   0   0   0   0   1   0   0   3   0   0   0   0   0   0  -0.1713157048E-02
 4563.00   0   0   0   0   0   0   0   0   0   0   0   0   0   0   0   0   0   0   0   0   0   0   0   0   2   0   0   0.1907898576E-01
 4567.00   0   0   0   2   0   0   0   0   0   0   0   0   0   0   0   0   0   4   0   0   0   0   0   0   0   0   0   0.1619745968E-02
 4599.00   0   0   4   0   0   0   0   0   0   0   0   0   0   0   0   4   0   0   0   0   0   0   0   0   0   0   0  -0.2790529167E-02
 4604.00   0   0   0   0   0   0   0   0   0   1   0   0   0   0   0   0   0   4   0   0   0   0   0   0   0   0   0  -0.1935937006E-02
 4608.00   0   0   2   0   0   0   0   0   0   0   0   0   0   0   0   0   0   0   0   0   0   0   0   2   0   0   0  -0.1032551097E-01
 4625.00   0   0   0   0   0   0   0   0   0   0   0   0   0   4   0   0   0   0   0   0   1   0   0   0   0   0   0   0.4758251436E-02
 4633.00   0   0   0   0   0   0   0   3   0   0   0   0   0   0   0   0   0   3   0   0   0   0   0   0   0   0   0   0.1253700416E-02
 4638.00   0   0   0   0   1   0   0   0   0   0   0   0   0   5   0   0   0   0   0   0   0   0   0   0   0   0   0  -0.4338953111E-02
 4641.00   0   0   0   0   0   1   0   0   0   0   0   0   0   0   0   0   0   0   0   0   0   0   0   2   0   0   0   0.2093448819E-02
 4646.00   0   0   0   0   2   0   0   0   0   0   0   0   0   0   0   0   0   4   0   0   0   0   0   0   0   0   0   0.6280774463E-02
 4674.00   0   0   0   0   0   0   0   0   0   0   0   0   0   0   0   0   0   0   0   0   0   0   0   0   0   2   0   0.1628705785E-01
 4683.00   0   0   0   0   0   0   0   0   2   0   0   0   0   4   0   0   0   0   0   0   0   0   0   0   0   0   0   0.1893066083E-02
 4688.00   0   0   4   0   0   0   0   0   0   0   0   0   0   0   0   0   4   0   0   0   0   0   0   0   0   0   0   0.1068729745E-02
 4692.00   0   0   0   0   0   0   0   0   0   0   0   0   0   0   1   4   0   0   0   0   0   0   0   0   0   0   0   0.1568032866E-02
 4699.00   0   0   0   0   0   0   0   0   0   0   1   0   0   0   0   0   0   4   0   0   0   0   0   0   0   0   0  -0.2618226000E-02
 4706.00   0   0   0   0   0   0   0   0   0   0   0   0   0   2   0   0   0   3   0   0   0   0   0   0   0   0   0   0.1025345215E-01
 4707.00   0   0   0   0   0   0   0   0   0   0   0   0   0   0   3   0   0   0   0   0   0   1   0   0   0   0   0  -0.1197846308E-02
 4709.00   0   0   0   0   0   0   0   0   0   0   0   0   0   0   0   0   0   0   0   0   2   0   0   0   1   0   0  -0.2546304561E-02
 4710.00   0   0   0   0   0   0   0   0   0   0   0   0   0   3   0   0   0   0   0   0   0   0   0   1   0   0   0  -0.8197314359E-02
 4715.00   0   0   0   0   0   0   0   1   0   0   0   0   0   0   0   0   0   0   0   0   0   2   0   0   0   0   0   0.4797883609E-02
 4720.00   0   0   0   0   0   0   0   0   0   0   0   0   0   0   3   0   0   0   0   0   0   0   1   0   0   0   0  -0.1019896286E-02
 4732.00   2   0   0   0   0   0   0   0   0   0   0   0   0   0   0   0   0   0   0   0   0   0   0   0   2   0   0   0.1216821478E-01
 4737.00   0   0   0   0   0   0   0   1   0   0   0   0   0   0   0   0   0   0   0   0   0   0   2   0   0   0   0   0.2217729753E-02
 4746.00   0   0   0   0   0   0   0   0   0   0   0   0   0   0   2   0   0   3   0   0   0   0   0   0   0   0   0  -0.3434640267E-02
 4755.00   0   4   0   0   0   0   0   0   0   0   0   0   0   0   0   0   0   0   0   0   0   2   0   0   0   0   0  -0.1708563921E-02
 4775.00   0   0   3   0   0   0   0   0   0   0   0   0   0   0   0   0   0   0   0   0   0   2   0   0   0   0   0   0.1388614576E-02
 4778.00   0   0   0   0   0   0   1   0   0   0   0   0   0   5   0   0   0   0   0   0   0   0   0   0   0   0   0   0.1443193958E-02
 4789.00   0   0   0   0   0   0   0   0   0   0   0   0   0   0   0   0   0   0   0   0   0   0   0   0   1   0   1   0.5008973794E-02
 4794.00   0   0   0   0   0   0   0   0   0   0   0   0   1   0   0   0   0   4   0   0   0   0   0   0   0   0   0   0.3473123714E-02
 4799.00   0   0   0   0   0   0   0   0   0   2   0   0   0   4   0   0   0   0   0   0   0   0   0   0   0   0   0   0.1697515530E-02
 4801.00   0   0   3   0   0   0   0   0   0   0   0   0   0   0   0   0   0   0   0   0   0   0   2   0   0   0   0   0.2233744263E-02
 4803.00   0   0   0   0   0   0   0   0   0   0   0   0   0   0   0   5   0   0   0   0   0   0   0   0   0   0   0  -0.1555369745E-02
 4818.00   0   0   0   2   0   0   0   0   0   0   0   0   0   0   0   0   0   0   0   0   0   2   0   0   0   0   0   0.1894421712E-02
 4819.00   0   0   4   0   0   0   0   0   0   0   0   0   0   0   0   0   0   4   0   0   0   0   0   0   0   0   0   0.2341009050E-02
 4824.00   0   0   0   0   0   0   0   0   0   0   0   0   0   0   0   4   1   0   0   0   0   0   0   0   0   0   0  -0.2215508926E-02
 4829.00   0   0   0   0   0   0   0   1   0   0   0   0   0   0   0   0   0   0   0   0   0   0   0   2   0   0   0   0.7255227721E-02
 4837.00   2   0   0   0   0   0   0   0   0   0   0   0   0   0   0   0   0   0   0   0   0   0   0   0   0   2   0   0.4629596702E-02
 4843.00   0   0   0   0   0   0   0   0   0   0   0   0   0   0   0   3   2   0   0   0   0   0   0   0   0   0   0  -0.1772055320E-02
 4844.00   0   0   1   0   0   0   0   0   0   0   0   0   0   0   0   0   0   0   0   0   0   0   0   0   2   0   0  -0.4532918685E-02
 4848.00   0   0   0   0   0   0   0   0   0   1   0   0   0   0   0   0   0   0   0   0   0   2   0   0   0   0   0  -0.4926599726E-02
 4851.00   0   0   0   0   0   0   0   0   0   0   0   0   0   0   0   4   0   1   0   0   0   0   0   0   0   0   0  -0.1368945108E-02
 4863.00   0   0   0   0   0   0   0   0   0   0   0   0   0   0   0   2   3   0   0   0   0   0   0   0   0   0   0  -0.1004216561E-02
 4867.00   0   0   0   0   0   0   0   0   0   1   0   0   0   0   0   0   0   0   0   0   0   0   2   0   0   0   0  -0.2482429105E-02
 4888.00   0   0   5   0   0   0   0   0   0   0   0   0   0   0   0   4   0   0   0   0   0   0   0   0   0   0   0  -0.1364784162E-02
 4898.00   4   0   0   0   0   0   0   0   0   0   0   0   0   0   0   0   0   0   0   0   0   0   0   0   2   0   0   0.2508308100E-02
 4900.00   0   0   0   0   4   0   0   0   0   0   0   0   0   4   0   0   0   0   0   0   0   0   0   0   0   0   0  -0.1062077389E-02
 4901.00   0   0   0   0   2   0   0   0   0   0   0   0   0   0   0   0   0   0   0   0   0   2   0   0   0   0   0  -0.2341940119E-02
 4902.00   0   0   3   0   0   0   0   0   0   0   0   0   0   0   0   0   0   0   0   0   0   0   0   2   0   0   0   0.3175632556E-02
 4912.00   0   0   0   0   0   0   0   0   0   0   0   0   0   0   1   0   0   4   0   0   0   0   0   0   0   0   0  -0.1940116115E-02
 4915.00   0   0   0   0   0   0   0   0   0   0   0   0   0   0   0   3   0   2   0   0   0   0   0   0   0   0   0   0.1396268674E-02
 4928.00   0   0   0   0   0   0   2   0   0   0   0   0   0   0   0   0   0   4   0   0   0   0   0   0   0   0   0   0.2347825300E-02
 4929.00   0   0   0   0   0   0   0   0   0   0   0   0   3   0   0   0   0   0   0   0   0   0   0   0   0   0   1   0.1194550873E-02
 4944.00   0   0   0   0   0   0   0   0   0   0   0   0   0   0   0   0   0   0   0   0   2   0   0   0   0   0   1  -0.2816930850E-02
 4953.00   0   0   0   0   0   0   0   0   0   0   1   0   0   0   0   0   0   0   0   0   0   2   0   0   0   0   0  -0.5471791418E-02
 4965.00   0   0   0   0   0   0   0   0   0   0   0   0   0   0   0   2   0   3   0   0   0   0   0   0   0   0   0   0.1712407934E-02
 4971.00   0   0   0   0   0   0   0   0   0   0   1   0   0   0   0   0   0   0   0   0   0   0   2   0   0   0   0  -0.3014594080E-02
 4972.00   0   0   0   0   0   0   0   0   0   1   0   0   0   0   0   0   0   0   0   0   0   0   0   2   0   0   0  -0.3346664231E-02
 4975.00   0   0   5   0   0   0   0   0   0   0   0   0   0   0   0   0   4   0   0   0   0   0   0   0   0   0   0  -0.1323857846E-02
 4979.00   0   2   0   0   0   0   0   0   0   0   0   0   0   0   0   0   0   0   0   0   0   0   0   0   2   0   0   0.5155036456E-02
 5000.00   4   0   0   0   0   0   0   0   0   0   0   0   0   0   0   0   0   0   0   0   0   0   0   0   0   2   0  -0.1313727893E-02
 5001.00   0   0   0   1   0   0   0   0   0   0   0   0   0   0   0   0   0   0   0   0   0   0   0   0   2   0   0  -0.2594364373E-02
 5006.00   0   0   0   0   0   0   0   0   0   0   0   2   0   4   0   0   0   0   0   0   0   0   0   0   0   0   0  -0.1214848883E-02
 5013.00   0   0   0   0   0   0   0   0   0   0   0   0   0   0   0   1   0   4   0   0   0   0   0   0   0   0   0   0.2942373141E-02
 5016.00   0   0   0   0   2   0   0   0   0   0   0   0   0   0   0   0   0   0   0   0   0   0   0   2   0   0   0   0.1314998234E-02
 5018.00   0   0   0   0   0   0   0   0   0   0   0   0   0   3   0   0   0   0   0   0   0   0   0   0   0   1   0  -0.8184267181E-02
 5021.00   0   0   0   0   0   0   0   0   1   0   0   0   0   5   0   0   0   0   0   0   0   0   0   0   0   0   0  -0.2737113751E-02
 5022.00   0   0   0   0   0   0   0   0   0   0   0   0   0   0   0   0   0   0   0   0   0   0   0   0   0   0   2   0.1280993844E-01
 5025.00   0   0   0   0   0   0   0   0   0   0   0   0   0   0   0   3   0   0   0   0   0   1   0   0   0   0   0   0.1980931568E-02
 5029.00   0   0   0   0   0   0   0   0   4   0   0   0   0   0   0   0   0   0   0   0   0   0   0   0   0   0   1  -0.1250337649E-02
 5038.00   0   0   0   0   0   0   0   0   0   0   0   0   1   0   0   0   0   0   0   0   0   2   0   0   0   0   0   0.2803873860E-02
 5054.00   0   0   4   0   0   0   0   0   0   0   0   0   0   0   0   0   0   0   0   0   0   2   0   0   0   0   0  -0.2020376044E-02
 5055.00   0   0   0   0   0   0   0   0   0   0   0   0   1   0   0   0   0   0   0   0   0   0   2   0   0   0   0   0.1095591587E-02
 5059.00   0   0   0   0   0   0   0   0   0   0   1   0   0   0   0   0   0   0   0   0   0   0   0   2   0   0   0   0.4882025862E-02
 5060.00   0   0   0   0   0   0   0   0   0   0   0   0   0   0   0   0   0   5   0   0   0   0   0   0   0   0   0  -0.1320380144E-02
 5073.00   0   0   4   0   0   0   0   0   0   0   0   0   0   0   0   0   0   0   0   0   0   0   2   0   0   0   0  -0.2977770146E-02
 5076.00   0   0   1   0   0   0   0   0   0   0   0   0   0   0   0   5   0   0   0   0   0   0   0   0   0   0   0  -0.2040759865E-02
 5080.00   0   2   0   0   0   0   0   0   0   0   0   0   0   0   0   0   0   0   0   0   0   0   0   0   0   2   0   0.1392647328E-02
 5094.00   0   0   5   0   0   0   0   0   0   0   0   0   0   0   0   0   0   4   0   0   0   0   0   0   0   0   0   0.1348036719E-02
 5114.00   0   0   0   1   0   0   0   0   0   0   0   0   0   0   0   0   0   0   0   0   0   0   0   0   0   2   0  -0.1747798258E-02
 5131.00   0   0   2   0   0   0   0   0   0   0   0   0   0   0   0   0   0   0   0   0   0   0   0   0   2   0   0   0.2283661306E-02
 5156.00   0   0   0   0   0   0   0   0   0   0   0   0   0   0   1   0   0   0   0   0   0   2   0   0   0   0   0   0.2473641313E-02
 5167.00   0   0   0   0   0   0   0   0   0   0   0   0   1   0   0   0   0   0   0   0   0   0   0   2   0   0   0  -0.2432545153E-02
 5174.00   0   0   6   0   0   0   0   0   0   0   0   0   0   0   0   4   0   0   0   0   0   0   0   0   0   0   0   0.1408650146E-02
 5179.00   0   0   0   0   0   0   0   0   0   0   0   0   0   0   1   0   0   0   0   0   0   0   2   0   0   0   0  -0.4945587934E-02
 5190.00   0   0   4   0   0   0   0   0   0   0   0   0   0   0   0   0   0   0   0   0   0   0   0   2   0   0   0   0.1142191128E-01
 5198.00   0   0   0   0   0   0   0   0   0   0   0   1   0   5   0   0   0   0   0   0   0   0   0   0   0   0   0   0.1734366920E-02
 5200.00   2   0   0   0   0   0   0   0   0   0   0   0   0   0   0   0   0   0   0   0   0   0   0   0   0   0   2   0.2811768476E-02
 5205.00   0   0   0   0   0   0   0   0   0   0   0   0   0   0   0   0   0   3   0   0   0   1   0   0   0   0   0   0.6022343724E-02
 5216.00   0   0   0   0   0   0   0   0   0   0   0   0   0   0   0   0   0   3   0   0   0   0   1   0   0   0   0   0.6859412603E-02
 5245.00   2   0   0   0   0   0   0   0   0   0   0   0   0   0   0   0   0   5   0   0   0   0   0   0   0   0   0   0.1396535916E-02
 5249.00   0   0   2   0   0   0   0   0   0   0   0   0   0   0   0   0   0   0   0   0   0   0   0   0   0   2   0   0.2973536126E-02
 5264.00   0   0   0   0   0   0   0   0   0   0   0   0   0   0   3   0   0   0   0   0   0   0   0   0   0   0   1  -0.1047711433E-02
 5274.00   0   0   0   0   0   0   0   0   0   0   0   0   0   0   0   1   0   0   0   0   0   2   0   0   0   0   0   0.1371587573E-02
 5285.00   0   0   0   0   0   0   0   0   0   0   0   0   0   0   1   0   0   0   0   0   0   0   0   2   0   0   0   0.2107564236E-02
 5288.00   0   0   0   0   0   1   0   0   0   0   0   0   0   0   0   0   0   0   0   0   0   0   0   0   0   2   0   0.2254213475E-02
 5297.00   0   0   0   0   0   0   0   0   0   0   0   0   0   0   0   1   0   0   0   0   0   0   2   0   0   0   0   0.1677268672E-02
 5299.00   0   0   0   0   0   0   0   0   0   0   0   0   0   0   0   0   1   0   0   0   0   2   0   0   0   0   0   0.1516471549E-02
 5303.00   0   0   0   0   0   0   2   0   0   0   0   0   0   0   0   0   0   0   0   0   0   0   0   2   0   0   0  -0.2212753822E-02
 5325.00   0   0   0   0   0   0   0   0   0   0   0   0   0   0   0   0   1   0   0   0   0   0   2   0   0   0   0   0.1904794689E-02
 5335.00   0   0   0   0   0   0   0   0   0   0   0   0   0   0   0   0   0   1   0   0   0   2   0   0   0   0   0  -0.1467262176E-02
 5348.00   0   0   0   0   0   0   0   0   0   0   0   0   0   0   0   0   0   1   0   0   0   0   2   0   0   0   0  -0.3651445162E-02
 5352.00   0   0   0   0   0   0   0   1   0   0   0   0   0   0   0   0   0   0   0   0   0   0   0   0   2   0   0   0.2274530172E-02
 5354.00   0   0   5   0   0   0   0   0   0   0   0   0   0   0   0   0   0   0   0   0   0   2   0   0   0   0   0  -0.2298807174E-02
 5367.00   0   0   0   0   0   0   0   0   0   0   0   0   0   0   0   0   0   4   0   0   1   0   0   0   0   0   0   0.1123157342E-02
 5376.00   0   0   0   0   0   0   0   0   0   0   0   0   0   6   0   0   0   0   0   0   0   0   0   0   0   0   0   0.1226924593E-02
 5389.00   0   0   0   0   0   0   0   0   0   0   0   0   0   0   0   1   0   0   0   0   0   0   0   2   0   0   0   0.3035259131E-02
 5414.00   0   0   0   0   0   0   0   0   0   0   0   0   0   0   0   0   1   0   0   0   0   0   0   2   0   0   0   0.2162210324E-02
 5422.00   0   0   0   0   0   0   0   0   2   0   0   0   0   0   0   0   0   4   0   0   0   0   0   0   0   0   0  -0.1467649782E-02
 5426.00   0   0   3   0   0   0   0   0   0   0   0   0   0   0   0   0   0   0   0   0   0   0   0   0   2   0   0  -0.1256971527E-02
 5445.00   0   0   0   0   0   0   0   0   0   0   0   0   0   0   0   0   0   1   0   0   0   0   0   2   0   0   0   0.3075688439E-02
 5456.00   0   0   0   2   0   0   0   0   0   0   0   0   0   0   0   0   0   0   0   0   0   0   0   0   2   0   0   0.1216082688E-02
 5458.00   0   0   0   0   0   0   0   0   0   0   0   0   0   0   0   0   0   0   1   0   0   2   0   0   0   0   0   0.1127955598E-02
 5462.00   0   0   0   0   0   0   0   1   0   0   0   0   0   0   0   0   0   0   0   0   0   0   0   0   0   2   0   0.3438553387E-02
 5476.00   0   0   5   0   0   0   0   0   0   0   0   0   0   0   0   0   0   0   0   0   0   0   0   2   0   0   0  -0.4443094814E-02
 5481.00   0   0   0   1   0   0   0   0   0   0   0   0   0   0   0   0   0   0   0   0   0   0   0   0   0   0   2  -0.2192457900E-02
 5485.00   0   0   0   0   0   0   0   0   0   0   0   0   0   0   0   0   0   0   1   0   0   0   2   0   0   0   0   0.1859940327E-02
 5495.00   0   0   0   0   0   0   0   0   0   1   0   0   0   0   0   0   0   0   0   0   0   0   0   0   2   0   0  -0.3457829194E-02
 5505.00   0   0   0   0   0   0   0   2   0   0   0   0   0   0   0   0   0   0   0   0   0   2   0   0   0   0   0   0.2338431412E-02
 5529.00   0   0   0   0   0   0   0   0   0   0   0   0   0   0   0   0   0   3   0   0   0   0   0   0   1   0   0  -0.4557672235E-02
 5533.00   0   0   0   1   0   0   0   0   0   0   0   0   0   0   0   0   0   5   0   0   0   0   0   0   0   0   0   0.1241225722E-02
 5536.00   0   0   0   0   0   0   0   2   0   0   0   0   0   0   0   0   0   0   0   0   0   0   2   0   0   0   0  -0.1736453604E-02
 5546.00   0   0   3   0   0   0   0   0   0   0   0   0   0   0   0   0   0   0   0   0   0   0   0   0   0   2   0   0.1287758077E-02
 5548.00   0   0   0   0   0   0   0   0   0   2   0   0   0   0   0   0   0   4   0   0   0   0   0   0   0   0   0   0.1146940675E-02
 5550.00   2   0   0   0   0   0   0   0   0   0   0   0   0   6   0   0   0   0   0   0   0   0   0   0   0   0   0   0.1537122300E-02
 5551.00   0   0   0   0   2   0   0   0   0   0   0   0   0   0   0   0   0   0   0   0   0   0   0   0   2   0   0  -0.1127400235E-02
 5589.00   0   0   0   0   0   0   0   0   0   0   1   0   0   0   0   0   0   0   0   0   0   0   0   0   2   0   0  -0.4695148061E-02
 5599.00   0   0   2   0   0   0   0   0   0   0   0   0   0   0   0   0   0   0   0   0   0   0   0   0   0   0   2   0.2440882285E-02
 5602.00   0   0   0   0   0   0   0   0   0   1   0   0   0   0   0   0   0   0   0   0   0   0   0   0   0   2   0  -0.1977486853E-02
 5612.00   0   0   0   0   0   0   0   0   0   0   0   0   0   0   0   0   0   0   0   0   1   2   0   0   0   0   0   0.1374601567E-02
 5618.00   0   0   0   0   0   0   0   2   0   0   0   0   0   0   0   0   0   0   0   0   0   0   0   2   0   0   0   0.3258960659E-02
 5633.00   0   0   0   0   0   0   0   0   0   0   0   0   0   0   0   0   0   0   0   0   1   0   2   0   0   0   0  -0.1076057514E-02
 5644.00   0   0   0   0   2   0   0   0   0   0   0   0   0   0   0   0   0   0   0   0   0   0   0   0   0   2   0   0.3272612472E-02
 5664.00   0   0   0   0   0   0   0   0   0   0   0   0   0   0   0   0   0   3   0   0   2   0   0   0   0   0   0   0.1199759702E-02
 5667.00   0   0   0   0   0   0   0   0   2   0   0   0   0   0   0   0   0   0   0   0   0   2   0   0   0   0   0   0.2878078657E-02
 5683.00   0   0   0   0   0   0   0   0   0   0   0   0   1   0   0   0   0   0   0   0   0   0   0   0   2   0   0  -0.1490627735E-02
 5707.00   0   0   4   0   0   0   0   0   0   0   0   0   0   0   0   0   0   0   0   0   0   0   0   0   2   0   0  -0.1877287186E-02
 5738.00   0   0   0   0   0   0   0   0   0   0   0   0   0   0   0   0   0   0   0   0   1   0   0   2   0   0   0   0.3121896553E-02
 5740.00   0   0   0   0   0   0   0   0   0   0   0   0   0   4   0   0   0   2   0   0   0   0   0   0   0   0   0  -0.1037186983E-02
 5751.00   0   0   0   0   0   0   0   0   0   0   0   0   0   0   0   0   0   3   0   0   0   0   0   0   0   0   1  -0.1706863799E-02
 5758.00   0   0   6   0   0   0   0   0   0   0   0   0   0   0   0   0   0   0   0   0   0   0   0   2   0   0   0   0.2723488660E-02
 5776.00   0   0   0   0   0   0   0   0   0   2   0   0   0   0   0   0   0   0   0   0   0   2   0   0   0   0   0  -0.1929624654E-02
 5781.00   0   0   0   0   0   0   0   0   2   0   0   0   0   0   0   0   0   0   0   0   0   0   0   2   0   0   0   0.2413135410E-02
 5792.00   0   0   0   0   0   0   0   0   0   0   0   0   0   0   1   0   0   0   0   0   0   0   0   0   2   0   0   0.1428662854E-02
 5810.00   0   0   0   0   0   0   0   1   0   0   0   0   0   0   0   0   0   0   0   0   0   0   0   0   0   0   2   0.2896231837E-02
 5811.00   0   0   4   0   0   0   0   0   0   0   0   0   0   0   0   0   0   0   0   0   0   0   0   0   0   2   0  -0.1451738517E-02
 5852.00   0   0   0   0   0   0   0   0   0   0   0   0   0   4   0   0   0   0   0   0   0   1   0   0   0   0   0   0.1484481156E-02
 5864.00   0   0   0   0   0   0   0   0   0   0   0   0   0   4   0   0   0   0   0   0   0   0   1   0   0   0   0  -0.1137922910E-02
 5870.00   0   0   3   0   0   0   0   0   0   0   0   0   0   0   0   0   0   0   0   0   0   0   0   0   0   0   2  -0.1267874501E-02
 5891.00   0   0   0   0   0   0   0   0   0   2   0   0   0   0   0   0   0   0   0   0   0   0   0   2   0   0   0   0.2089730285E-02
 5894.00   0   0   0   0   0   0   0   0   0   0   0   0   0   0   0   1   0   0   0   0   0   0   0   0   2   0   0  -0.1709701998E-02
 5898.00   0   0   0   0   0   0   0   0   0   0   0   0   0   0   1   0   0   0   0   0   0   0   0   0   0   2   0  -0.1297991587E-02
 5909.00   0   0   0   0   0   0   0   0   0   0   0   0   2   0   0   0   0   4   0   0   0   0   0   0   0   0   0   0.1127340836E-02
 5912.00   0   0   0   0   0   0   2   0   0   0   0   0   0   0   0   0   0   0   0   0   0   0   0   0   0   2   0   0.1598452165E-02
 5918.00   0   0   0   0   0   0   0   0   0   0   0   0   0   0   0   0   1   0   0   0   0   0   0   0   2   0   0   0.1192921320E-02
 5947.00   0   0   0   0   0   0   0   0   0   1   0   0   0   0   0   0   0   0   0   0   0   0   0   0   0   0   2  -0.1330850832E-02
 5950.00   0   0   0   0   0   0   0   0   0   0   0   0   0   0   0   0   0   1   0   0   0   0   0   0   2   0   0   0.1375604353E-02
 5968.00   0   0   0   0   0   0   0   0   0   0   2   0   0   0   0   0   0   0   0   0   0   2   0   0   0   0   0   0.2022463772E-02
 5991.00   0   0   0   0   2   0   0   0   0   0   0   0   0   0   0   0   0   0   0   0   0   0   0   0   0   0   2   0.2408880617E-02
 5999.00   0   0   0   0   0   0   0   0   0   0   0   2   0   0   0   0   0   0   0   0   0   0   2   0   0   0   0   0.1127016491E-02
 6004.00   0   0   0   0   0   0   0   0   0   0   0   0   0   0   0   1   0   0   0   0   0   0   0   0   0   2   0  -0.1391955943E-02
 6041.00   0   0   0   0   0   0   0   0   0   0   1   0   0   0   0   0   0   0   0   0   0   0   0   0   0   0   2  -0.1593210349E-02
 6054.00   0   0   0   0   0   0   0   0   0   0   0   0   0   0   0   0   0   1   0   0   0   0   0   0   0   2   0   0.4312187831E-02
 6075.00   0   0   0   0   0   0   0   0   0   0   0   0   0   0   0   0   0   0   1   0   0   0   0   0   2   0   0   0.1851866261E-02
 6079.00   0   0   0   0   0   0   0   0   0   0   2   0   0   0   0   0   0   0   0   0   0   0   0   2   0   0   0   0.1305782647E-02
 6083.00   0   0   5   0   0   0   0   0   0   0   0   0   0   0   0   0   0   0   0   0   0   0   0   0   0   2   0   0.2072004171E-02
 6086.00   0   0   0   0   0   0   0   0   0   0   0   0   0   2   0   0   0   4   0   0   0   0   0   0   0   0   0   0.3740642057E-02
 6147.00   0   0   0   0   0   0   0   0   0   0   0   0   0   0   0   5   1   0   0   0   0   0   0   0   0   0   0  -0.1016453450E-02
 6148.00   0   0   4   0   0   0   0   0   0   0   0   0   0   0   0   0   0   0   0   0   0   0   0   0   0   0   2  -0.1265825293E-02
 6157.00   0   0   0   0   0   0   0   0   0   0   0   0   0   4   0   0   0   0   0   0   0   0   0   0   1   0   0  -0.1137880944E-02
 6178.00   0   0   0   0   0   0   0   0   0   0   0   0   0   0   0   0   0   0   1   0   0   0   0   0   0   2   0   0.1430626669E-02
 6216.00   0   0   0   0   0   0   0   2   0   0   0   0   0   0   0   0   0   0   0   0   0   0   0   0   0   2   0   0.1133223721E-02
 6226.00   0   0   0   0   0   0   0   0   0   0   0   0   0   0   1   0   0   0   0   0   0   0   0   0   0   0   2  -0.2480484602E-02
 6231.00   0   0   6   0   0   0   0   0   0   0   0   0   0   0   0   0   0   0   0   0   0   0   0   0   2   0   0   0.1088415811E-02
 6233.00   0   0   0   0   0   0   2   0   0   0   0   0   0   0   0   0   0   0   0   0   0   0   0   0   0   0   2   0.3729798482E-02
 6256.00   0   0   0   0   0   0   0   0   0   1   0   0   0   6   0   0   0   0   0   0   0   0   0   0   0   0   0  -0.1508707527E-02
 6258.00   0   0   0   0   0   0   0   0   2   0   0   0   0   0   0   0   0   0   0   0   0   0   0   0   2   0   0   0.1389154385E-02
 6273.00   0   0   0   0   0   0   2   0   0   0   0   0   0   0   0   0   0   5   0   0   0   0   0   0   0   0   0  -0.1138843122E-02
 6303.00   0   0   0   0   0   0   0   0   0   0   0   0   0   2   0   0   0   0   0   0   0   2   0   0   0   0   0   0.3187791883E-02
 6322.00   0   0   0   0   0   0   0   0   0   0   0   0   0   2   0   0   0   0   0   0   0   0   2   0   0   0   0  -0.2344785730E-02
 6329.00   0   0   0   0   0   0   0   0   0   0   0   0   0   0   0   4   0   0   0   0   0   1   0   0   0   0   0  -0.1651784694E-02
 6341.00   0   0   0   0   0   0   0   0   0   0   0   0   0   0   0   4   0   0   0   0   0   0   1   0   0   0   0  -0.1085706953E-02
 6347.00   0   0   0   0   0   0   0   0   0   0   0   0   0   0   2   0   0   0   0   0   0   2   0   0   0   0   0   0.1081576803E-02
 6365.00   0   0   0   0   0   0   0   0   0   0   0   0   0   0   2   0   0   0   0   0   0   0   2   0   0   0   0   0.2259229388E-02
 6367.00   0   0   0   0   0   0   0   0   0   0   0   0   0   4   0   0   0   0   0   0   0   0   0   0   0   0   1  -0.1601042226E-02
 6377.00   0   0   0   0   0   0   0   0   0   0   0   0   0   0   0   0   0   1   0   0   0   0   0   0   0   0   2   0.1229637000E-02
 6397.00   0   0   5   0   0   0   0   0   0   0   0   0   0   0   0   0   0   0   0   0   0   0   0   0   0   0   2  -0.1658019692E-02
 6411.00   0   0   0   0   0   0   0   0   0   0   0   0   0   2   0   0   0   0   0   0   0   0   0   2   0   0   0   0.7490822167E-02
 6474.00   0   0   0   0   0   0   0   0   0   0   0   0   0   0   0   0   0   0   1   0   0   0   0   0   0   0   2  -0.1172579152E-02
 6497.00   0   0   0   0   0   0   0   0   0   0   0   0   0   0   0   0   0   4   0   0   0   1   0   0   0   0   0   0.1158396193E-02
 6501.00   0   0   0   0   0   0   0   2   0   0   0   0   0   0   0   0   0   0   0   0   0   0   0   0   0   0   2   0.2293121693E-02
 6502.00   0   0   0   0   0   0   0   0   0   0   0   0   0   0   0   0   0   4   0   0   0   0   1   0   0   0   0   0.2641885107E-02
 6508.00   0   0   0   0   0   0   0   0   0   0   0   0   0   0   0   0   0   5   1   0   0   0   0   0   0   0   0  -0.1771754881E-02
 6511.00   0   0   0   0   0   0   0   0   0   0   0   0   0   0   0   2   0   0   0   0   0   2   0   0   0   0   0   0.1994093054E-02
 6536.00   0   0   0   0   0   0   0   0   0   0   0   0   0   0   0   2   0   0   0   0   0   0   2   0   0   0   0   0.2672135606E-02
 6537.00   0   0   0   0   0   0   0   0   0   0   0   2   0   0   0   0   0   0   0   0   0   0   0   0   2   0   0   0.1131390395E-02
 6558.00   0   0   0   0   0   0   0   0   0   0   0   0   0   0   0   0   2   0   0   0   0   2   0   0   0   0   0   0.1207194472E-02
 6566.00   0   0   0   0   0   0   0   0   0   2   0   0   0   0   0   5   0   0   0   0   0   0   0   0   0   0   0  -0.1166505648E-02
 6599.00   0   0   0   0   0   0   0   0   0   0   0   0   0   0   0   4   0   0   0   0   0   0   0   0   1   0   0  -0.2670068652E-02
 6616.00   0   0   2   0   0   0   0   0   0   0   0   0   0   0   0   6   0   0   0   0   0   0   0   0   0   0   0   0.1235078935E-02
 6617.00   0   0   0   0   0   0   0   0   0   0   0   0   0   0   0   0   0   2   0   0   0   2   0   0   0   0   0   0.2041551989E-02
 6632.00   0   0   0   0   0   0   0   0   0   0   0   0   0   0   0   2   0   0   0   0   0   0   0   2   0   0   0   0.3872957179E-02
 6633.00   0   0   0   0   0   0   0   0   0   3   0   0   0   0   0   0   0   0   0   0   0   0   2   0   0   0   0  -0.1106449046E-02
 6640.00   0   0   0   0   0   0   0   0   0   0   0   0   0   0   0   0   0   2   0   0   0   0   2   0   0   0   0   0.3460421238E-02
 6641.00   0   0   6   0   0   0   0   0   0   0   0   0   0   0   0   0   0   0   0   0   0   0   0   0   0   0   2  -0.3286913602E-02
 6663.00   0   0   0   0   0   0   0   0   0   0   0   0   0   0   0   0   0   5   0   0   1   0   0   0   0   0   0  -0.1791759656E-02
 6669.00   0   0   0   0   0   0   0   0   0   0   0   0   0   6   0   0   0   1   0   0   0   0   0   0   0   0   0  -0.2981303907E-02
 6703.00   0   0   0   0   0   0   0   0   2   0   0   0   0   0   0   0   0   5   0   0   0   0   0   0   0   0   0   0.2370575157E-02
 6713.00   0   0   0   0   0   0   0   0   0   3   0   0   0   0   0   0   0   0   0   0   0   0   0   2   0   0   0   0.1221472740E-02
 6720.00   0   0   0   0   0   0   0   0   0   0   0   0   0   0   0   0   0   2   0   0   0   0   0   2   0   0   0  -0.3873019292E-02
 6722.00   0   0   0   0   0   0   0   0   0   0   0   0   0   0   0   0   0   0   0   0   0   3   0   0   0   0   0  -0.1211214082E-01
 6731.00   0   0   0   0   0   0   0   0   0   0   0   0   0   0   0   0   0   0   0   0   0   2   1   0   0   0   0   0.5433449317E-02
 6738.00   0   0   0   0   0   0   0   0   0   0   0   0   0   0   0   0   0   0   0   0   0   1   2   0   0   0   0  -0.1424029840E-01
 6747.00   0   0   0   0   0   0   0   0   0   0   0   0   0   0   0   0   0   0   0   0   0   0   3   0   0   0   0   0.8525933427E-02
 6780.00   0   0   0   0   0   0   0   0   0   0   0   0   0   0   0   0   0   4   0   0   0   0   0   0   1   0   0   0.5221966932E-02
 6783.00   0   0   0   1   0   0   0   0   0   0   0   0   0   0   0   0   0   6   0   0   0   0   0   0   0   0   0  -0.1832332606E-02
 6795.00   0   0   0   0   0   0   0   0   0   0   0   0   0   0   0   4   0   0   0   0   0   0   0   0   0   0   1  -0.2408289029E-02
 6796.00   0   0   0   0   0   0   0   0   0   2   0   0   0   0   0   0   0   5   0   0   0   0   0   0   0   0   0  -0.1358898250E-02
 6825.00   0   0   0   0   0   0   0   0   0   0   0   0   0   0   0   0   0   0   0   0   0   1   0   2   0   0   0  -0.2007830437E-01
 6833.00   0   0   0   0   0   0   0   0   0   0   0   0   0   4   0   3   0   0   0   0   0   0   0   0   0   0   0   0.2830649683E-02
 6834.00   0   0   0   0   0   0   0   0   0   0   0   0   0   0   0   0   0   0   0   0   0   0   1   2   0   0   0  -0.1103060996E-01
 6848.00   0   0   0   0   0   0   0   0   0   0   0   0   0   0   0   0   0   0   2   0   0   2   0   0   0   0   0  -0.1781860094E-02
 6849.00   0   0   0   0   0   0   0   0   0   0   0   0   0   2   0   0   0   0   0   0   0   0   0   0   2   0   0  -0.1159572478E-02
 6859.00   0   0   0   0   0   0   0   0   0   0   3   0   0   0   0   0   0   0   0   0   0   2   0   0   0   0   0   0.1524395708E-02
 6860.00   2   0   0   0   0   0   0   0   0   0   0   0   0   0   0   0   0   0   0   0   0   3   0   0   0   0   0  -0.2651830392E-02
 6861.00   0   0   0   0   0   0   0   0   0   0   0   0   0   0   0   0   0   0   0   2   0   2   0   0   0   0   0   0.1199788618E-02
 6890.00   0   0   2   0   0   0   0   0   0   0   0   0   0   0   0   0   0   6   0   0   0   0   0   0   0   0   0   0.1249719337E-02
 6944.00   0   0   0   0   0   0   0   0   0   0   0   0   0   2   0   0   0   0   0   0   0   0   0   0   0   2   0   0.3600161005E-02
 6946.00   0   0   0   0   0   0   0   0   0   0   0   0   0   0   0   0   0   0   2   0   0   0   0   2   0   0   0  -0.1477726915E-02
 6956.00   0   0   0   0   0   0   0   0   0   0   3   0   0   0   0   0   0   0   0   0   0   0   0   2   0   0   0   0.1109169596E-02
 6961.00   0   0   0   0   0   0   0   0   0   0   0   0   0   4   0   0   0   3   0   0   0   0   0   0   0   0   0   0.2910249961E-02
 6963.00   0   0   0   0   0   0   0   0   0   0   0   0   0   5   0   0   0   0   0   0   0   0   0   1   0   0   0   0.1764223339E-02
 6970.00   0   0   0   0   0   0   0   0   0   0   0   0   0   0   0   0   0   4   0   0   0   0   0   0   0   0   1  -0.1724432492E-02
 6981.00   0   0   1   0   0   0   0   0   0   0   0   0   0   0   0   0   0   0   0   0   0   0   3   0   0   0   0   0.2716137820E-02
 6982.00   0   0   0   0   0   0   0   0   0   0   0   0   0   0   0   0   0   0   0   0   0   2   0   0   1   0   0  -0.3508001372E-02
 7001.00   4   0   0   0   0   0   0   0   0   0   0   0   0   0   0   0   0   0   0   0   0   3   0   0   0   0   0   0.1638146034E-02
 7007.00   0   0   0   0   0   0   0   0   0   0   0   0   0   0   0   0   0   0   0   0   0   0   2   0   1   0   0  -0.2979701392E-02
 7045.00   0   1   0   0   0   0   0   0   0   0   0   0   0   0   0   0   0   0   0   0   0   0   0   3   0   0   0   0.1953651532E-02
 7066.00   0   2   0   0   0   0   0   0   0   0   0   0   0   0   0   0   0   0   0   0   0   3   0   0   0   0   0   0.1279515732E-02
 7076.00   3   0   0   0   0   0   0   0   0   0   0   0   0   0   0   0   0   0   0   0   0   0   0   3   0   0   0   0.1511951184E-02
 7083.00   0   0   0   0   0   0   0   0   0   0   0   0   0   0   0   0   0   0   0   0   0   0   0   2   1   0   0  -0.3177917271E-02
 7089.00   0   0   0   1   0   0   0   0   0   0   0   0   0   0   0   0   0   0   0   0   0   3   0   0   0   0   0   0.3274036896E-02
 7110.00   0   0   0   0   0   0   0   0   0   0   0   0   0   0   0   0   0   0   0   0   2   2   0   0   0   0   0  -0.1087806791E-02
 7133.00   0   0   0   0   0   0   0   0   0   0   0   0   0   0   0   0   0   0   0   0   2   0   2   0   0   0   0   0.1021313924E-02
 7159.00   0   0   0   0   0   0   0   0   0   0   0   0   0   0   0   0   0   2   0   0   0   0   0   0   2   0   0  -0.1436355264E-02
 7193.00   0   0   0   0   0   0   0   0   0   0   0   0   0   0   0   0   0   0   0   0   0   2   0   0   0   0   1  -0.1571475284E-02
 7212.00   0   0   2   0   0   0   0   0   0   0   0   0   0   0   0   0   0   0   0   0   0   3   0   0   0   0   0   0.1182223894E-02
 7216.00   0   0   0   0   0   0   0   0   0   0   0   0   0   0   0   0   0   0   0   0   0   0   2   0   0   0   1   0.1212344320E-02
 7236.00   0   0   2   0   0   0   0   0   0   0   0   0   0   0   0   0   0   0   0   0   0   0   3   0   0   0   0  -0.1451089096E-02
 7238.00   0   0   0   0   2   0   0   0   0   0   0   0   0   0   0   0   0   6   0   0   0   0   0   0   0   0   0   0.1119378052E-02
 7246.00   0   0   0   0   0   0   0   0   0   0   0   0   0   2   0   0   0   0   0   0   0   0   0   0   0   0   2   0.2128429719E-02
 7253.00   0   0   0   0   0   0   0   0   0   0   0   0   0   0   0   0   0   2   0   0   0   0   0   0   0   2   0   0.1963336778E-02
 7257.00   0   0   0   0   0   0   0   0   0   0   0   0   0   0   0   0   0   0   0   0   0   1   0   0   2   0   0  -0.3703544408E-02
 7262.00   0   0   0   0   0   0   0   0   0   0   0   0   0   0   0   0   0   0   0   0   0   0   1   0   2   0   0   0.1439678049E-02
 7273.00   0   0   0   0   0   0   0   0   0   0   1   0   0   0   0   0   0   6   0   0   0   0   0   0   0   0   0   0.1080398535E-02
 7279.00   0   0   0   0   0   0   0   0   0   0   0   0   0   2   0   0   0   5   0   0   0   0   0   0   0   0   0   0.3628559075E-02
 7284.00   0   0   0   0   1   0   0   0   0   0   0   0   0   0   0   0   0   0   0   0   0   0   0   3   0   0   0   0.1080080558E-02
 7292.00   0   0   0   0   0   0   0   0   0   0   0   0   0   0   0   0   0   0   0   0   0   0   0   2   0   0   1   0.1235613420E-02
 7309.00   0   0   0   0   0   0   0   0   0   0   0   0   0   0   2   0   0   5   0   0   0   0   0   0   0   0   0   0.1168992778E-02
 7342.00   0   0   0   0   0   0   0   0   0   0   0   0   1   0   0   0   0   6   0   0   0   0   0   0   0   0   0   0.1021581166E-02
 7343.00   0   0   0   0   0   0   0   0   0   0   0   0   0   0   0   0   0   0   0   0   0   1   0   0   0   2   0  -0.1165958218E-02
 7353.00   0   0   0   0   0   0   0   0   0   0   0   0   0   0   0   0   0   0   0   0   0   0   1   0   0   2   0   0.1439808747E-02
 7376.00   0   0   0   0   0   0   0   1   0   0   0   0   0   0   0   0   0   0   0   0   0   3   0   0   0   0   0   0.2815580649E-02
 7389.00   0   0   0   0   0   0   1   0   0   0   0   0   0   0   0   0   0   0   0   0   0   0   0   3   0   0   0  -0.1150200825E-02
 7425.00   0   0   3   0   0   0   0   0   0   0   0   0   0   0   0   0   0   0   0   0   0   3   0   0   0   0   0   0.1009561620E-02
 7440.00   0   0   0   0   0   0   0   0   0   0   0   0   0   0   0   2   0   0   0   0   0   0   0   0   0   0   2  -0.1302947684E-02
 7462.00   0   0   0   0   0   0   0   0   0   0   0   0   0   0   0   0   0   0   2   0   0   0   0   0   0   2   0   0.1766763292E-02
 7487.00   0   0   0   0   0   0   0   0   0   1   0   0   0   0   0   0   0   0   0   0   0   3   0   0   0   0   0   0.1634295340E-02
 7511.00   0   0   0   0   0   0   0   0   0   0   0   0   0   0   0   0   0   0   0   0   0   0   0   0   3   0   0   0.2096264783E-02
 7525.00   0   0   0   0   2   0   0   0   0   0   0   0   0   0   0   0   0   0   0   0   0   3   0   0   0   0   0   0.1414759666E-02
 7527.00   0   0   0   0   0   0   0   0   0   0   0   0   0   0   0   0   0   2   0   0   0   0   0   0   0   0   2   0.3820984560E-02
 7562.00   0   0   0   0   0   0   0   0   0   0   1   0   0   0   0   0   0   0   0   0   0   3   0   0   0   0   0   0.3613528248E-02
 7593.00   0   0   0   0   0   0   0   0   0   0   1   0   0   0   0   0   0   0   0   0   0   0   3   0   0   0   0  -0.1016731236E-02
 7602.00   0   0   0   0   0   0   0   0   0   0   0   0   0   0   0   0   0   0   0   0   0   0   0   0   1   2   0   0.9010059678E-02
 7627.00   0   0   0   0   0   0   0   0   0   0   0   0   0   0   0   0   0   0   0   0   0   1   0   0   0   0   2  -0.2756615148E-02
 7633.00   0   0   0   0   0   0   0   0   0   0   0   0   0   0   0   3   0   0   0   0   0   2   0   0   0   0   0  -0.3050603447E-02
 7636.00   0   0   0   0   0   0   0   0   0   0   0   0   0   0   0   0   0   0   0   0   0   0   1   0   0   0   2   0.1612886917E-02
 7641.00   0   0   0   0   0   0   0   0   0   0   0   0   1   0   0   0   0   0   0   0   0   3   0   0   0   0   0   0.2965196698E-02
 7643.00   2   0   0   0   0   0   0   0   0   0   0   0   0   0   0   0   0   0   0   0   0   0   0   0   3   0   0  -0.4201297209E-02
 7654.00   0   0   0   0   0   0   0   0   0   0   0   0   0   0   0   3   0   0   0   0   0   0   2   0   0   0   0   0.1792439976E-02
 7658.00   0   0   4   0   0   0   0   0   0   0   0   0   0   0   0   0   0   0   0   0   0   3   0   0   0   0   0   0.1386509310E-02
 7664.00   0   0   0   0   0   0   0   0   0   0   0   0   1   0   0   0   0   0   0   0   0   0   3   0   0   0   0   0.1277103033E-02
 7672.00   0   0   0   0   0   0   0   0   0   0   0   0   0   0   0   0   0   5   0   0   0   0   1   0   0   0   0  -0.2696458853E-02
 7684.00   0   0   4   0   0   0   0   0   0   0   0   0   0   0   0   0   0   0   0   0   0   0   3   0   0   0   0   0.1673818529E-02
 7707.00   1   0   0   0   0   0   0   0   0   0   0   0   0   0   0   0   0   0   0   0   0   0   0   0   0   3   0   0.2241886078E-02
 7716.00   0   0   0   0   0   0   0   0   0   0   0   1   0   0   0   0   0   0   0   0   0   0   0   3   0   0   0   0.1781302121E-02
 7723.00   0   0   0   0   0   0   0   0   0   0   0   0   0   0   0   3   0   0   0   0   0   0   0   2   0   0   0  -0.1971903049E-02
 7725.00   0   0   0   0   0   0   0   0   0   0   0   0   0   0   1   0   0   0   0   0   0   3   0   0   0   0   0   0.1227513988E-02
 7729.00   0   0   1   0   0   0   0   0   0   0   0   0   0   0   0   0   0   0   0   0   0   0   0   0   3   0   0   0.1566525138E-02
 7747.00   0   0   0   0   0   0   0   0   0   0   0   0   0   0   1   0   0   0   0   0   0   0   3   0   0   0   0  -0.1085754556E-02
 7751.00   0   0   0   0   0   0   0   0   0   0   0   0   0   0   0   0   0   3   0   0   0   2   0   0   0   0   0   0.2343986821E-02
 7763.00   0   0   0   0   0   0   0   0   0   0   0   0   0   0   0   0   0   3   0   0   0   0   2   0   0   0   0   0.2621177778E-02
 7767.00   0   0   0   0   0   0   0   0   0   0   0   0   0   0   0   0   0   0   0   0   0   0   0   0   0   2   1   0.1176219601E-02
 7788.00   0   0   0   0   0   0   0   0   0   0   0   0   0   6   0   0   0   2   0   0   0   0   0   0   0   0   0   0.1212242746E-02
 7791.00   0   1   0   0   0   0   0   0   0   0   0   0   0   0   0   0   0   0   0   0   0   0   0   0   0   3   0  -0.1160633098E-02
 7803.00   0   0   0   0   0   0   0   0   0   0   0   0   0   0   0   1   0   0   0   0   0   3   0   0   0   0   0  -0.1004171150E-02
 7819.00   0   0   0   0   0   0   0   0   0   0   0   0   0   0   0   0   1   0   0   0   0   3   0   0   0   0   0   0.1443351277E-02
 7827.00   0   2   0   0   0   0   0   0   0   0   0   0   0   0   0   0   0   0   0   0   0   0   0   0   3   0   0  -0.2316504267E-02
 7828.00   0   0   0   0   0   0   0   0   0   0   0   0   0   0   0   1   0   0   0   0   0   0   3   0   0   0   0   0.1208909522E-02
 7829.00   3   0   0   0   0   0   0   0   0   0   0   0   0   0   0   0   0   0   0   0   0   0   0   0   0   3   0   0.1027801236E-02
 7840.00   0   0   0   0   0   0   0   0   0   0   0   0   0   0   0   0   0   3   0   0   0   0   0   2   0   0   0  -0.5785174530E-02
 7841.00   0   0   0   0   0   0   0   0   0   0   0   0   0   1   0   0   0   0   0   0   0   0   0   3   0   0   0  -0.5189872252E-02
 7843.00   0   0   0   0   0   0   0   0   0   0   0   0   0   0   0   0   0   1   0   0   0   3   0   0   0   0   0   0.4463095100E-02
 7844.00   0   0   0   0   0   0   0   0   0   0   0   0   0   0   0   0   1   0   0   0   0   0   3   0   0   0   0   0.1753585729E-02
 7858.00   0   0   0   0   0   0   0   0   0   0   0   0   0   0   0   0   0   0   0   0   0   0   0   0   1   0   2  -0.1429601335E-02
 7863.00   0   0   0   0   0   0   0   0   0   0   0   0   0   0   0   0   0   1   0   0   0   0   3   0   0   0   0  -0.2980058724E-02
 7939.00   0   0   0   0   0   0   0   0   0   0   0   0   0   0   0   0   0   0   1   0   0   3   0   0   0   0   0   0.1088689631E-02
 7967.00   0   0   0   0   0   1   0   0   0   0   0   0   0   0   0   0   0   0   0   0   0   0   0   0   3   0   0   0.1029499688E-02
 8026.00   0   0   0   0   0   0   0   0   0   0   0   0   0   0   0   0   0   0   0   0   0   0   0   0   0   0   3  -0.6608597441E-02
 8045.00   0   0   0   0   0   0   0   0   0   0   0   0   0   4   0   0   0   4   0   0   0   0   0   0   0   0   0   0.2034933350E-02
 8048.00   0   0   0   0   0   0   0   0   0   0   0   0   0   0   0   0   0   0   0   0   1   3   0   0   0   0   0  -0.1225370306E-02
 8064.00   0   0   6   0   0   0   0   0   0   0   0   0   0   0   0   0   0   0   0   0   0   3   0   0   0   0   0   0.1165693272E-02
 8073.00   0   0   0   0   0   0   0   0   0   0   0   0   0   0   0   0   0   0   0   1   0   0   0   3   0   0   0   0.1876714911E-02
 8161.00   0   0   0   0   0   0   0   0   0   0   0   0   0   0   0   3   0   0   0   0   0   0   0   0   0   2   0   0.1065787676E-02
 8177.00   0   0   0   0   0   0   0   0   0   1   0   0   0   0   0   0   0   0   0   0   0   0   0   0   3   0   0   0.1111065661E-02
 8199.00   0   0   0   0   0   0   0   0   0   0   0   0   0   0   0   0   0   3   0   0   0   0   0   0   2   0   0   0.1678238261E-02
 8216.00   0   0   0   0   0   0   0   0   0   0   0   0   0   4   0   0   0   0   0   0   0   2   0   0   0   0   0  -0.2651072300E-02
 8230.00   0   0   0   0   0   0   0   0   0   0   0   0   0   4   0   0   0   0   0   0   0   0   2   0   0   0   0  -0.1888342571E-02
 8240.00   0   0   0   0   0   0   0   0   0   0   1   0   0   0   0   0   0   0   0   0   0   0   0   0   3   0   0   0.1073523303E-02
 8272.00   0   0   0   0   0   0   0   0   0   0   0   0   0   0   0   0   0   3   0   0   0   0   0   0   0   2   0  -0.1323431824E-02
 8387.00   0   0   2   0   0   0   0   0   0   0   0   0   0   0   0   0   0   0   0   0   0   0   0   0   0   0   3   0.1002711651E-02
 8529.00   0   0   0   0   0   0   0   0   0   0   0   0   0   2   0   0   0   0   0   0   0   0   3   0   0   0   0  -0.1259573906E-02
 8594.00   0   0   0   0   0   0   0   0   0   1   0   0   0   0   0   0   0   0   0   0   0   0   0   0   0   0   3   0.1337223000E-02
 8661.00   0   0   0   0   0   0   0   0   0   0   0   0   0   0   0   2   0   0   0   0   0   3   0   0   0   0   0   0.1360195420E-02
 8682.00   0   0   0   0   0   0   0   0   0   0   0   0   0   0   0   2   0   0   0   0   0   0   3   0   0   0   0   0.1078459565E-02
 8738.00   0   0   0   0   0   0   0   0   0   0   0   0   0   0   0   0   0   2   0   0   0   0   3   0   0   0   0   0.1617631933E-02
 8784.00   0   0   0   0   0   0   0   0   0   0   0   0   0   0   0   0   0   0   0   0   0   4   0   0   0   0   0   0.2164147938E-02
 8791.00   0   0   0   0   0   0   0   0   0   0   0   0   0   0   0   0   0   0   0   0   0   3   1   0   0   0   0  -0.1051065640E-02
 8795.00   0   0   0   0   0   0   0   0   0   0   0   0   0   0   0   0   0   0   0   0   0   2   2   0   0   0   0   0.2414725191E-02
 8806.00   0   0   0   0   0   0   0   0   0   0   0   0   0   0   0   0   0   0   0   0   0   1   3   0   0   0   0  -0.1364935739E-02
 8808.00   0   0   0   0   0   0   0   0   0   0   0   0   0   0   0   0   0   0   0   0   0   0   4   0   0   0   0   0.2042240556E-02
 8852.00   0   0   0   0   0   0   0   0   0   0   0   0   0   0   0   0   0   0   0   0   0   2   0   2   0   0   0   0.3447001383E-02
 8874.00   2   0   0   0   0   0   0   0   0   0   0   0   0   0   0   0   0   0   0   0   0   4   0   0   0   0   0  -0.1073038926E-02
 8951.00   0   0   0   0   0   0   0   0   0   0   0   0   0   0   0   0   0   0   0   0   0   3   0   0   1   0   0   0.1341802452E-02
 8956.00   0   0   1   0   0   0   0   0   0   0   0   0   0   0   0   0   0   0   0   0   0   0   4   0   0   0   0   0.1465260154E-02
 9074.00   0   0   0   0   0   0   0   0   0   0   0   0   0   0   0   0   0   0   0   0   0   3   0   0   0   0   1   0.1042284948E-02
 9076.00   0   0   0   0   0   0   0   0   0   0   0   0   0   0   0   0   0   0   0   0   0   0   0   3   0   1   0   0.2133662871E-02
 9173.00   0   0   0   0   0   0   0   0   0   0   0   0   0   0   0   0   0   0   0   0   0   2   0   0   0   2   0   0.1329284122E-02
 9191.00   0   0   2   0   0   0   0   0   0   0   0   0   0   0   0   0   0   0   0   0   0   0   0   4   0   0   0  -0.1511634668E-02
 9385.00   0   0   0   0   0   0   0   0   0   0   0   0   0   0   0   0   0   0   0   0   0   0   0   2   0   0   2   0.1333483797E-02
 9415.00   0   0   0   0   0   0   0   0   0   0   0   0   0   0   0   0   0   3   0   0   0   3   0   0   0   0   0   0.1220159493E-02
 9688.00   0   0   0   0   0   0   0   0   0   0   0   0   0   0   0   0   0   0   0   0   1   0   0   4   0   0   0   0.1004505517E-02
10062.00   0   0   0   0   0   0   0   0   0   0   0   0   0   0   0   0   0   0   0   0   0   3   0   2   0   0   0  -0.1101992568E-02
