# Supplementary material for: Anharmonic quantum nuclear densities from full dimensional vibrational eigenfunctions with application to protonated glycine
Source: Nat Commun. 2020 Aug 28;11:4348. doi: 10.1038/s41467-020-18211-3 (PMC7455743; doi:10.1038/s41467-020-18211-3)
Supplement: Supplementary file 1 — Supplementary Software [file 41467_2020_18211_MOESM1_ESM.zip › nucleardensity/run_Glyp/anharmonic/OH/wavefunction_anharm_OH_Glyp.dat]

#    Semiclassical Nuclear Densities. Full notice in LICENSE file. See also README.md
#    Copyright (C) 2020 Chiara Donatella Aieta, Marco Micciarelli, Gianluca Bertaina, Michele Ceotto
# Anharmonic wavefunction of OH stretch of Glyp
# Number of non negligible basis elements: 2418
# 
# Column 1 refers to index in semiclassical code. Columns 2-28 indicate number of harmonic excitations of nurmal modes. Column 29 indicates amplitude of basis element. 
# 
    1.00   0   0   0   0   0   0   0   0   0   0   0   0   0   0   0   0   0   0   0   0   0   0   0   0   0   0   0   0.1555384194E-01
    3.00   2   0   0   0   0   0   0   0   0   0   0   0   0   0   0   0   0   0   0   0   0   0   0   0   0   0   0   0.3795194084E-02
    6.00   0   0   1   0   0   0   0   0   0   0   0   0   0   0   0   0   0   0   0   0   0   0   0   0   0   0   0   0.2799513099E-01
    7.00   1   1   0   0   0   0   0   0   0   0   0   0   0   0   0   0   0   0   0   0   0   0   0   0   0   0   0   0.1777682161E-01
   12.00   0   2   0   0   0   0   0   0   0   0   0   0   0   0   0   0   0   0   0   0   0   0   0   0   0   0   0   0.1259050620E-01
   13.00   0   0   0   1   0   0   0   0   0   0   0   0   0   0   0   0   0   0   0   0   0   0   0   0   0   0   0   0.1859655374E-01
   14.00   2   0   1   0   0   0   0   0   0   0   0   0   0   0   0   0   0   0   0   0   0   0   0   0   0   0   0   0.7416172245E-02
   15.00   3   1   0   0   0   0   0   0   0   0   0   0   0   0   0   0   0   0   0   0   0   0   0   0   0   0   0   0.2428962990E-02
   18.00   6   0   0   0   0   0   0   0   0   0   0   0   0   0   0   0   0   0   0   0   0   0   0   0   0   0   0   0.1007815749E-02
   23.00   0   0   2   0   0   0   0   0   0   0   0   0   0   0   0   0   0   0   0   0   0   0   0   0   0   0   0  -0.2236954542E-02
   24.00   1   0   0   0   1   0   0   0   0   0   0   0   0   0   0   0   0   0   0   0   0   0   0   0   0   0   0   0.2043411715E-01
   25.00   2   2   0   0   0   0   0   0   0   0   0   0   0   0   0   0   0   0   0   0   0   0   0   0   0   0   0   0.5970211554E-02
   26.00   0   0   0   0   0   1   0   0   0   0   0   0   0   0   0   0   0   0   0   0   0   0   0   0   0   0   0   0.4351292889E-02
   28.00   4   0   1   0   0   0   0   0   0   0   0   0   0   0   0   0   0   0   0   0   0   0   0   0   0   0   0   0.2069082257E-02
   38.00   0   1   0   0   1   0   0   0   0   0   0   0   0   0   0   0   0   0   0   0   0   0   0   0   0   0   0   0.3799242280E-02
   40.00   0   2   1   0   0   0   0   0   0   0   0   0   0   0   0   0   0   0   0   0   0   0   0   0   0   0   0   0.1097790676E-01
   41.00   1   0   0   0   0   0   1   0   0   0   0   0   0   0   0   0   0   0   0   0   0   0   0   0   0   0   0  -0.8977834635E-02
   43.00   1   3   0   0   0   0   0   0   0   0   0   0   0   0   0   0   0   0   0   0   0   0   0   0   0   0   0   0.8054774653E-02
   44.00   0   0   1   1   0   0   0   0   0   0   0   0   0   0   0   0   0   0   0   0   0   0   0   0   0   0   0  -0.7672999283E-02
   45.00   2   0   2   0   0   0   0   0   0   0   0   0   0   0   0   0   0   0   0   0   0   0   0   0   0   0   0   0.3984119925E-02
   46.00   3   0   0   0   1   0   0   0   0   0   0   0   0   0   0   0   0   0   0   0   0   0   0   0   0   0   0  -0.2207714441E-02
   47.00   4   2   0   0   0   0   0   0   0   0   0   0   0   0   0   0   0   0   0   0   0   0   0   0   0   0   0  -0.2134207667E-02
   53.00   0   0   0   0   0   0   0   1   0   0   0   0   0   0   0   0   0   0   0   0   0   0   0   0   0   0   0   0.4497330784E-02
   59.00   0   1   0   0   0   0   1   0   0   0   0   0   0   0   0   0   0   0   0   0   0   0   0   0   0   0   0   0.2892189360E-02
   61.00   0   4   0   0   0   0   0   0   0   0   0   0   0   0   0   0   0   0   0   0   0   0   0   0   0   0   0   0.7754182057E-02
   62.00   0   0   3   0   0   0   0   0   0   0   0   0   0   0   0   0   0   0   0   0   0   0   0   0   0   0   0   0.1028216349E-02
   65.00   0   2   0   1   0   0   0   0   0   0   0   0   0   0   0   0   0   0   0   0   0   0   0   0   0   0   0  -0.5953751115E-02
   68.00   3   0   0   0   0   0   1   0   0   0   0   0   0   0   0   0   0   0   0   0   0   0   0   0   0   0   0  -0.4103984559E-02
   69.00   3   3   0   0   0   0   0   0   0   0   0   0   0   0   0   0   0   0   0   0   0   0   0   0   0   0   0  -0.3440410308E-02
   70.00   0   0   1   0   0   1   0   0   0   0   0   0   0   0   0   0   0   0   0   0   0   0   0   0   0   0   0   0.6382765725E-02
   71.00   0   0   0   2   0   0   0   0   0   0   0   0   0   0   0   0   0   0   0   0   0   0   0   0   0   0   0   0.1088820548E-01
   72.00   4   0   2   0   0   0   0   0   0   0   0   0   0   0   0   0   0   0   0   0   0   0   0   0   0   0   0  -0.1018733578E-02
   73.00   5   0   0   0   1   0   0   0   0   0   0   0   0   0   0   0   0   0   0   0   0   0   0   0   0   0   0  -0.1673041940E-02
   79.00   0   0   0   0   0   0   0   0   0   1   0   0   0   0   0   0   0   0   0   0   0   0   0   0   0   0   0   0.4526177276E-02
   82.00   4   0   0   0   0   1   0   0   0   0   0   0   0   0   0   0   0   0   0   0   0   0   0   0   0   0   0  -0.4302173386E-02
   84.00   1   0   0   0   0   0   0   0   1   0   0   0   0   0   0   0   0   0   0   0   0   0   0   0   0   0   0   0.7095783074E-02
   85.00   2   0   0   0   0   0   0   1   0   0   0   0   0   0   0   0   0   0   0   0   0   0   0   0   0   0   0   0.4021676702E-02
   89.00   0   0   0   0   2   0   0   0   0   0   0   0   0   0   0   0   0   0   0   0   0   0   0   0   0   0   0   0.2053860604E-01
   91.00   0   2   2   0   0   0   0   0   0   0   0   0   0   0   0   0   0   0   0   0   0   0   0   0   0   0   0  -0.1925273280E-02
   94.00   2   4   0   0   0   0   0   0   0   0   0   0   0   0   0   0   0   0   0   0   0   0   0   0   0   0   0  -0.3343656120E-02
   96.00   0   0   2   1   0   0   0   0   0   0   0   0   0   0   0   0   0   0   0   0   0   0   0   0   0   0   0   0.3257233785E-02
   97.00   2   0   3   0   0   0   0   0   0   0   0   0   0   0   0   0   0   0   0   0   0   0   0   0   0   0   0   0.2596518048E-02
   99.00   0   2   0   0   0   1   0   0   0   0   0   0   0   0   0   0   0   0   0   0   0   0   0   0   0   0   0   0.5045445091E-02
  100.00   0   0   0   0   0   0   0   0   0   0   1   0   0   0   0   0   0   0   0   0   0   0   0   0   0   0   0  -0.5595722382E-02
  106.00   5   3   0   0   0   0   0   0   0   0   0   0   0   0   0   0   0   0   0   0   0   0   0   0   0   0   0  -0.1728235158E-02
  108.00   0   0   0   1   0   1   0   0   0   0   0   0   0   0   0   0   0   0   0   0   0   0   0   0   0   0   0   0.4142056699E-02
  110.00   2   0   0   2   0   0   0   0   0   0   0   0   0   0   0   0   0   0   0   0   0   0   0   0   0   0   0  -0.2668881498E-02
  116.00   0   0   1   0   0   0   0   1   0   0   0   0   0   0   0   0   0   0   0   0   0   0   0   0   0   0   0  -0.8138665861E-02
  117.00   0   1   0   0   0   0   0   0   1   0   0   0   0   0   0   0   0   0   0   0   0   0   0   0   0   0   0  -0.6877112104E-02
  120.00   2   0   0   0   0   0   0   0   0   1   0   0   0   0   0   0   0   0   0   0   0   0   0   0   0   0   0  -0.1505153179E-02
  123.00   6   0   0   0   0   1   0   0   0   0   0   0   0   0   0   0   0   0   0   0   0   0   0   0   0   0   0  -0.1127102058E-02
  125.00   0   0   0   0   1   0   1   0   0   0   0   0   0   0   0   0   0   0   0   0   0   0   0   0   0   0   0  -0.3870123194E-01
  126.00   0   3   0   0   1   0   0   0   0   0   0   0   0   0   0   0   0   0   0   0   0   0   0   0   0   0   0   0.2638808644E-02
  127.00   1   0   0   0   0   0   0   0   0   0   0   1   0   0   0   0   0   0   0   0   0   0   0   0   0   0   0   0.8101241945E-02
  128.00   0   4   1   0   0   0   0   0   0   0   0   0   0   0   0   0   0   0   0   0   0   0   0   0   0   0   0  -0.3239483546E-02
  129.00   3   0   0   0   0   0   0   0   1   0   0   0   0   0   0   0   0   0   0   0   0   0   0   0   0   0   0  -0.1261181719E-02
  130.00   4   0   0   0   0   0   0   1   0   0   0   0   0   0   0   0   0   0   0   0   0   0   0   0   0   0   0   0.2502242062E-02
  131.00   0   0   0   0   0   0   0   0   0   0   0   0   1   0   0   0   0   0   0   0   0   0   0   0   0   0   0   0.1186331563E-01
  134.00   1   5   0   0   0   0   0   0   0   0   0   0   0   0   0   0   0   0   0   0   0   0   0   0   0   0   0  -0.2304230464E-02
  138.00   2   0   0   0   2   0   0   0   0   0   0   0   0   0   0   0   0   0   0   0   0   0   0   0   0   0   0   0.3013569640E-02
  140.00   4   4   0   0   0   0   0   0   0   0   0   0   0   0   0   0   0   0   0   0   0   0   0   0   0   0   0   0.1122228775E-02
  141.00   0   0   2   0   0   1   0   0   0   0   0   0   0   0   0   0   0   0   0   0   0   0   0   0   0   0   0   0.3852837530E-02
  146.00   2   0   0   0   0   0   0   0   0   0   1   0   0   0   0   0   0   0   0   0   0   0   0   0   0   0   0   0.1099548370E-01
  152.00   0   2   0   0   0   0   0   1   0   0   0   0   0   0   0   0   0   0   0   0   0   0   0   0   0   0   0  -0.2097395818E-02
  155.00   0   0   0   0   0   2   0   0   0   0   0   0   0   0   0   0   0   0   0   0   0   0   0   0   0   0   0  -0.2986300055E-02
  156.00   0   0   1   0   0   0   0   0   0   1   0   0   0   0   0   0   0   0   0   0   0   0   0   0   0   0   0   0.5998829844E-02
  159.00   4   0   0   2   0   0   0   0   0   0   0   0   0   0   0   0   0   0   0   0   0   0   0   0   0   0   0  -0.2397815478E-02
  163.00   0   0   0   0   0   0   0   0   0   0   0   0   0   0   1   0   0   0   0   0   0   0   0   0   0   0   0  -0.9975807612E-02
  164.00   0   0   0   1   0   0   0   1   0   0   0   0   0   0   0   0   0   0   0   0   0   0   0   0   0   0   0   0.1188816054E-01
  166.00   0   1   0   0   0   0   0   0   0   0   0   1   0   0   0   0   0   0   0   0   0   0   0   0   0   0   0  -0.2263147527E-02
  167.00   0   0   0   0   0   0   2   0   0   0   0   0   0   0   0   0   0   0   0   0   0   0   0   0   0   0   0   0.2580991360E-01
  168.00   0   3   0   0   0   0   1   0   0   0   0   0   0   0   0   0   0   0   0   0   0   0   0   0   0   0   0  -0.2615693102E-02
  170.00   0   6   0   0   0   0   0   0   0   0   0   0   0   0   0   0   0   0   0   0   0   0   0   0   0   0   0  -0.1676286932E-02
  171.00   0   0   1   0   2   0   0   0   0   0   0   0   0   0   0   0   0   0   0   0   0   0   0   0   0   0   0  -0.4140975114E-02
  172.00   4   0   0   0   0   0   0   0   0   1   0   0   0   0   0   0   0   0   0   0   0   0   0   0   0   0   0   0.6634889734E-02
  177.00   0   4   0   1   0   0   0   0   0   0   0   0   0   0   0   0   0   0   0   0   0   0   0   0   0   0   0   0.1723166072E-02
  178.00   3   0   0   0   0   0   0   0   0   0   0   1   0   0   0   0   0   0   0   0   0   0   0   0   0   0   0   0.7214348138E-02
  179.00   5   0   0   0   0   0   0   0   1   0   0   0   0   0   0   0   0   0   0   0   0   0   0   0   0   0   0   0.2489305350E-02
  181.00   6   0   0   0   0   0   0   1   0   0   0   0   0   0   0   0   0   0   0   0   0   0   0   0   0   0   0   0.1305690963E-02
  182.00   2   0   0   0   0   0   0   0   0   0   0   0   1   0   0   0   0   0   0   0   0   0   0   0   0   0   0  -0.8908088715E-02
  185.00   1   0   0   0   0   0   0   0   0   0   0   0   0   1   0   0   0   0   0   0   0   0   0   0   0   0   0  -0.7633343928E-02
  186.00   0   0   3   1   0   0   0   0   0   0   0   0   0   0   0   0   0   0   0   0   0   0   0   0   0   0   0  -0.2337886549E-02
  187.00   2   0   4   0   0   0   0   0   0   0   0   0   0   0   0   0   0   0   0   0   0   0   0   0   0   0   0  -0.1429261736E-02
  189.00   0   2   0   2   0   0   0   0   0   0   0   0   0   0   0   0   0   0   0   0   0   0   0   0   0   0   0  -0.2137872863E-02
  190.00   4   0   0   0   2   0   0   0   0   0   0   0   0   0   0   0   0   0   0   0   0   0   0   0   0   0   0  -0.2126928057E-02
  191.00   0   0   1   0   0   0   0   0   0   0   1   0   0   0   0   0   0   0   0   0   0   0   0   0   0   0   0   0.5951925003E-02
  201.00   0   0   0   3   0   0   0   0   0   0   0   0   0   0   0   0   0   0   0   0   0   0   0   0   0   0   0  -0.3579229349E-02
  202.00   0   0   0   0   0   0   0   0   0   0   0   0   0   0   0   1   0   0   0   0   0   0   0   0   0   0   0   0.1199218257E-01
  205.00   0   2   0   0   0   0   0   0   0   1   0   0   0   0   0   0   0   0   0   0   0   0   0   0   0   0   0   0.7317805766E-02
  208.00   0   0   2   0   0   0   0   1   0   0   0   0   0   0   0   0   0   0   0   0   0   0   0   0   0   0   0   0.8544512161E-02
  209.00   0   0   0   0   1   0   0   0   1   0   0   0   0   0   0   0   0   0   0   0   0   0   0   0   0   0   0  -0.1619468372E-02
  210.00   4   0   0   0   0   0   0   0   0   0   1   0   0   0   0   0   0   0   0   0   0   0   0   0   0   0   0  -0.4587322772E-02
  211.00   0   0   0   0   0   0   0   0   0   0   0   0   0   0   0   0   1   0   0   0   0   0   0   0   0   0   0   0.1481293393E-01
  215.00   0   0   0   1   0   0   0   0   0   1   0   0   0   0   0   0   0   0   0   0   0   0   0   0   0   0   0   0.5415452215E-02
  217.00   2   0   0   0   0   2   0   0   0   0   0   0   0   0   0   0   0   0   0   0   0   0   0   0   0   0   0   0.6468388348E-02
  224.00   0   0   0   0   0   1   0   1   0   0   0   0   0   0   0   0   0   0   0   0   0   0   0   0   0   0   0   0.1724519960E-02
  225.00   0   0   0   0   0   0   0   0   0   0   0   0   0   0   0   0   0   1   0   0   0   0   0   0   0   0   0   0.1604522705E-01
  226.00   2   0   0   0   0   0   0   0   0   0   0   0   0   0   1   0   0   0   0   0   0   0   0   0   0   0   0  -0.9406321136E-02
  228.00   0   0   1   0   0   0   0   0   0   0   0   0   1   0   0   0   0   0   0   0   0   0   0   0   0   0   0  -0.9440251078E-02
  231.00   2   0   0   0   0   0   2   0   0   0   0   0   0   0   0   0   0   0   0   0   0   0   0   0   0   0   0  -0.2285932078E-02
  233.00   2   6   0   0   0   0   0   0   0   0   0   0   0   0   0   0   0   0   0   0   0   0   0   0   0   0   0  -0.1271103768E-02
  235.00   0   1   0   0   0   0   0   0   0   0   0   0   0   1   0   0   0   0   0   0   0   0   0   0   0   0   0   0.1933378303E-01
  237.00   0   0   0   1   2   0   0   0   0   0   0   0   0   0   0   0   0   0   0   0   0   0   0   0   0   0   0  -0.2694076447E-02
  239.00   0   0   5   0   0   0   0   0   0   0   0   0   0   0   0   0   0   0   0   0   0   0   0   0   0   0   0   0.1757312487E-02
  241.00   0   4   0   0   0   1   0   0   0   0   0   0   0   0   0   0   0   0   0   0   0   0   0   0   0   0   0   0.2030404812E-02
  245.00   0   2   0   0   0   0   0   0   0   0   1   0   0   0   0   0   0   0   0   0   0   0   0   0   0   0   0  -0.1116769896E-01
  247.00   5   0   0   0   0   0   0   0   0   0   0   1   0   0   0   0   0   0   0   0   0   0   0   0   0   0   0   0.2036380238E-02
  253.00   0   0   3   0   0   1   0   0   0   0   0   0   0   0   0   0   0   0   0   0   0   0   0   0   0   0   0   0.2249716116E-02
  255.00   0   0   2   2   0   0   0   0   0   0   0   0   0   0   0   0   0   0   0   0   0   0   0   0   0   0   0   0.1523168610E-02
  256.00   3   0   0   0   0   0   0   0   0   0   0   0   0   1   0   0   0   0   0   0   0   0   0   0   0   0   0  -0.1185562928E-01
  258.00   0   0   0   1   0   0   0   0   0   0   1   0   0   0   0   0   0   0   0   0   0   0   0   0   0   0   0   0.8863638424E-02
  268.00   0   0   0   0   0   0   1   0   1   0   0   0   0   0   0   0   0   0   0   0   0   0   0   0   0   0   0   0.8090226608E-02
  269.00   0   3   0   0   0   0   0   0   1   0   0   0   0   0   0   0   0   0   0   0   0   0   0   0   0   0   0  -0.2499552463E-02
  271.00   0   0   1   0   0   2   0   0   0   0   0   0   0   0   0   0   0   0   0   0   0   0   0   0   0   0   0   0.2085475115E-02
  272.00   0   0   0   2   0   1   0   0   0   0   0   0   0   0   0   0   0   0   0   0   0   0   0   0   0   0   0   0.4585881317E-02
  273.00   0   0   2   0   0   0   0   0   0   1   0   0   0   0   0   0   0   0   0   0   0   0   0   0   0   0   0  -0.2564097439E-02
  276.00   2   0   0   3   0   0   0   0   0   0   0   0   0   0   0   0   0   0   0   0   0   0   0   0   0   0   0   0.2874937340E-02
  277.00   2   0   0   0   0   0   0   0   0   0   0   0   0   0   0   1   0   0   0   0   0   0   0   0   0   0   0   0.1621060537E-01
  282.00   0   0   1   0   0   0   0   0   0   0   0   0   0   0   1   0   0   0   0   0   0   0   0   0   0   0   0   0.1259765073E-01
  283.00   0   0   0   0   1   0   0   0   0   0   0   1   0   0   0   0   0   0   0   0   0   0   0   0   0   0   0  -0.1019763958E-02
  284.00   6   0   0   0   0   0   0   0   0   0   1   0   0   0   0   0   0   0   0   0   0   0   0   0   0   0   0  -0.1653067805E-02
  285.00   0   5   0   0   1   0   0   0   0   0   0   0   0   0   0   0   0   0   0   0   0   0   0   0   0   0   0  -0.1530548245E-02
  286.00   2   0   0   0   0   0   0   0   0   0   0   0   0   0   0   0   1   0   0   0   0   0   0   0   0   0   0  -0.8388441921E-02
  287.00   0   0   1   0   0   0   2   0   0   0   0   0   0   0   0   0   0   0   0   0   0   0   0   0   0   0   0   0.1113073642E-02
  288.00   0   0   0   0   0   0   0   0   0   0   0   0   0   0   0   0   0   0   1   0   0   0   0   0   0   0   0  -0.3046320082E-01
  289.00   0   0   0   0   0   1   0   0   0   1   0   0   0   0   0   0   0   0   0   0   0   0   0   0   0   0   0   0.6451820545E-02
  293.00   0   2   0   0   0   0   0   0   0   0   0   0   1   0   0   0   0   0   0   0   0   0   0   0   0   0   0  -0.4095748596E-02
  296.00   4   0   0   0   0   2   0   0   0   0   0   0   0   0   0   0   0   0   0   0   0   0   0   0   0   0   0  -0.1826686161E-02
  297.00   0   0   2   0   2   0   0   0   0   0   0   0   0   0   0   0   0   0   0   0   0   0   0   0   0   0   0   0.1575801186E-02
  300.00   1   0   0   0   3   0   0   0   0   0   0   0   0   0   0   0   0   0   0   0   0   0   0   0   0   0   0  -0.1096631557E-02
  306.00   2   0   0   0   0   0   0   0   0   0   0   0   0   0   0   0   0   1   0   0   0   0   0   0   0   0   0  -0.1943998787E-01
  307.00   4   0   0   0   0   0   0   0   0   0   0   0   0   0   1   0   0   0   0   0   0   0   0   0   0   0   0  -0.5124353789E-02
  308.00   0   0   0   1   0   0   0   0   0   0   0   0   1   0   0   0   0   0   0   0   0   0   0   0   0   0   0   0.9251362596E-02
  310.00   0   0   0   0   0   0   0   2   0   0   0   0   0   0   0   0   0   0   0   0   0   0   0   0   0   0   0   0.7677628300E-02
  311.00   4   0   0   0   0   0   2   0   0   0   0   0   0   0   0   0   0   0   0   0   0   0   0   0   0   0   0  -0.2560116547E-02
  312.00   0   0   0   0   2   1   0   0   0   0   0   0   0   0   0   0   0   0   0   0   0   0   0   0   0   0   0  -0.1220527527E-02
  313.00   4   6   0   0   0   0   0   0   0   0   0   0   0   0   0   0   0   0   0   0   0   0   0   0   0   0   0  -0.1203190198E-02
  314.00   0   0   4   1   0   0   0   0   0   0   0   0   0   0   0   0   0   0   0   0   0   0   0   0   0   0   0  -0.1379329967E-02
  318.00   0   0   2   0   0   0   0   0   0   0   1   0   0   0   0   0   0   0   0   0   0   0   0   0   0   0   0  -0.7788023014E-02
  327.00   0   4   0   0   0   0   0   1   0   0   0   0   0   0   0   0   0   0   0   0   0   0   0   0   0   0   0  -0.3415846172E-02
  329.00   0   0   1   3   0   0   0   0   0   0   0   0   0   0   0   0   0   0   0   0   0   0   0   0   0   0   0   0.1451734520E-02
  330.00   1   0   0   0   0   0   0   0   0   0   0   0   0   0   0   0   0   0   0   1   0   0   0   0   0   0   0   0.7561261226E-02
  331.00   0   0   1   0   0   0   0   0   0   0   0   0   0   0   0   1   0   0   0   0   0   0   0   0   0   0   0   0.1071314893E-01
  333.00   0   2   0   0   0   2   0   0   0   0   0   0   0   0   0   0   0   0   0   0   0   0   0   0   0   0   0  -0.7201049628E-02
  335.00   5   0   0   0   0   0   0   0   0   0   0   0   0   1   0   0   0   0   0   0   0   0   0   0   0   0   0  -0.7256142735E-02
  338.00   0   0   0   0   0   1   0   0   0   0   1   0   0   0   0   0   0   0   0   0   0   0   0   0   0   0   0   0.7414943153E-02
  342.00   0   0   3   0   0   0   0   1   0   0   0   0   0   0   0   0   0   0   0   0   0   0   0   0   0   0   0  -0.3080283625E-02
  345.00   0   0   1   0   0   0   0   0   0   0   0   0   0   0   0   0   1   0   0   0   0   0   0   0   0   0   0   0.7417815892E-02
  347.00   0   2   0   0   0   0   0   0   0   0   0   0   0   0   1   0   0   0   0   0   0   0   0   0   0   0   0  -0.1331284473E-01
  351.00   0   0   0   0   0   0   1   0   0   0   0   1   0   0   0   0   0   0   0   0   0   0   0   0   0   0   0   0.5410807137E-02
  354.00   0   3   0   0   0   0   0   0   0   0   0   1   0   0   0   0   0   0   0   0   0   0   0   0   0   0   0  -0.2732417954E-02
  357.00   0   2   0   0   0   0   2   0   0   0   0   0   0   0   0   0   0   0   0   0   0   0   0   0   0   0   0  -0.1529725425E-02
  360.00   4   0   0   3   0   0   0   0   0   0   0   0   0   0   0   0   0   0   0   0   0   0   0   0   0   0   0   0.1066186345E-02
  361.00   0   1   0   0   3   0   0   0   0   0   0   0   0   0   0   0   0   0   0   0   0   0   0   0   0   0   0  -0.2452085971E-02
  362.00   4   0   0   0   0   0   0   0   0   0   0   0   0   0   0   1   0   0   0   0   0   0   0   0   0   0   0   0.3729851831E-02
  364.00   0   0   0   1   0   0   0   0   0   0   0   0   0   0   1   0   0   0   0   0   0   0   0   0   0   0   0  -0.3484370181E-02
  365.00   0   0   0   2   0   0   0   1   0   0   0   0   0   0   0   0   0   0   0   0   0   0   0   0   0   0   0   0.3425411913E-02
  366.00   0   0   1   0   0   0   0   0   0   0   0   0   0   0   0   0   0   1   0   0   0   0   0   0   0   0   0  -0.1979561326E-01
  368.00   0   0   0   0   0   0   0   0   0   0   0   0   0   0   0   0   0   0   0   0   1   0   0   0   0   0   0  -0.9105770643E-02
  369.00   0   0   2   0   0   0   0   0   0   0   0   0   1   0   0   0   0   0   0   0   0   0   0   0   0   0   0   0.5883195213E-02
  370.00   0   0   0   1   0   0   2   0   0   0   0   0   0   0   0   0   0   0   0   0   0   0   0   0   0   0   0   0.4785925122E-02
  372.00   4   0   0   0   0   0   0   0   0   0   0   0   0   0   0   0   1   0   0   0   0   0   0   0   0   0   0  -0.6230362829E-02
  373.00   2   0   0   0   0   0   0   0   0   0   0   0   0   0   0   0   0   0   1   0   0   0   0   0   0   0   0  -0.4079313687E-01
  375.00   0   0   0   0   1   0   0   0   0   0   0   0   0   1   0   0   0   0   0   0   0   0   0   0   0   0   0   0.8909287380E-02
  378.00   0   0   6   0   0   0   0   0   0   0   0   0   0   0   0   0   0   0   0   0   0   0   0   0   0   0   0  -0.1250657210E-02
  381.00   3   0   0   0   3   0   0   0   0   0   0   0   0   0   0   0   0   0   0   0   0   0   0   0   0   0   0  -0.1388386898E-02
  382.00   0   0   0   0   0   0   0   1   0   1   0   0   0   0   0   0   0   0   0   0   0   0   0   0   0   0   0   0.2448013728E-01
  386.00   0   0   0   0   0   1   0   0   0   0   0   0   1   0   0   0   0   0   0   0   0   0   0   0   0   0   0   0.9159488498E-02
  387.00   4   0   0   0   0   0   0   0   0   0   0   0   0   0   0   0   0   1   0   0   0   0   0   0   0   0   0  -0.1765885186E-01
  388.00   6   0   0   0   0   0   0   0   0   0   0   0   0   0   1   0   0   0   0   0   0   0   0   0   0   0   0   0.2080699632E-02
  391.00   0   0   0   0   0   0   0   0   2   0   0   0   0   0   0   0   0   0   0   0   0   0   0   0   0   0   0   0.3028210835E-02
  393.00   2   0   0   0   0   0   0   2   0   0   0   0   0   0   0   0   0   0   0   0   0   0   0   0   0   0   0  -0.1441212304E-01
  398.00   0   0   3   2   0   0   0   0   0   0   0   0   0   0   0   0   0   0   0   0   0   0   0   0   0   0   0   0.1148949314E-02
  400.00   0   1   0   0   0   0   0   0   0   0   0   0   0   0   0   0   0   0   0   1   0   0   0   0   0   0   0   0.8017908096E-02
  405.00   0   2   0   0   0   0   0   0   0   0   0   0   0   0   0   1   0   0   0   0   0   0   0   0   0   0   0  -0.6670420794E-02
  407.00   0   4   0   0   0   0   0   0   0   1   0   0   0   0   0   0   0   0   0   0   0   0   0   0   0   0   0  -0.1289837528E-02
  409.00   0   0   0   0   2   0   0   1   0   0   0   0   0   0   0   0   0   0   0   0   0   0   0   0   0   0   0   0.5912565129E-02
  414.00   0   2   0   0   0   0   0   0   0   0   0   0   0   0   0   0   1   0   0   0   0   0   0   0   0   0   0  -0.1112415071E-01
  416.00   0   0   2   0   0   2   0   0   0   0   0   0   0   0   0   0   0   0   0   0   0   0   0   0   0   0   0  -0.3495161312E-02
  418.00   0   0   3   0   0   0   0   0   0   1   0   0   0   0   0   0   0   0   0   0   0   0   0   0   0   0   0  -0.2378778875E-02
  420.00   0   0   0   4   0   0   0   0   0   0   0   0   0   0   0   0   0   0   0   0   0   0   0   0   0   0   0   0.1148365158E-02
  421.00   0   0   0   1   0   0   0   0   0   0   0   0   0   0   0   1   0   0   0   0   0   0   0   0   0   0   0  -0.1167521340E-01
  422.00   3   0   0   0   0   0   0   0   0   0   0   0   0   0   0   0   0   0   0   1   0   0   0   0   0   0   0   0.8005059124E-02
  426.00   0   0   2   0   0   0   0   0   0   0   0   0   0   0   1   0   0   0   0   0   0   0   0   0   0   0   0   0.7058009426E-02
  428.00   0   0   0   1   0   0   0   0   0   0   0   0   0   0   0   0   1   0   0   0   0   0   0   0   0   0   0  -0.1880733548E-01
  430.00   0   2   0   0   0   0   0   0   0   0   0   0   0   0   0   0   0   1   0   0   0   0   0   0   0   0   0  -0.4834476332E-02
  431.00   0   0   0   0   0   0   0   1   0   0   1   0   0   0   0   0   0   0   0   0   0   0   0   0   0   0   0   0.1011305072E-01
  432.00   0   0   2   0   0   0   2   0   0   0   0   0   0   0   0   0   0   0   0   0   0   0   0   0   0   0   0  -0.1809416034E-02
  433.00   0   0   1   0   0   0   0   0   0   0   0   0   0   0   0   0   0   0   1   0   0   0   0   0   0   0   0   0.1107060122E-01
  434.00   0   0   0   0   0   3   0   0   0   0   0   0   0   0   0   0   0   0   0   0   0   0   0   0   0   0   0  -0.2785474908E-02
  436.00   0   0   0   2   0   0   0   0   0   1   0   0   0   0   0   0   0   0   0   0   0   0   0   0   0   0   0  -0.2726142866E-02
  447.00   0   0   0   0   0   0   1   0   0   0   0   0   0   1   0   0   0   0   0   0   0   0   0   0   0   0   0   0.3604646886E-02
  449.00   0   3   0   0   0   0   0   0   0   0   0   0   0   1   0   0   0   0   0   0   0   0   0   0   0   0   0   0.6423096179E-02
  451.00   0   0   0   0   0   1   0   0   0   0   0   0   0   0   1   0   0   0   0   0   0   0   0   0   0   0   0  -0.4597209938E-02
  453.00   0   0   0   1   0   0   0   0   0   0   0   0   0   0   0   0   0   1   0   0   0   0   0   0   0   0   0  -0.1424040846E-01
  458.00   0   0   0   0   0   1   2   0   0   0   0   0   0   0   0   0   0   0   0   0   0   0   0   0   0   0   0   0.3493502868E-02
  459.00   0   0   0   0   0   0   0   0   0   2   0   0   0   0   0   0   0   0   0   0   0   0   0   0   0   0   0   0.1837061292E-01
  462.00   2   0   0   0   0   0   0   0   0   0   0   0   0   0   0   0   0   0   0   0   1   0   0   0   0   0   0  -0.2682631746E-02
  464.00   0   0   1   0   0   0   0   2   0   0   0   0   0   0   0   0   0   0   0   0   0   0   0   0   0   0   0   0.1067738919E-01
  465.00   0   4   0   0   0   0   0   0   0   0   1   0   0   0   0   0   0   0   0   0   0   0   0   0   0   0   0   0.2139699700E-02
  466.00   6   0   0   0   0   0   0   0   0   0   0   0   0   0   0   0   1   0   0   0   0   0   0   0   0   0   0   0.1163416828E-02
  467.00   4   0   0   0   0   0   0   0   0   0   0   0   0   0   0   0   0   0   1   0   0   0   0   0   0   0   0   0.2656980092E-02
  482.00   6   0   0   0   0   0   0   0   0   0   0   0   0   0   0   0   0   1   0   0   0   0   0   0   0   0   0   0.5560478412E-02
  487.00   0   0   0   0   0   0   0   0   1   0   0   1   0   0   0   0   0   0   0   0   0   0   0   0   0   0   0   0.1062870852E-01
  488.00   0   0   0   0   2   0   0   0   0   1   0   0   0   0   0   0   0   0   0   0   0   0   0   0   0   0   0   0.1163661191E-01
  489.00   2   0   0   0   0   0   0   0   2   0   0   0   0   0   0   0   0   0   0   0   0   0   0   0   0   0   0  -0.3185593100E-02
  490.00   4   0   0   0   0   0   0   2   0   0   0   0   0   0   0   0   0   0   0   0   0   0   0   0   0   0   0   0.3035318883E-02
  491.00   0   0   0   0   0   0   0   1   0   0   0   0   1   0   0   0   0   0   0   0   0   0   0   0   0   0   0   0.2646927175E-01
  495.00   0   0   2   0   0   0   0   0   0   0   0   0   0   0   0   1   0   0   0   0   0   0   0   0   0   0   0  -0.3312289943E-02
  497.00   0   0   0   2   0   0   0   0   0   0   1   0   0   0   0   0   0   0   0   0   0   0   0   0   0   0   0  -0.5043695804E-02
  508.00   0   0   0   0   0   1   0   0   0   0   0   0   0   0   0   1   0   0   0   0   0   0   0   0   0   0   0  -0.1401223676E-01
  510.00   0   2   0   0   0   0   0   0   0   0   0   0   0   0   0   0   0   0   1   0   0   0   0   0   0   0   0   0.5569329160E-02
  512.00   0   0   0   0   4   0   0   0   0   0   0   0   0   0   0   0   0   0   0   0   0   0   0   0   0   0   0  -0.3664837058E-02
  513.00   1   0   0   0   0   0   3   0   0   0   0   0   0   0   0   0   0   0   0   0   0   0   0   0   0   0   0   0.1324403066E-02
  514.00   0   4   0   0   0   0   0   0   0   0   0   0   1   0   0   0   0   0   0   0   0   0   0   0   0   0   0  -0.2030049916E-02
  515.00   0   0   0   0   0   0   0   0   0   1   1   0   0   0   0   0   0   0   0   0   0   0   0   0   0   0   0  -0.1496847401E-01
  516.00   5   0   0   0   0   0   0   0   0   0   0   0   0   0   0   0   0   0   0   1   0   0   0   0   0   0   0  -0.1378182171E-02
  524.00   0   0   2   0   0   0   0   0   0   0   0   0   0   0   0   0   0   1   0   0   0   0   0   0   0   0   0   0.8354052197E-02
  527.00   0   0   0   0   0   1   0   0   0   0   0   0   0   0   0   0   1   0   0   0   0   0   0   0   0   0   0  -0.1169135312E-01
  530.00   0   0   3   0   0   0   0   0   0   0   0   0   1   0   0   0   0   0   0   0   0   0   0   0   0   0   0  -0.2693634067E-02
  532.00   2   0   0   0   0   3   0   0   0   0   0   0   0   0   0   0   0   0   0   0   0   0   0   0   0   0   0   0.3170573373E-02
  538.00   0   2   0   0   0   0   0   2   0   0   0   0   0   0   0   0   0   0   0   0   0   0   0   0   0   0   0  -0.3841947726E-02
  541.00   0   0   0   0   0   2   0   1   0   0   0   0   0   0   0   0   0   0   0   0   0   0   0   0   0   0   0   0.4376081223E-02
  543.00   0   0   0   0   0   1   0   0   0   0   0   0   0   0   0   0   0   1   0   0   0   0   0   0   0   0   0  -0.5524599087E-02
  544.00   0   0   0   0   2   0   0   0   0   0   1   0   0   0   0   0   0   0   0   0   0   0   0   0   0   0   0  -0.5852481014E-02
  547.00   0   0   0   2   0   0   0   0   0   0   0   0   1   0   0   0   0   0   0   0   0   0   0   0   0   0   0  -0.2335821281E-02
  551.00   0   0   0   0   0   0   0   1   0   0   0   0   0   0   1   0   0   0   0   0   0   0   0   0   0   0   0  -0.1617060142E-01
  552.00   0   0   0   1   0   0   0   2   0   0   0   0   0   0   0   0   0   0   0   0   0   0   0   0   0   0   0   0.1572400521E-01
  554.00   2   0   0   0   0   0   0   0   0   2   0   0   0   0   0   0   0   0   0   0   0   0   0   0   0   0   0  -0.9837832064E-02
  555.00   4   0   0   0   0   0   0   0   0   0   0   0   0   0   0   0   0   0   0   0   1   0   0   0   0   0   0   0.3854176105E-02
  556.00   0   0   1   0   0   0   0   0   2   0   0   0   0   0   0   0   0   0   0   0   0   0   0   0   0   0   0  -0.9220004385E-02
  558.00   0   0   0   0   1   0   0   0   0   0   0   0   0   0   0   0   0   0   0   1   0   0   0   0   0   0   0   0.5270406746E-02
  560.00   6   0   0   0   0   0   0   0   0   0   0   0   0   0   0   0   0   0   1   0   0   0   0   0   0   0   0  -0.1885374104E-02
  562.00   0   0   0   0   0   0   2   1   0   0   0   0   0   0   0   0   0   0   0   0   0   0   0   0   0   0   0   0.2709748495E-02
  567.00   0   6   0   0   0   0   0   1   0   0   0   0   0   0   0   0   0   0   0   0   0   0   0   0   0   0   0   0.2033315958E-02
  570.00   0   4   0   0   0   2   0   0   0   0   0   0   0   0   0   0   0   0   0   0   0   0   0   0   0   0   0   0.1354807642E-02
  572.00   0   0   0   0   0   0   0   0   0   1   0   0   1   0   0   0   0   0   0   0   0   0   0   0   0   0   0  -0.4247303065E-02
  575.00   0   0   0   0   0   0   0   0   0   0   2   0   0   0   0   0   0   0   0   0   0   0   0   0   0   0   0  -0.8229982733E-02
  579.00   0   4   0   0   0   0   0   0   0   0   0   0   0   0   1   0   0   0   0   0   0   0   0   0   0   0   0   0.2556092073E-02
  580.00   0   0   3   0   0   2   0   0   0   0   0   0   0   0   0   0   0   0   0   0   0   0   0   0   0   0   0  -0.1222703815E-02
  582.00   0   0   0   0   0   0   0   0   0   0   0   2   0   0   0   0   0   0   0   0   0   0   0   0   0   0   0  -0.9200937367E-02
  583.00   0   0   4   0   0   0   0   0   0   1   0   0   0   0   0   0   0   0   0   0   0   0   0   0   0   0   0   0.1427800991E-02
  587.00   0   0   1   4   0   0   0   0   0   0   0   0   0   0   0   0   0   0   0   0   0   0   0   0   0   0   0  -0.1358453428E-02
  589.00   6   0   0   0   0   0   0   2   0   0   0   0   0   0   0   0   0   0   0   0   0   0   0   0   0   0   0   0.1538310819E-02
  594.00   0   0   0   0   0   0   0   0   1   0   0   0   0   1   0   0   0   0   0   0   0   0   0   0   0   0   0  -0.3877897047E-01
  596.00   0   0   3   0   0   0   0   0   0   0   0   0   0   0   1   0   0   0   0   0   0   0   0   0   0   0   0  -0.3215234416E-02
  598.00   0   0   0   0   2   0   0   0   0   0   0   0   1   0   0   0   0   0   0   0   0   0   0   0   0   0   0   0.1148851583E-01
  600.00   0   0   2   0   0   0   0   0   0   0   0   0   0   0   0   0   0   0   1   0   0   0   0   0   0   0   0   0.2827209752E-02
  602.00   0   0   1   0   0   3   0   0   0   0   0   0   0   0   0   0   0   0   0   0   0   0   0   0   0   0   0   0.2274391957E-02
  603.00   0   0   0   2   0   2   0   0   0   0   0   0   0   0   0   0   0   0   0   0   0   0   0   0   0   0   0  -0.2459495320E-02
  608.00   0   2   0   0   0   0   0   0   0   0   0   0   0   0   0   0   0   0   0   0   1   0   0   0   0   0   0  -0.9850408292E-02
  615.00   3   0   0   0   0   0   3   0   0   0   0   0   0   0   0   0   0   0   0   0   0   0   0   0   0   0   0   0.1523396029E-02
  616.00   0   0   0   2   0   0   0   0   0   0   0   0   0   0   1   0   0   0   0   0   0   0   0   0   0   0   0   0.1114645535E-01
  617.00   0   0   0   3   0   0   0   1   0   0   0   0   0   0   0   0   0   0   0   0   0   0   0   0   0   0   0  -0.5090638481E-02
  620.00   0   0   0   0   0   0   0   1   0   0   0   0   0   0   0   1   0   0   0   0   0   0   0   0   0   0   0  -0.1154123372E-01
  621.00   0   0   0   1   0   0   0   0   0   0   0   0   0   0   0   0   0   0   0   0   1   0   0   0   0   0   0  -0.8672359036E-02
  623.00   0   0   0   0   0   1   0   0   0   0   0   0   0   0   0   0   0   0   1   0   0   0   0   0   0   0   0   0.9441475466E-02
  624.00   0   0   0   2   0   0   2   0   0   0   0   0   0   0   0   0   0   0   0   0   0   0   0   0   0   0   0  -0.2607010068E-02
  625.00   0   0   0   0   0   2   0   0   0   1   0   0   0   0   0   0   0   0   0   0   0   0   0   0   0   0   0   0.7450983579E-02
  626.00   0   0   1   0   0   0   0   0   0   2   0   0   0   0   0   0   0   0   0   0   0   0   0   0   0   0   0   0.4725229198E-02
  631.00   0   0   0   0   0   0   0   0   0   0   1   0   1   0   0   0   0   0   0   0   0   0   0   0   0   0   0   0.1545638128E-01
  634.00   0   0   0   0   0   0   0   1   0   0   0   0   0   0   0   0   1   0   0   0   0   0   0   0   0   0   0  -0.1901246019E-01
  639.00   0   2   0   0   0   0   0   0   2   0   0   0   0   0   0   0   0   0   0   0   0   0   0   0   0   0   0   0.5181229334E-02
  643.00   0   0   0   0   0   0   0   0   0   1   0   0   0   0   1   0   0   0   0   0   0   0   0   0   0   0   0   0.2731605084E-01
  645.00   0   0   0   0   0   0   1   0   0   0   0   0   0   0   0   0   0   0   0   1   0   0   0   0   0   0   0   0.5974562614E-02
  646.00   0   3   0   0   0   0   0   0   0   0   0   0   0   0   0   0   0   0   0   1   0   0   0   0   0   0   0   0.3517665785E-02
  649.00   0   0   0   0   0   0   2   0   0   1   0   0   0   0   0   0   0   0   0   0   0   0   0   0   0   0   0  -0.2358225854E-02
  654.00   0   0   0   0   0   1   0   2   0   0   0   0   0   0   0   0   0   0   0   0   0   0   0   0   0   0   0   0.8514232514E-02
  656.00   0   0   0   0   0   0   0   1   0   0   0   0   0   0   0   0   0   1   0   0   0   0   0   0   0   0   0  -0.3861398348E-01
  657.00   0   0   0   1   0   0   0   0   2   0   0   0   0   0   0   0   0   0   0   0   0   0   0   0   0   0   0   0.1018841688E-01
  658.00   0   0   0   0   2   2   0   0   0   0   0   0   0   0   0   0   0   0   0   0   0   0   0   0   0   0   0   0.2516118340E-02
  664.00   0   0   3   0   0   0   0   0   0   0   0   0   0   0   0   1   0   0   0   0   0   0   0   0   0   0   0   0.3125239183E-02
  665.00   0   4   0   0   0   0   0   0   0   0   0   0   0   0   0   0   1   0   0   0   0   0   0   0   0   0   0  -0.2358998121E-02
  673.00   0   0   0   0   2   0   0   0   0   0   0   0   0   0   1   0   0   0   0   0   0   0   0   0   0   0   0  -0.5695092508E-02
  677.00   0   0   3   0   0   0   0   0   0   0   0   0   0   0   0   0   1   0   0   0   0   0   0   0   0   0   0  -0.3096195563E-02
  678.00   2   0   0   0   0   0   0   0   0   0   2   0   0   0   0   0   0   0   0   0   0   0   0   0   0   0   0  -0.6027029315E-02
  679.00   0   0   0   0   2   0   2   0   0   0   0   0   0   0   0   0   0   0   0   0   0   0   0   0   0   0   0  -0.4421795558E-02
  682.00   0   4   0   0   0   0   0   0   0   0   0   0   0   0   0   0   0   1   0   0   0   0   0   0   0   0   0   0.7039044925E-02
  686.00   0   0   0   2   0   0   0   0   0   0   0   0   0   0   0   1   0   0   0   0   0   0   0   0   0   0   0  -0.5901451139E-02
  687.00   0   2   0   0   0   3   0   0   0   0   0   0   0   0   0   0   0   0   0   0   0   0   0   0   0   0   0  -0.2415217564E-02
  688.00   2   0   0   0   0   0   0   0   0   0   0   2   0   0   0   0   0   0   0   0   0   0   0   0   0   0   0   0.5261831134E-02
  689.00   0   0   1   0   4   0   0   0   0   0   0   0   0   0   0   0   0   0   0   0   0   0   0   0   0   0   0  -0.1386139691E-02
  690.00   0   0   0   0   0   2   0   0   0   0   1   0   0   0   0   0   0   0   0   0   0   0   0   0   0   0   0  -0.4932922144E-02
  693.00   0   0   0   0   0   0   0   0   0   0   0   0   2   0   0   0   0   0   0   0   0   0   0   0   0   0   0   0.2953261058E-01
  695.00   0   0   0   0   0   0   0   0   0   0   0   1   0   1   0   0   0   0   0   0   0   0   0   0   0   0   0  -0.1747542299E-01
  697.00   0   0   3   0   0   0   0   0   0   0   0   0   0   0   0   0   0   1   0   0   0   0   0   0   0   0   0  -0.3751035376E-02
  699.00   0   5   0   0   0   0   0   0   0   0   0   0   0   1   0   0   0   0   0   0   0   0   0   0   0   0   0  -0.3253421875E-02
  700.00   0   0   0   2   0   0   0   0   0   0   0   0   0   0   0   0   1   0   0   0   0   0   0   0   0   0   0   0.5160114270E-02
  702.00   0   0   0   0   0   0   0   0   0   0   1   0   0   0   1   0   0   0   0   0   0   0   0   0   0   0   0   0.4769397411E-02
  703.00   0   0   2   0   0   0   0   0   0   0   0   0   0   0   0   0   0   0   0   0   1   0   0   0   0   0   0  -0.2920088725E-02
  704.00   0   0   4   0   0   0   0   0   0   0   0   0   1   0   0   0   0   0   0   0   0   0   0   0   0   0   0  -0.1396728691E-02
  706.00   0   0   0   1   0   3   0   0   0   0   0   0   0   0   0   0   0   0   0   0   0   0   0   0   0   0   0  -0.1713222150E-02
  708.00   0   0   0   3   0   0   0   0   0   1   0   0   0   0   0   0   0   0   0   0   0   0   0   0   0   0   0  -0.4075012336E-02
  710.00   0   0   0   0   0   0   0   0   0   1   0   0   0   0   0   1   0   0   0   0   0   0   0   0   0   0   0  -0.1670622462E-01
  712.00   0   2   0   0   0   0   0   0   0   2   0   0   0   0   0   0   0   0   0   0   0   0   0   0   0   0   0   0.1258118231E-02
  714.00   0   0   0   0   0   0   2   0   0   0   1   0   0   0   0   0   0   0   0   0   0   0   0   0   0   0   0   0.5845745252E-02
  724.00   0   0   0   2   0   0   0   0   0   0   0   0   0   0   0   0   0   1   0   0   0   0   0   0   0   0   0  -0.1795468167E-01
  726.00   0   0   0   0   0   0   0   0   0   1   0   0   0   0   0   0   1   0   0   0   0   0   0   0   0   0   0  -0.1557745727E-01
  728.00   0   0   0   0   0   1   0   0   0   0   0   0   0   0   0   0   0   0   0   0   1   0   0   0   0   0   0   0.1692746348E-02
  730.00   0   0   0   1   0   0   0   0   0   2   0   0   0   0   0   0   0   0   0   0   0   0   0   0   0   0   0  -0.1327484728E-01
  733.00   0   0   2   0   0   0   0   0   2   0   0   0   0   0   0   0   0   0   0   0   0   0   0   0   0   0   0   0.4067953180E-02
  736.00   0   0   0   3   2   0   0   0   0   0   0   0   0   0   0   0   0   0   0   0   0   0   0   0   0   0   0  -0.1392641120E-02
  741.00   0   0   0   0   2   0   0   0   0   0   0   0   0   0   0   1   0   0   0   0   0   0   0   0   0   0   0   0.2585503636E-02
  744.00   0   0   0   0   0   0   0   1   0   0   0   0   0   0   0   0   0   0   1   0   0   0   0   0   0   0   0   0.3803418713E-02
  746.00   0   0   0   0   0   0   0   0   0   1   0   0   0   0   0   0   0   1   0   0   0   0   0   0   0   0   0   0.2479067375E-01
  749.00   0   0   0   0   0   2   0   0   0   0   0   0   1   0   0   0   0   0   0   0   0   0   0   0   0   0   0  -0.3624240469E-02
  750.00   0   0   0   0   3   0   0   0   1   0   0   0   0   0   0   0   0   0   0   0   0   0   0   0   0   0   0  -0.2509332123E-02
  754.00   0   0   1   0   0   0   0   0   0   0   2   0   0   0   0   0   0   0   0   0   0   0   0   0   0   0   0   0.2903908509E-02
  755.00   0   0   0   0   2   0   0   0   0   0   0   0   0   0   0   0   1   0   0   0   0   0   0   0   0   0   0   0.2060537016E-02
  757.00   0   0   0   0   0   1   0   0   2   0   0   0   0   0   0   0   0   0   0   0   0   0   0   0   0   0   0  -0.8022723905E-02
  759.00   0   0   1   0   0   0   0   0   0   0   0   2   0   0   0   0   0   0   0   0   0   0   0   0   0   0   0  -0.1298600597E-01
  762.00   0   0   0   0   0   0   0   0   0   0   0   0   1   0   1   0   0   0   0   0   0   0   0   0   0   0   0  -0.1665005164E-01
  766.00   0   0   0   0   1   0   3   0   0   0   0   0   0   0   0   0   0   0   0   0   0   0   0   0   0   0   0   0.2129138275E-02
  767.00   0   0   0   0   0   0   0   3   0   0   0   0   0   0   0   0   0   0   0   0   0   0   0   0   0   0   0   0.2578354912E-01
  770.00   0   0   0   3   0   0   0   0   0   0   1   0   0   0   0   0   0   0   0   0   0   0   0   0   0   0   0   0.4377230147E-02
  771.00   0   4   0   0   0   0   0   0   0   0   0   0   0   0   0   0   0   0   1   0   0   0   0   0   0   0   0  -0.4947292216E-02
  772.00   0   0   0   0   0   0   2   0   0   0   0   0   1   0   0   0   0   0   0   0   0   0   0   0   0   0   0   0.3358721490E-02
  775.00   0   0   0   0   0   0   0   0   0   0   1   0   0   0   0   1   0   0   0   0   0   0   0   0   0   0   0  -0.2137974099E-02
  778.00   0   0   0   0   2   0   0   0   0   0   0   0   0   0   0   0   0   1   0   0   0   0   0   0   0   0   0   0.9857780175E-02
  780.00   0   0   4   0   0   0   0   0   0   0   0   0   0   0   1   0   0   0   0   0   0   0   0   0   0   0   0   0.3414215194E-02
  785.00   4   0   0   0   0   0   0   0   0   0   2   0   0   0   0   0   0   0   0   0   0   0   0   0   0   0   0  -0.1680391058E-02
  788.00   0   0   2   0   0   3   0   0   0   0   0   0   0   0   0   0   0   0   0   0   0   0   0   0   0   0   0   0.2604305700E-02
  791.00   0   0   0   0   0   0   0   0   0   0   1   0   0   0   0   0   1   0   0   0   0   0   0   0   0   0   0   0.1544569743E-01
  801.00   0   4   0   0   0   0   0   2   0   0   0   0   0   0   0   0   0   0   0   0   0   0   0   0   0   0   0   0.5763902511E-02
  803.00   2   0   0   0   0   0   0   0   0   0   0   0   2   0   0   0   0   0   0   0   0   0   0   0   0   0   0   0.2867728484E-02
  805.00   0   0   0   0   0   0   0   0   1   0   0   0   0   0   0   0   0   0   0   1   0   0   0   0   0   0   0   0.2176310156E-01
  806.00   0   0   0   0   0   0   0   0   0   0   1   0   0   0   0   0   0   1   0   0   0   0   0   0   0   0   0  -0.2150299592E-01
  807.00   0   0   0   0   0   4   0   0   0   0   0   0   0   0   0   0   0   0   0   0   0   0   0   0   0   0   0   0.3739572767E-02
  808.00   0   0   0   2   0   0   0   0   0   0   0   0   0   0   0   0   0   0   1   0   0   0   0   0   0   0   0  -0.3709161207E-02
  811.00   0   0   0   0   0   0   0   0   0   0   0   0   0   2   0   0   0   0   0   0   0   0   0   0   0   0   0   0.3452529752E-01
  812.00   0   0   3   0   0   0   0   2   0   0   0   0   0   0   0   0   0   0   0   0   0   0   0   0   0   0   0  -0.4215709551E-02
  823.00   0   0   0   0   0   2   0   0   0   0   0   0   0   0   1   0   0   0   0   0   0   0   0   0   0   0   0  -0.1032911949E-01
  827.00   0   0   5   0   0   0   0   0   0   0   1   0   0   0   0   0   0   0   0   0   0   0   0   0   0   0   0  -0.1453353963E-02
  829.00   0   0   0   3   0   0   0   0   0   0   0   0   1   0   0   0   0   0   0   0   0   0   0   0   0   0   0  -0.1029236348E-02
  830.00   0   0   0   0   0   0   0   0   0   1   0   0   0   0   0   0   0   0   1   0   0   0   0   0   0   0   0   0.1973424165E-01
  833.00   0   0   0   0   0   1   0   0   0   2   0   0   0   0   0   0   0   0   0   0   0   0   0   0   0   0   0  -0.7740076249E-02
  835.00   0   0   0   0   0   0   0   0   0   0   0   0   1   0   0   1   0   0   0   0   0   0   0   0   0   0   0  -0.1824102871E-01
  837.00   0   0   0   0   0   0   0   0   0   0   0   0   0   0   2   0   0   0   0   0   0   0   0   0   0   0   0   0.4663047327E-01
  838.00   0   0   0   2   0   0   0   2   0   0   0   0   0   0   0   0   0   0   0   0   0   0   0   0   0   0   0  -0.3269594241E-02
  842.00   0   2   0   0   0   0   0   0   0   0   2   0   0   0   0   0   0   0   0   0   0   0   0   0   0   0   0   0.5048888288E-02
  844.00   0   0   0   0   0   0   0   1   0   0   0   0   0   0   0   0   0   0   0   0   1   0   0   0   0   0   0   0.3545977853E-01
  847.00   0   0   0   0   0   0   2   0   0   0   0   0   0   0   1   0   0   0   0   0   0   0   0   0   0   0   0  -0.2682893638E-02
  850.00   0   0   4   0   0   0   0   0   0   0   0   0   0   0   0   1   0   0   0   0   0   0   0   0   0   0   0   0.1428709228E-02
  851.00   0   6   0   0   0   0   0   0   0   0   0   0   0   0   1   0   0   0   0   0   0   0   0   0   0   0   0   0.2189751917E-02
  854.00   0   0   0   0   0   0   0   0   0   0   0   0   1   0   0   0   1   0   0   0   0   0   0   0   0   0   0   0.6197092049E-02
  857.00   0   0   0   0   0   0   4   0   0   0   0   0   0   0   0   0   0   0   0   0   0   0   0   0   0   0   0  -0.1811344039E-02
  860.00   0   0   0   0   3   0   0   0   0   0   0   1   0   0   0   0   0   0   0   0   0   0   0   0   0   0   0   0.1845470562E-02
  861.00   0   0   6   0   0   0   0   1   0   0   0   0   0   0   0   0   0   0   0   0   0   0   0   0   0   0   0  -0.1143574961E-02
  862.00   0   0   0   1   0   0   0   0   0   0   2   0   0   0   0   0   0   0   0   0   0   0   0   0   0   0   0   0.1827902046E-01
  863.00   0   0   0   0   0   0   0   2   0   1   0   0   0   0   0   0   0   0   0   0   0   0   0   0   0   0   0  -0.4369580691E-01
  864.00   0   0   4   0   0   0   0   0   0   0   0   0   0   0   0   0   1   0   0   0   0   0   0   0   0   0   0   0.1839908315E-02
  867.00   0   0   0   0   2   0   0   0   0   0   0   0   0   0   0   0   0   0   1   0   0   0   0   0   0   0   0  -0.4458752237E-02
  869.00   0   0   0   1   0   0   0   0   0   0   0   2   0   0   0   0   0   0   0   0   0   0   0   0   0   0   0  -0.1416758414E-01
  871.00   0   0   0   0   0   0   0   0   0   0   0   0   1   0   0   0   0   1   0   0   0   0   0   0   0   0   0   0.1990259921E-01
  875.00   0   4   0   0   0   0   0   0   0   0   0   0   0   0   0   0   0   0   0   0   1   0   0   0   0   0   0  -0.3958907320E-02
  876.00   0   0   0   0   0   0   0   1   2   0   0   0   0   0   0   0   0   0   0   0   0   0   0   0   0   0   0  -0.3252542277E-02
  877.00   0   0   1   0   0   0   0   0   0   0   0   0   2   0   0   0   0   0   0   0   0   0   0   0   0   0   0   0.1997950348E-02
  878.00   2   0   0   0   0   0   0   3   0   0   0   0   0   0   0   0   0   0   0   0   0   0   0   0   0   0   0  -0.1838808671E-01
  879.00   0   0   4   0   0   0   0   0   0   0   0   0   0   0   0   0   0   1   0   0   0   0   0   0   0   0   0   0.3715619751E-02
  882.00   0   0   3   0   0   0   0   0   0   0   0   0   0   0   0   0   0   0   0   0   1   0   0   0   0   0   0   0.2807149861E-02
  885.00   0   0   0   0   2   0   0   2   0   0   0   0   0   0   0   0   0   0   0   0   0   0   0   0   0   0   0   0.6247886861E-02
  886.00   0   0   0   3   0   2   0   0   0   0   0   0   0   0   0   0   0   0   0   0   0   0   0   0   0   0   0  -0.1457963120E-02
  888.00   0   0   0   0   0   2   0   0   0   0   0   0   0   0   0   1   0   0   0   0   0   0   0   0   0   0   0   0.1111118065E-01
  893.00   0   0   0   0   0   0   0   0   0   0   1   0   0   0   0   0   0   0   1   0   0   0   0   0   0   0   0   0.1220205287E-01
  900.00   0   0   0   3   0   0   0   0   0   0   0   0   0   0   1   0   0   0   0   0   0   0   0   0   0   0   0   0.2196032746E-02
  901.00   0   0   0   4   0   0   0   1   0   0   0   0   0   0   0   0   0   0   0   0   0   0   0   0   0   0   0  -0.2116849036E-02
  902.00   0   4   0   0   0   0   0   0   2   0   0   0   0   0   0   0   0   0   0   0   0   0   0   0   0   0   0   0.1128775972E-02
  904.00   0   0   0   0   0   0   0   0   0   0   0   0   0   0   1   1   0   0   0   0   0   0   0   0   0   0   0  -0.2724580163E-01
  906.00   0   0   0   0   0   0   0   0   0   0   0   1   0   0   0   0   0   0   0   1   0   0   0   0   0   0   0  -0.1628848456E-01
  908.00   0   0   0   0   0   2   0   0   0   0   0   0   0   0   0   0   1   0   0   0   0   0   0   0   0   0   0   0.2107461370E-02
  913.00   0   0   0   2   0   0   0   0   0   0   0   0   0   0   0   0   0   0   0   0   1   0   0   0   0   0   0  -0.5179899321E-02
  914.00   0   5   0   0   0   0   0   0   0   0   0   0   0   0   0   0   0   0   0   1   0   0   0   0   0   0   0   0.1199077160E-02
  916.00   0   0   0   3   0   0   2   0   0   0   0   0   0   0   0   0   0   0   0   0   0   0   0   0   0   0   0  -0.1285428175E-02
  918.00   0   0   0   0   0   0   2   0   0   0   0   0   0   0   0   1   0   0   0   0   0   0   0   0   0   0   0   0.5912667750E-02
  920.00   0   6   0   0   0   0   0   0   0   0   0   0   0   0   0   1   0   0   0   0   0   0   0   0   0   0   0  -0.3142992908E-02
  921.00   2   0   0   0   0   0   0   0   0   0   0   0   0   2   0   0   0   0   0   0   0   0   0   0   0   0   0  -0.2515696653E-01
  923.00   0   0   0   0   0   0   0   0   0   0   0   0   0   0   1   0   1   0   0   0   0   0   0   0   0   0   0   0.2537157785E-01
  924.00   0   0   0   0   0   0   0   2   0   0   1   0   0   0   0   0   0   0   0   0   0   0   0   0   0   0   0   0.1747969598E-01
  927.00   0   0   0   0   0   3   0   1   0   0   0   0   0   0   0   0   0   0   0   0   0   0   0   0   0   0   0  -0.5308371514E-02
  929.00   0   0   0   0   0   2   0   0   0   0   0   0   0   0   0   0   0   1   0   0   0   0   0   0   0   0   0  -0.6105421069E-02
  933.00   0   0   0   0   0   0   2   0   0   0   0   0   0   0   0   0   1   0   0   0   0   0   0   0   0   0   0   0.4895960244E-02
  935.00   0   6   0   0   0   0   0   0   0   0   0   0   0   0   0   0   1   0   0   0   0   0   0   0   0   0   0   0.1785979927E-02
  937.00   0   0   0   0   0   0   0   0   0   1   0   0   0   0   0   0   0   0   0   0   1   0   0   0   0   0   0  -0.1027285481E-01
  939.00   0   0   2   0   0   0   0   0   0   0   2   0   0   0   0   0   0   0   0   0   0   0   0   0   0   0   0   0.8268085755E-02
  940.00   0   0   0   0   0   0   0   0   0   0   0   0   0   0   1   0   0   1   0   0   0   0   0   0   0   0   0   0.5509486881E-01
  941.00   0   0   0   2   0   0   0   0   2   0   0   0   0   0   0   0   0   0   0   0   0   0   0   0   0   0   0   0.5771735823E-02
  943.00   2   0   0   0   0   0   0   0   0   0   0   0   0   0   2   0   0   0   0   0   0   0   0   0   0   0   0  -0.1172856719E-01
  946.00   0   0   2   0   0   0   0   0   0   0   0   2   0   0   0   0   0   0   0   0   0   0   0   0   0   0   0   0.5352337608E-02
  947.00   0   0   6   0   0   0   0   0   0   1   0   0   0   0   0   0   0   0   0   0   0   0   0   0   0   0   0   0.1189822630E-02
  950.00   0   0   0   0   0   0   0   1   0   2   0   0   0   0   0   0   0   0   0   0   0   0   0   0   0   0   0   0.1558641097E-01
  951.00   0   0   0   0   0   0   2   0   0   0   0   0   0   0   0   0   0   1   0   0   0   0   0   0   0   0   0   0.9734473327E-02
  952.00   0   0   1   0   0   0   0   3   0   0   0   0   0   0   0   0   0   0   0   0   0   0   0   0   0   0   0   0.7903139144E-02
  953.00   0   6   0   0   0   0   0   0   0   0   0   0   0   0   0   0   0   1   0   0   0   0   0   0   0   0   0   0.4481644486E-02
  957.00   0   4   0   0   0   3   0   0   0   0   0   0   0   0   0   0   0   0   0   0   0   0   0   0   0   0   0   0.1049038462E-02
  958.00   0   0   0   0   0   0   0   0   0   0   0   0   1   0   0   0   0   0   1   0   0   0   0   0   0   0   0  -0.7989878771E-02
  961.00   0   0   5   0   0   0   0   0   0   0   0   0   0   0   1   0   0   0   0   0   0   0   0   0   0   0   0  -0.2791464875E-02
  963.00   0   2   0   0   0   0   0   0   0   0   0   0   2   0   0   0   0   0   0   0   0   0   0   0   0   0   0  -0.1017853400E-02
  964.00   0   0   0   0   0   1   0   0   0   0   2   0   0   0   0   0   0   0   0   0   0   0   0   0   0   0   0  -0.1382449136E-01
  967.00   0   0   0   0   2   0   0   0   0   0   0   0   0   0   0   0   0   0   0   0   1   0   0   0   0   0   0  -0.4216336628E-02
  968.00   0   0   0   0   0   0   0   0   2   1   0   0   0   0   0   0   0   0   0   0   0   0   0   0   0   0   0   0.1253737227E-01
  971.00   0   0   3   0   0   3   0   0   0   0   0   0   0   0   0   0   0   0   0   0   0   0   0   0   0   0   0  -0.1833629563E-02
  973.00   0   0   0   0   0   1   0   0   0   0   0   2   0   0   0   0   0   0   0   0   0   0   0   0   0   0   0  -0.7802499840E-02
  979.00   0   0   0   0   3   0   0   0   0   0   0   0   0   1   0   0   0   0   0   0   0   0   0   0   0   0   0  -0.4226879278E-02
  984.00   0   0   0   0   0   0   0   0   0   0   0   0   0   0   0   2   0   0   0   0   0   0   0   0   0   0   0  -0.1879669226E-01
  987.00   0   0   0   1   0   0   0   0   0   0   0   0   2   0   0   0   0   0   0   0   0   0   0   0   0   0   0  -0.4489486802E-02
  991.00   1   0   0   0   0   0   0   0   3   0   0   0   0   0   0   0   0   0   0   0   0   0   0   0   0   0   0  -0.5972873554E-02
  993.00   4   0   0   0   0   0   0   3   0   0   0   0   0   0   0   0   0   0   0   0   0   0   0   0   0   0   0   0.3525925858E-02
  994.00   0   0   0   0   0   0   0   2   0   0   0   0   1   0   0   0   0   0   0   0   0   0   0   0   0   0   0   0.1080342118E-01
  999.00   0   0   0   0   0   0   0   0   0   0   0   0   0   0   0   1   1   0   0   0   0   0   0   0   0   0   0  -0.1405821774E-01
 1000.00   0   0   1   0   0   4   0   0   0   0   0   0   0   0   0   0   0   0   0   0   0   0   0   0   0   0   0  -0.2846237326E-02
 1003.00   0   0   3   0   0   0   0   0   0   2   0   0   0   0   0   0   0   0   0   0   0   0   0   0   0   0   0   0.3144830082E-02
 1004.00   0   0   1   0   0   0   0   0   0   0   0   0   0   2   0   0   0   0   0   0   0   0   0   0   0   0   0  -0.3297749550E-01
 1005.00   0   0   0   4   0   0   0   0   0   1   0   0   0   0   0   0   0   0   0   0   0   0   0   0   0   0   0   0.2357000857E-02
 1008.00   0   0   0   0   2   0   0   0   2   0   0   0   0   0   0   0   0   0   0   0   0   0   0   0   0   0   0   0.2631770553E-02
 1010.00   0   0   0   0   0   0   0   0   0   0   1   0   0   0   0   0   0   0   0   0   1   0   0   0   0   0   0  -0.1101918073E-01
 1022.00   0   0   0   0   0   0   0   0   0   0   0   0   0   0   0   1   0   1   0   0   0   0   0   0   0   0   0  -0.5149000992E-01
 1027.00   0   0   0   0   0   2   0   0   0   0   0   0   0   0   0   0   0   0   1   0   0   0   0   0   0   0   0   0.5738724284E-02
 1030.00   0   0   0   0   0   3   0   0   0   1   0   0   0   0   0   0   0   0   0   0   0   0   0   0   0   0   0  -0.3805830939E-02
 1031.00   0   0   0   2   0   0   0   0   0   2   0   0   0   0   0   0   0   0   0   0   0   0   0   0   0   0   0  -0.5818241164E-02
 1032.00   0   0   1   0   0   0   0   0   0   0   0   0   0   0   2   0   0   0   0   0   0   0   0   0   0   0   0   0.1244015254E-01
 1035.00   0   0   0   0   0   0   0   0   0   0   0   0   0   1   0   0   0   0   0   1   0   0   0   0   0   0   0   0.6875639390E-02
 1037.00   4   0   0   0   0   0   0   0   0   0   0   0   0   2   0   0   0   0   0   0   0   0   0   0   0   0   0   0.7522226519E-02
 1039.00   0   0   0   0   0   0   0   0   0   0   0   0   0   0   0   0   1   1   0   0   0   0   0   0   0   0   0  -0.1739690716E-01
 1043.00   0   0   0   0   0   0   0   0   0   0   0   0   0   0   1   0   0   0   1   0   0   0   0   0   0   0   0   0.2674497763E-01
 1044.00   0   0   0   0   0   0   0   0   2   0   1   0   0   0   0   0   0   0   0   0   0   0   0   0   0   0   0   0.1435553482E-01
 1046.00   0   0   5   0   0   0   0   0   0   0   0   0   0   0   0   1   0   0   0   0   0   0   0   0   0   0   0   0.1301295508E-02
 1052.00   0   2   0   0   0   0   0   3   0   0   0   0   0   0   0   0   0   0   0   0   0   0   0   0   0   0   0   0.7164175192E-02
 1054.00   0   0   0   0   0   0   2   0   0   0   0   0   0   0   0   0   0   0   1   0   0   0   0   0   0   0   0  -0.1911785003E-02
 1056.00   0   6   0   0   0   0   0   0   0   0   0   0   0   0   0   0   0   0   1   0   0   0   0   0   0   0   0  -0.2789818134E-02
 1057.00   0   0   0   0   0   0   0   0   0   3   0   0   0   0   0   0   0   0   0   0   0   0   0   0   0   0   0  -0.7304713493E-02
 1059.00   0   0   0   0   0   2   0   2   0   0   0   0   0   0   0   0   0   0   0   0   0   0   0   0   0   0   0   0.1100516798E-01
 1064.00   0   0   0   0   0   0   0   0   0   0   0   0   0   0   0   0   0   2   0   0   0   0   0   0   0   0   0  -0.2667930147E-01
 1067.00   4   0   0   0   0   0   0   0   0   0   0   0   0   0   2   0   0   0   0   0   0   0   0   0   0   0   0   0.3643702893E-02
 1071.00   0   0   0   0   0   0   0   2   0   0   0   0   0   0   1   0   0   0   0   0   0   0   0   0   0   0   0   0.4442196464E-01
 1072.00   0   0   0   1   0   0   0   3   0   0   0   0   0   0   0   0   0   0   0   0   0   0   0   0   0   0   0   0.1311189503E-01
 1074.00   0   0   0   0   0   0   0   0   0   0   0   0   1   0   0   0   0   0   0   0   1   0   0   0   0   0   0  -0.1228793724E-01
 1075.00   0   0   0   4   0   0   0   0   0   0   1   0   0   0   0   0   0   0   0   0   0   0   0   0   0   0   0   0.4337230397E-02
 1077.00   0   0   2   0   0   0   0   0   0   0   0   0   2   0   0   0   0   0   0   0   0   0   0   0   0   0   0  -0.3143475893E-02
 1078.00   0   1   0   0   0   0   0   0   3   0   0   0   0   0   0   0   0   0   0   0   0   0   0   0   0   0   0   0.6395754255E-02
 1080.00   0   0   0   0   0   0   2   2   0   0   0   0   0   0   0   0   0   0   0   0   0   0   0   0   0   0   0   0.2846067758E-02
 1083.00   0   6   0   0   0   0   0   2   0   0   0   0   0   0   0   0   0   0   0   0   0   0   0   0   0   0   0  -0.4415596124E-02
 1088.00   0   0   0   0   2   0   0   0   0   2   0   0   0   0   0   0   0   0   0   0   0   0   0   0   0   0   0   0.5604827100E-02
 1092.00   0   2   0   0   0   4   0   0   0   0   0   0   0   0   0   0   0   0   0   0   0   0   0   0   0   0   0  -0.1683591933E-02
 1093.00   0   0   0   0   0   0   0   1   0   0   2   0   0   0   0   0   0   0   0   0   0   0   0   0   0   0   0  -0.1329616049E-01
 1095.00   0   2   0   0   0   0   0   0   0   0   0   0   0   2   0   0   0   0   0   0   0   0   0   0   0   0   0  -0.8290072463E-02
 1098.00   0   0   0   0   0   3   0   0   0   0   1   0   0   0   0   0   0   0   0   0   0   0   0   0   0   0   0  -0.2216430906E-02
 1100.00   0   0   0   0   0   1   0   0   0   0   0   0   2   0   0   0   0   0   0   0   0   0   0   0   0   0   0  -0.5563007198E-02
 1102.00   2   0   0   0   0   0   0   0   0   0   0   0   0   0   0   2   0   0   0   0   0   0   0   0   0   0   0  -0.7353914287E-02
 1105.00   0   0   0   0   0   0   0   1   0   0   0   2   0   0   0   0   0   0   0   0   0   0   0   0   0   0   0   0.1734524432E-01
 1109.00   3   0   0   0   0   0   0   0   3   0   0   0   0   0   0   0   0   0   0   0   0   0   0   0   0   0   0  -0.2482822505E-02
 1112.00   0   0   0   0   0   0   0   0   2   0   0   0   1   0   0   0   0   0   0   0   0   0   0   0   0   0   0  -0.4986293442E-02
 1117.00   0   0   0   1   0   4   0   0   0   0   0   0   0   0   0   0   0   0   0   0   0   0   0   0   0   0   0   0.2837107483E-02
 1118.00   0   0   0   3   0   0   0   0   0   0   0   0   0   0   0   0   0   0   1   0   0   0   0   0   0   0   0  -0.4732139681E-02
 1119.00   0   0   0   1   0   0   0   0   0   0   0   0   0   2   0   0   0   0   0   0   0   0   0   0   0   0   0   0.2103160099E-01
 1120.00   0   0   0   0   0   0   0   0   0   0   0   0   0   0   0   1   0   0   1   0   0   0   0   0   0   0   0  -0.2805189089E-01
 1122.00   0   0   0   0   4   0   0   0   0   1   0   0   0   0   0   0   0   0   0   0   0   0   0   0   0   0   0   0.2830550300E-02
 1123.00   0   0   4   0   0   0   0   0   2   0   0   0   0   0   0   0   0   0   0   0   0   0   0   0   0   0   0   0.2534055854E-02
 1126.00   0   0   0   0   0   0   0   0   0   2   1   0   0   0   0   0   0   0   0   0   0   0   0   0   0   0   0  -0.1562452238E-01
 1127.00   0   2   0   0   0   0   0   0   0   0   0   0   0   0   2   0   0   0   0   0   0   0   0   0   0   0   0   0.1987738407E-02
 1131.00   0   4   0   0   0   0   0   0   0   0   2   0   0   0   0   0   0   0   0   0   0   0   0   0   0   0   0  -0.1079676017E-02
 1136.00   2   0   0   0   0   0   0   0   0   0   0   0   0   0   0   0   2   0   0   0   0   0   0   0   0   0   0  -0.1211971862E-01
 1137.00   0   0   0   0   0   0   0   0   0   0   0   0   0   0   0   0   1   0   1   0   0   0   0   0   0   0   0   0.2433710991E-01
 1140.00   0   4   0   0   0   0   0   0   0   0   0   2   0   0   0   0   0   0   0   0   0   0   0   0   0   0   0   0.1878202870E-02
 1141.00   0   0   0   0   0   2   0   0   0   0   0   0   0   0   0   0   0   0   0   0   1   0   0   0   0   0   0  -0.1215321257E-01
 1144.00   0   0   0   4   0   0   0   0   0   0   0   0   1   0   0   0   0   0   0   0   0   0   0   0   0   0   0   0.1436670712E-02
 1146.00   0   0   3   0   0   0   0   0   0   0   2   0   0   0   0   0   0   0   0   0   0   0   0   0   0   0   0   0.2018856347E-02
 1151.00   0   0   0   1   0   0   0   0   0   0   0   0   0   0   2   0   0   0   0   0   0   0   0   0   0   0   0   0.1399339509E-01
 1152.00   0   0   0   3   0   0   0   2   0   0   0   0   0   0   0   0   0   0   0   0   0   0   0   0   0   0   0   0.6419498075E-02
 1154.00   0   0   0   0   0   0   0   0   0   0   0   0   0   0   0   0   0   0   0   0   0   1   0   0   0   0   0  -0.2329023712E-01
 1155.00   0   0   0   0   0   0   0   2   0   0   0   0   0   0   0   1   0   0   0   0   0   0   0   0   0   0   0   0.1081538421E-01
 1157.00   0   0   0   0   0   0   0   0   0   0   0   0   0   0   1   0   0   0   0   0   1   0   0   0   0   0   0   0.3714544143E-01
 1158.00   0   0   3   0   0   0   0   0   0   0   0   2   0   0   0   0   0   0   0   0   0   0   0   0   0   0   0   0.4908687585E-02
 1164.00   0   0   0   0   0   0   0   0   0   0   0   0   0   0   0   0   0   0   0   0   0   0   1   0   0   0   0  -0.2567755355E-01
 1167.00   0   0   0   0   0   0   0   0   0   0   0   0   0   0   0   0   0   1   1   0   0   0   0   0   0   0   0   0.6754307703E-01
 1168.00   0   0   2   0   0   0   0   3   0   0   0   0   0   0   0   0   0   0   0   0   0   0   0   0   0   0   0   0.1697355930E-02
 1170.00   0   0   0   0   0   0   2   0   0   0   0   0   0   0   0   0   0   0   0   0   1   0   0   0   0   0   0  -0.3475999780E-02
 1174.00   0   0   0   0   0   0   0   2   0   0   0   0   0   0   0   0   1   0   0   0   0   0   0   0   0   0   0   0.1766281069E-01
 1175.00   0   0   0   0   0   3   0   0   0   0   0   0   1   0   0   0   0   0   0   0   0   0   0   0   0   0   0  -0.6113262447E-02
 1178.00   0   6   0   0   0   0   0   0   0   0   0   0   0   0   0   0   0   0   0   0   1   0   0   0   0   0   0   0.2827985147E-02
 1181.00   0   0   0   2   0   0   0   0   0   0   2   0   0   0   0   0   0   0   0   0   0   0   0   0   0   0   0  -0.4684498087E-02
 1182.00   2   0   0   0   0   0   0   0   0   3   0   0   0   0   0   0   0   0   0   0   0   0   0   0   0   0   0   0.1924307510E-02
 1183.00   0   0   0   0   0   2   0   0   2   0   0   0   0   0   0   0   0   0   0   0   0   0   0   0   0   0   0  -0.4207651457E-02
 1187.00   0   0   5   0   0   0   0   0   0   0   0   0   0   0   0   0   0   0   1   0   0   0   0   0   0   0   0  -0.1033868861E-02
 1189.00   2   0   0   0   0   0   0   0   0   0   0   0   0   0   0   0   0   2   0   0   0   0   0   0   0   0   0   0.9403597039E-02
 1190.00   0   0   0   2   0   0   0   0   0   0   0   2   0   0   0   0   0   0   0   0   0   0   0   0   0   0   0  -0.7233633063E-02
 1194.00   0   0   0   0   0   1   0   3   0   0   0   0   0   0   0   0   0   0   0   0   0   0   0   0   0   0   0  -0.6580897522E-02
 1196.00   0   0   1   0   0   0   0   0   0   0   0   0   0   0   0   2   0   0   0   0   0   0   0   0   0   0   0  -0.1554439128E-01
 1197.00   0   0   0   0   0   0   0   2   0   0   0   0   0   0   0   0   0   1   0   0   0   0   0   0   0   0   0  -0.2889942957E-02
 1198.00   0   0   0   0   0   0   0   0   2   0   0   0   0   0   1   0   0   0   0   0   0   0   0   0   0   0   0   0.1929958375E-01
 1200.00   0   0   0   0   0   0   0   0   0   2   0   0   1   0   0   0   0   0   0   0   0   0   0   0   0   0   0  -0.2017903765E-01
 1202.00   0   0   0   0   4   0   0   0   0   0   1   0   0   0   0   0   0   0   0   0   0   0   0   0   0   0   0   0.2889562624E-02
 1204.00   0   0   0   0   0   0   0   0   0   1   2   0   0   0   0   0   0   0   0   0   0   0   0   0   0   0   0  -0.2064984320E-01
 1214.00   0   0   2   0   0   4   0   0   0   0   0   0   0   0   0   0   0   0   0   0   0   0   0   0   0   0   0   0.3500659418E-02
 1216.00   0   0   0   0   0   0   0   0   0   1   0   2   0   0   0   0   0   0   0   0   0   0   0   0   0   0   0  -0.1697441144E-01
 1219.00   0   0   2   0   0   0   0   0   0   0   0   0   0   2   0   0   0   0   0   0   0   0   0   0   0   0   0   0.1641368947E-01
 1222.00   0   0   5   0   0   0   0   2   0   0   0   0   0   0   0   0   0   0   0   0   0   0   0   0   0   0   0  -0.1627322545E-02
 1230.00   0   0   1   0   0   0   0   0   0   0   0   0   0   0   0   0   2   0   0   0   0   0   0   0   0   0   0  -0.2474955042E-01
 1231.00   4   0   0   0   0   0   0   0   0   0   0   0   0   0   0   2   0   0   0   0   0   0   0   0   0   0   0  -0.2090080781E-02
 1232.00   0   0   0   4   0   0   0   0   0   0   0   0   0   0   1   0   0   0   0   0   0   0   0   0   0   0   0   0.1763849138E-02
 1236.00   0   0   0   3   0   0   0   0   0   0   0   0   0   0   0   0   0   0   0   0   1   0   0   0   0   0   0  -0.3276976179E-02
 1237.00   0   0   0   0   0   5   0   0   0   0   0   0   0   0   0   0   0   0   0   0   0   0   0   0   0   0   0   0.3057995322E-02
 1238.00   0   0   0   0   0   0   0   1   0   0   0   0   2   0   0   0   0   0   0   0   0   0   0   0   0   0   0  -0.1318311576E-01
 1239.00   0   0   0   0   2   0   0   0   0   0   2   0   0   0   0   0   0   0   0   0   0   0   0   0   0   0   0  -0.1178576733E-01
 1242.00   0   0   0   0   0   1   0   0   0   0   0   0   0   2   0   0   0   0   0   0   0   0   0   0   0   0   0   0.7326389272E-01
 1243.00   0   0   0   0   0   0   0   0   0   0   0   0   0   0   0   1   0   0   0   0   1   0   0   0   0   0   0  -0.1354237321E-01
 1246.00   0   0   2   0   0   0   0   0   0   0   0   0   0   0   2   0   0   0   0   0   0   0   0   0   0   0   0   0.1222527211E-02
 1255.00   0   0   0   0   0   3   0   0   0   0   0   0   0   0   1   0   0   0   0   0   0   0   0   0   0   0   0   0.7849920248E-02
 1258.00   0   0   0   0   0   0   0   0   0   0   0   0   0   0   0   0   1   0   0   0   1   0   0   0   0   0   0  -0.1656901215E-01
 1260.00   1   0   0   0   0   0   0   0   0   0   0   0   0   0   0   0   0   0   0   0   0   0   0   1   0   0   0   0.3557690839E-02
 1261.00   4   0   0   0   0   0   0   0   0   0   0   0   0   0   0   0   2   0   0   0   0   0   0   0   0   0   0   0.3910466810E-02
 1264.00   0   0   0   0   0   0   0   0   0   0   0   0   0   0   0   0   0   0   2   0   0   0   0   0   0   0   0   0.2034586785E-02
 1266.00   0   0   0   0   0   3   2   0   0   0   0   0   0   0   0   0   0   0   0   0   0   0   0   0   0   0   0   0.1613740658E-02
 1268.00   0   0   0   0   0   2   0   0   0   2   0   0   0   0   0   0   0   0   0   0   0   0   0   0   0   0   0  -0.1050877753E-01
 1270.00   0   0   1   0   0   0   0   0   0   3   0   0   0   0   0   0   0   0   0   0   0   0   0   0   0   0   0  -0.8747400793E-02
 1272.00   0   0   0   0   0   1   0   0   0   0   0   0   0   0   2   0   0   0   0   0   0   0   0   0   0   0   0   0.7485695805E-02
 1276.00   0   4   0   0   0   0   0   0   0   0   0   0   2   0   0   0   0   0   0   0   0   0   0   0   0   0   0   0.1055426930E-02
 1277.00   0   0   1   0   0   0   0   0   0   0   0   0   0   0   0   0   0   2   0   0   0   0   0   0   0   0   0  -0.7603601972E-01
 1278.00   0   0   0   3   0   0   0   0   2   0   0   0   0   0   0   0   0   0   0   0   0   0   0   0   0   0   0   0.6768619093E-02
 1279.00   0   0   0   0   0   0   0   0   0   0   3   0   0   0   0   0   0   0   0   0   0   0   0   0   0   0   0   0.1969229476E-01
 1282.00   2   0   0   0   0   0   0   0   0   0   0   0   0   0   0   0   0   0   0   0   0   1   0   0   0   0   0   0.2296555374E-01
 1283.00   0   0   0   0   0   0   3   0   0   0   0   0   0   1   0   0   0   0   0   0   0   0   0   0   0   0   0  -0.1050405389E-02
 1284.00   0   0   0   0   0   0   0   0   0   0   0   0   0   0   0   0   0   0   0   2   0   0   0   0   0   0   0  -0.5092280191E-02
 1285.00   0   0   0   0   0   0   0   0   0   0   0   0   0   0   0   0   0   1   0   0   1   0   0   0   0   0   0   0.1882215337E-02
 1288.00   0   0   0   0   0   0   0   0   0   2   0   0   0   0   1   0   0   0   0   0   0   0   0   0   0   0   0   0.3979021221E-02
 1292.00   2   0   0   0   0   0   0   0   0   0   0   0   0   0   0   0   0   0   0   0   0   0   1   0   0   0   0   0.2633085997E-01
 1296.00   0   0   0   0   0   0   0   0   0   0   1   2   0   0   0   0   0   0   0   0   0   0   0   0   0   0   0  -0.1402143007E-01
 1298.00   0   0   0   0   1   0   0   0   3   0   0   0   0   0   0   0   0   0   0   0   0   0   0   0   0   0   0   0.6515227858E-02
 1299.00   0   0   3   0   0   0   0   0   0   0   0   0   2   0   0   0   0   0   0   0   0   0   0   0   0   0   0  -0.2678319895E-02
 1300.00   0   0   0   0   0   1   4   0   0   0   0   0   0   0   0   0   0   0   0   0   0   0   0   0   0   0   0   0.1244002678E-02
 1303.00   0   2   0   0   0   0   0   0   0   0   0   0   0   0   0   2   0   0   0   0   0   0   0   0   0   0   0   0.1235643609E-01
 1305.00   0   0   0   0   0   0   2   0   0   2   0   0   0   0   0   0   0   0   0   0   0   0   0   0   0   0   0  -0.4676098983E-02
 1307.00   0   0   0   0   0   0   0   0   2   0   0   0   0   0   0   0   1   0   0   0   0   0   0   0   0   0   0  -0.1145905064E-01
 1309.00   0   0   0   0   0   0   0   2   0   0   0   0   0   0   0   0   0   0   1   0   0   0   0   0   0   0   0   0.1938009625E-01
 1316.00   0   0   5   0   0   0   0   0   0   0   0   0   0   0   0   0   0   0   0   0   1   0   0   0   0   0   0  -0.1732475708E-02
 1318.00   4   0   0   0   0   0   0   0   0   3   0   0   0   0   0   0   0   0   0   0   0   0   0   0   0   0   0  -0.2550557864E-02
 1322.00   4   0   0   0   0   0   0   0   0   0   0   0   0   0   0   0   0   2   0   0   0   0   0   0   0   0   0  -0.7923274510E-02
 1323.00   0   0   0   4   0   0   0   0   0   0   0   0   0   0   0   1   0   0   0   0   0   0   0   0   0   0   0  -0.3765419885E-02
 1324.00   0   0   0   1   0   0   0   0   0   0   0   0   0   0   0   2   0   0   0   0   0   0   0   0   0   0   0  -0.2395267193E-01
 1325.00   0   0   0   2   0   0   0   0   0   0   0   0   2   0   0   0   0   0   0   0   0   0   0   0   0   0   0  -0.8243344513E-02
 1327.00   0   0   0   0   0   0   0   0   2   0   0   0   0   0   0   0   0   1   0   0   0   0   0   0   0   0   0  -0.3752143262E-01
 1331.00   0   2   0   0   0   0   0   0   0   0   0   0   0   0   0   0   2   0   0   0   0   0   0   0   0   0   0  -0.4740696640E-02
 1333.00   0   0   0   0   0   0   0   4   0   0   0   0   0   0   0   0   0   0   0   0   0   0   0   0   0   0   0   0.4315352085E-01
 1334.00   0   0   0   4   0   0   0   0   0   0   0   0   0   0   0   0   1   0   0   0   0   0   0   0   0   0   0  -0.2765027022E-02
 1337.00   0   0   0   5   0   0   0   0   0   1   0   0   0   0   0   0   0   0   0   0   0   0   0   0   0   0   0  -0.1543289962E-02
 1338.00   0   0   0   0   0   3   0   0   0   0   0   0   0   0   0   1   0   0   0   0   0   0   0   0   0   0   0   0.1231994755E-01
 1346.00   0   0   0   0   0   0   0   0   0   1   0   0   2   0   0   0   0   0   0   0   0   0   0   0   0   0   0  -0.1620059459E-01
 1348.00   0   0   0   1   0   0   0   0   0   0   0   0   0   0   0   0   2   0   0   0   0   0   0   0   0   0   0   0.1931103041E-01
 1350.00   0   0   0   0   0   0   0   0   0   0   2   0   1   0   0   0   0   0   0   0   0   0   0   0   0   0   0  -0.2674580694E-01
 1355.00   0   0   0   4   0   0   0   0   0   0   0   0   0   0   0   0   0   1   0   0   0   0   0   0   0   0   0  -0.5545025801E-02
 1356.00   0   0   0   0   0   3   0   0   0   0   0   0   0   0   0   0   1   0   0   0   0   0   0   0   0   0   0   0.4969898295E-02
 1358.00   0   0   0   0   4   0   0   0   0   0   0   0   0   0   1   0   0   0   0   0   0   0   0   0   0   0   0  -0.6127995971E-02
 1359.00   0   1   0   0   0   0   0   0   0   0   0   0   0   0   0   0   0   0   0   0   0   0   0   1   0   0   0   0.6513319806E-01
 1360.00   1   0   0   0   0   0   0   0   0   0   0   3   0   0   0   0   0   0   0   0   0   0   0   0   0   0   0  -0.3552761735E-02
 1361.00   0   0   0   0   0   0   0   0   0   0   0   2   1   0   0   0   0   0   0   0   0   0   0   0   0   0   0  -0.4397219754E-02
 1362.00   0   0   0   3   0   0   0   0   0   2   0   0   0   0   0   0   0   0   0   0   0   0   0   0   0   0   0  -0.7791668333E-02
 1363.00   0   4   0   0   0   0   0   3   0   0   0   0   0   0   0   0   0   0   0   0   0   0   0   0   0   0   0  -0.5944219708E-02
 1364.00   0   0   4   0   0   0   0   0   0   0   2   0   0   0   0   0   0   0   0   0   0   0   0   0   0   0   0   0.2467202596E-02
 1366.00   0   0   0   0   0   0   0   0   0   2   0   0   0   0   0   1   0   0   0   0   0   0   0   0   0   0   0  -0.8932511926E-02
 1367.00   0   0   0   0   4   0   2   0   0   0   0   0   0   0   0   0   0   0   0   0   0   0   0   0   0   0   0   0.2082053288E-02
 1370.00   0   2   0   0   0   0   0   0   0   3   0   0   0   0   0   0   0   0   0   0   0   0   0   0   0   0   0   0.5958039419E-02
 1371.00   0   0   1   0   0   0   0   0   0   0   0   0   0   0   0   0   0   0   0   0   0   1   0   0   0   0   0   0.6680139743E-01
 1376.00   0   0   4   0   0   0   0   0   0   0   0   2   0   0   0   0   0   0   0   0   0   0   0   0   0   0   0   0.5021115631E-02
 1378.00   0   2   0   0   0   0   0   0   0   0   0   0   0   0   0   0   0   2   0   0   0   0   0   0   0   0   0  -0.4494222820E-01
 1380.00   0   0   0   0   0   4   0   1   0   0   0   0   0   0   0   0   0   0   0   0   0   0   0   0   0   0   0  -0.1099892603E-01
 1381.00   0   0   1   0   0   0   0   0   0   0   0   0   0   0   0   0   0   0   0   0   0   0   1   0   0   0   0   0.9073537571E-01
 1384.00   0   0   0   0   0   0   0   1   0   0   0   0   0   2   0   0   0   0   0   0   0   0   0   0   0   0   0  -0.1200147292E+00
 1385.00   0   0   0   0   0   3   0   0   0   0   0   0   0   0   0   0   0   1   0   0   0   0   0   0   0   0   0   0.2188995166E-01
 1388.00   0   0   3   0   0   0   0   3   0   0   0   0   0   0   0   0   0   0   0   0   0   0   0   0   0   0   0   0.6286006769E-02
 1389.00   0   0   0   0   2   0   0   0   0   0   0   0   2   0   0   0   0   0   0   0   0   0   0   0   0   0   0  -0.7369705564E-02
 1390.00   0   0   0   0   0   0   0   0   0   2   0   0   0   0   0   0   1   0   0   0   0   0   0   0   0   0   0  -0.4238024687E-01
 1391.00   0   0   0   0   0   0   0   0   0   0   0   0   0   0   0   0   0   0   1   0   1   0   0   0   0   0   0  -0.6199153751E-01
 1392.00   3   0   0   0   0   0   0   0   0   0   0   0   0   0   0   0   0   0   0   0   0   0   0   1   0   0   0  -0.2411709555E-01
 1395.00   0   0   0   1   0   0   0   0   0   3   0   0   0   0   0   0   0   0   0   0   0   0   0   0   0   0   0   0.1581802069E-01
 1396.00   2   0   0   0   0   0   0   0   0   0   0   0   0   0   0   0   0   0   2   0   0   0   0   0   0   0   0   0.2641926627E-01
 1400.00   0   0   0   0   0   0   1   0   3   0   0   0   0   0   0   0   0   0   0   0   0   0   0   0   0   0   0   0.3129923783E-02
 1401.00   0   3   0   0   0   0   0   0   3   0   0   0   0   0   0   0   0   0   0   0   0   0   0   0   0   0   0   0.1536930928E-02
 1403.00   0   0   0   0   0   0   0   0   0   0   0   0   0   0   0   0   0   0   0   0   0   0   0   0   1   0   0  -0.4211016798E-02
 1405.00   0   0   0   1   0   0   0   0   0   0   0   0   0   0   0   0   0   2   0   0   0   0   0   0   0   0   0  -0.2791418745E-01
 1409.00   2   0   0   0   0   0   0   0   0   0   3   0   0   0   0   0   0   0   0   0   0   0   0   0   0   0   0   0.1670360430E-01
 1411.00   4   0   0   0   0   0   0   0   0   0   0   0   0   0   0   0   0   0   0   0   0   1   0   0   0   0   0  -0.1032239947E-01
 1413.00   0   0   0   0   0   0   0   0   0   2   0   0   0   0   0   0   0   1   0   0   0   0   0   0   0   0   0  -0.3126246348E-01
 1415.00   0   0   0   0   0   0   0   1   0   0   0   0   0   0   2   0   0   0   0   0   0   0   0   0   0   0   0  -0.4171087293E-01
 1416.00   0   0   0   2   0   0   0   3   0   0   0   0   0   0   0   0   0   0   0   0   0   0   0   0   0   0   0   0.1681649326E-01
 1417.00   0   0   2   0   0   0   0   0   0   0   0   0   0   0   0   2   0   0   0   0   0   0   0   0   0   0   0  -0.1530644731E-01
 1418.00   0   4   0   0   0   4   0   0   0   0   0   0   0   0   0   0   0   0   0   0   0   0   0   0   0   0   0  -0.1182003124E-02
 1419.00   0   0   0   5   0   0   0   0   0   0   1   0   0   0   0   0   0   0   0   0   0   0   0   0   0   0   0   0.3889923345E-02
 1420.00   0   4   0   0   0   0   0   0   0   0   0   0   0   2   0   0   0   0   0   0   0   0   0   0   0   0   0  -0.2027656273E-01
 1421.00   4   0   0   0   0   0   0   0   0   0   0   0   0   0   0   0   0   0   0   0   0   0   1   0   0   0   0   0.9634982727E-02
 1424.00   0   0   0   0   0   0   0   2   0   0   0   0   0   0   0   0   0   0   0   0   1   0   0   0   0   0   0  -0.1766469824E+00
 1426.00   0   0   0   0   0   2   0   0   0   0   2   0   0   0   0   0   0   0   0   0   0   0   0   0   0   0   0  -0.2167535763E-01
 1430.00   0   0   0   0   0   0   0   0   0   0   1   0   2   0   0   0   0   0   0   0   0   0   0   0   0   0   0  -0.1210562953E-01
 1431.00   0   0   0   0   0   0   0   0   2   0   0   0   0   0   0   0   0   0   1   0   0   0   0   0   0   0   0  -0.1580320935E-01
 1437.00   0   0   3   0   0   4   0   0   0   0   0   0   0   0   0   0   0   0   0   0   0   0   0   0   0   0   0   0.1991200277E-02
 1439.00   0   0   0   0   0   2   0   0   0   0   0   2   0   0   0   0   0   0   0   0   0   0   0   0   0   0   0  -0.2510387310E-01
 1441.00   0   0   0   0   0   0   4   1   0   0   0   0   0   0   0   0   0   0   0   0   0   0   0   0   0   0   0   0.1737551359E-02
 1446.00   0   0   3   0   0   0   0   0   0   0   0   0   0   2   0   0   0   0   0   0   0   0   0   0   0   0   0  -0.3861534915E-01
 1452.00   0   0   0   0   0   0   0   0   0   0   2   0   0   0   1   0   0   0   0   0   0   0   0   0   0   0   0  -0.6519240723E-01
 1453.00   0   0   0   0   0   0   0   3   0   1   0   0   0   0   0   0   0   0   0   0   0   0   0   0   0   0   0   0.7977209545E-01
 1455.00   0   0   0   0   0   1   0   0   0   0   0   0   0   0   0   2   0   0   0   0   0   0   0   0   0   0   0  -0.1144840659E-01
 1456.00   0   0   0   3   4   0   0   0   0   0   0   0   0   0   0   0   0   0   0   0   0   0   0   0   0   0   0   0.1197194995E-02
 1459.00   6   0   0   0   0   0   0   0   0   0   0   0   0   0   0   0   0   2   0   0   0   0   0   0   0   0   0   0.4048183054E-02
 1461.00   0   0   0   0   4   0   0   0   0   0   0   0   0   0   0   1   0   0   0   0   0   0   0   0   0   0   0  -0.2015137122E-02
 1465.00   0   0   2   0   0   0   0   0   0   0   0   0   0   0   0   0   2   0   0   0   0   0   0   0   0   0   0  -0.2532541988E-01
 1466.00   0   4   0   0   0   0   0   0   0   0   0   0   0   0   2   0   0   0   0   0   0   0   0   0   0   0   0  -0.5033842402E-02
 1468.00   0   0   0   0   0   0   2   0   0   0   2   0   0   0   0   0   0   0   0   0   0   0   0   0   0   0   0  -0.1363425894E-01
 1469.00   0   0   0   0   0   0   0   0   0   0   0   2   0   0   1   0   0   0   0   0   0   0   0   0   0   0   0  -0.7828140533E-01
 1473.00   0   0   0   0   5   0   0   0   1   0   0   0   0   0   0   0   0   0   0   0   0   0   0   0   0   0   0   0.1949337808E-02
 1476.00   0   1   0   0   0   0   0   0   0   0   0   3   0   0   0   0   0   0   0   0   0   0   0   0   0   0   0   0.9113737055E-02
 1477.00   0   0   0   0   0   0   0   2   2   0   0   0   0   0   0   0   0   0   0   0   0   0   0   0   0   0   0  -0.4473327322E-01
 1479.00   0   0   1   0   0   5   0   0   0   0   0   0   0   0   0   0   0   0   0   0   0   0   0   0   0   0   0   0.3224305410E-02
 1480.00   0   0   0   0   0   0   2   0   0   0   0   2   0   0   0   0   0   0   0   0   0   0   0   0   0   0   0   0.4353665781E-02
 1481.00   2   0   0   0   0   0   0   4   0   0   0   0   0   0   0   0   0   0   0   0   0   0   0   0   0   0   0   0.2980718445E-01
 1483.00   0   0   0   0   4   0   0   0   0   0   0   0   0   0   0   0   1   0   0   0   0   0   0   0   0   0   0  -0.4809542825E-02
 1484.00   0   0   0   4   0   0   0   0   0   0   0   0   0   0   0   0   0   0   1   0   0   0   0   0   0   0   0  -0.1003342348E-01
 1487.00   0   0   0   2   0   0   0   0   0   0   0   0   0   2   0   0   0   0   0   0   0   0   0   0   0   0   0  -0.8591071721E-01
 1489.00   0   0   3   0   0   0   0   0   0   0   0   0   0   0   2   0   0   0   0   0   0   0   0   0   0   0   0  -0.6669057122E-02
 1496.00   0   2   0   0   0   0   0   0   0   0   0   0   0   0   0   0   0   0   0   0   0   1   0   0   0   0   0  -0.1734642153E-01
 1498.00   0   0   0   0   3   0   3   0   0   0   0   0   0   0   0   0   0   0   0   0   0   0   0   0   0   0   0   0.1137595516E-02
 1499.00   0   0   0   0   0   1   0   0   0   0   0   0   0   0   0   0   2   0   0   0   0   0   0   0   0   0   0   0.3092931743E-01
 1501.00   0   0   0   0   2   0   0   3   0   0   0   0   0   0   0   0   0   0   0   0   0   0   0   0   0   0   0   0.6385815248E-02
 1503.00   0   2   0   0   0   0   0   0   0   0   0   0   0   0   0   0   0   0   0   0   0   0   1   0   0   0   0  -0.3317422717E-01
 1506.00   0   0   0   0   4   0   0   0   0   0   0   0   0   0   0   0   0   1   0   0   0   0   0   0   0   0   0  -0.1232714851E-01
 1508.00   0   0   1   0   0   0   0   0   0   0   0   0   0   0   0   0   0   0   2   0   0   0   0   0   0   0   0   0.8292963149E-01
 1509.00   0   0   0   0   0   3   0   0   0   0   0   0   0   0   0   0   0   0   1   0   0   0   0   0   0   0   0   0.2644538054E-01
 1510.00   0   0   0   0   0   4   0   0   0   1   0   0   0   0   0   0   0   0   0   0   0   0   0   0   0   0   0   0.4338255487E-02
 1513.00   3   0   0   0   0   0   0   0   0   0   0   3   0   0   0   0   0   0   0   0   0   0   0   0   0   0   0   0.4541899189E-02
 1515.00   0   0   2   0   0   0   0   0   0   3   0   0   0   0   0   0   0   0   0   0   0   0   0   0   0   0   0  -0.9809073385E-02
 1516.00   0   0   0   0   0   0   0   0   0   1   0   0   0   2   0   0   0   0   0   0   0   0   0   0   0   0   0   0.2478666287E+00
 1518.00   0   0   0   2   0   0   0   0   0   0   0   0   0   0   2   0   0   0   0   0   0   0   0   0   0   0   0   0.2286369397E-01
 1521.00   0   0   0   1   0   0   0   0   0   0   0   0   0   0   0   0   0   0   0   0   0   1   0   0   0   0   0  -0.1107561079E+00
 1522.00   0   0   2   0   0   0   0   0   0   0   0   0   0   0   0   0   0   2   0   0   0   0   0   0   0   0   0   0.6995719702E-01
 1525.00   0   0   0   0   0   0   0   0   0   0   0   0   3   0   0   0   0   0   0   0   0   0   0   0   0   0   0   0.6883927810E-02
 1526.00   0   0   1   0   0   0   0   0   0   0   3   0   0   0   0   0   0   0   0   0   0   0   0   0   0   0   0   0.1576526353E-02
 1529.00   0   0   1   0   0   0   0   0   0   0   0   0   0   0   0   0   0   0   0   2   0   0   0   0   0   0   0   0.2251320562E-01
 1531.00   0   0   0   1   0   0   0   0   0   0   0   0   0   0   0   0   0   0   0   0   0   0   1   0   0   0   0  -0.1444581396E+00
 1533.00   1   0   0   0   0   0   0   0   0   0   0   0   0   0   0   0   0   0   0   0   0   0   0   0   0   1   0   0.3534575776E+00
 1535.00   0   0   0   0   0   0   0   0   0   0   0   0   0   0   0   0   0   0   0   0   2   0   0   0   0   0   0  -0.1985062033E-01
 1536.00   0   0   4   0   0   0   0   0   0   0   0   0   2   0   0   0   0   0   0   0   0   0   0   0   0   0   0  -0.1477824662E-02
 1537.00   0   0   0   2   0   0   4   0   0   0   0   0   0   0   0   0   0   0   0   0   0   0   0   0   0   0   0   0.1100551026E-02
 1539.00   0   0   0   0   0   0   0   0   0   2   0   0   0   0   0   0   0   0   1   0   0   0   0   0   0   0   0   0.7476037515E-01
 1540.00   0   0   0   0   0   0   0   3   0   0   1   0   0   0   0   0   0   0   0   0   0   0   0   0   0   0   0   0.3865821479E-01
 1541.00   0   0   0   0   0   1   0   0   0   3   0   0   0   0   0   0   0   0   0   0   0   0   0   0   0   0   0  -0.4124982183E-02
 1542.00   0   0   0   0   0   3   0   2   0   0   0   0   0   0   0   0   0   0   0   0   0   0   0   0   0   0   0   0.2136440916E-01
 1543.00   0   0   0   3   0   0   0   0   0   0   2   0   0   0   0   0   0   0   0   0   0   0   0   0   0   0   0  -0.5074362120E-02
 1544.00   5   0   0   0   0   0   0   0   0   0   0   0   0   0   0   0   0   0   0   0   0   0   0   1   0   0   0   0.7778924746E-02
 1546.00   0   0   0   0   0   0   0   0   0   1   0   0   0   0   2   0   0   0   0   0   0   0   0   0   0   0   0   0.1865971267E-01
 1548.00   0   0   0   0   0   0   0   0   0   0   2   0   0   0   0   1   0   0   0   0   0   0   0   0   0   0   0   0.3055767722E-01
 1550.00   4   0   0   0   0   0   0   0   0   0   0   0   0   0   0   0   0   0   2   0   0   0   0   0   0   0   0  -0.6649305378E-02
 1552.00   0   0   0   0   0   1   0   0   0   0   0   0   0   0   0   0   0   2   0   0   0   0   0   0   0   0   0   0.8196889718E-01
 1554.00   0   0   0   0   2   4   0   0   0   0   0   0   0   0   0   0   0   0   0   0   0   0   0   0   0   0   0   0.1980141710E-02
 1555.00   0   0   6   0   0   0   0   0   0   0   0   0   0   0   0   0   0   0   0   0   1   0   0   0   0   0   0  -0.1008160133E-02
 1556.00   2   0   0   0   0   0   0   0   0   0   0   0   0   0   0   0   0   0   0   0   0   0   0   0   1   0   0  -0.1347830085E-01
 1559.00   0   0   0   0   2   0   0   0   0   0   0   0   0   2   0   0   0   0   0   0   0   0   0   0   0   0   0  -0.6907498874E-02
 1562.00   0   0   0   3   0   0   0   0   0   0   0   2   0   0   0   0   0   0   0   0   0   0   0   0   0   0   0  -0.4835034310E-02
 1565.00   0   0   0   0   0   0   0   0   0   0   0   2   0   0   0   1   0   0   0   0   0   0   0   0   0   0   0   0.3871093697E-01
 1566.00   0   0   0   0   0   0   3   0   0   0   0   0   0   0   0   0   0   0   0   1   0   0   0   0   0   0   0  -0.7050717228E-02
 1567.00   4   0   0   0   0   0   0   0   0   0   3   0   0   0   0   0   0   0   0   0   0   0   0   0   0   0   0  -0.2107615048E-02
 1570.00   6   0   0   0   0   0   0   0   0   0   0   0   0   0   0   0   0   0   0   0   0   1   0   0   0   0   0  -0.2054623874E-02
 1571.00   4   0   0   0   0   0   0   0   0   0   0   0   0   0   0   0   0   0   0   2   0   0   0   0   0   0   0   0.2458524523E-02
 1573.00   0   0   0   0   0   0   0   0   0   0   2   0   0   0   0   0   1   0   0   0   0   0   0   0   0   0   0   0.3400123768E-01
 1574.00   0   0   0   0   0   0   4   0   0   1   0   0   0   0   0   0   0   0   0   0   0   0   0   0   0   0   0  -0.1093249317E-02
 1576.00   6   0   0   0   0   0   0   0   0   0   0   0   0   0   0   0   0   0   0   0   0   0   1   0   0   0   0  -0.2427101855E-02
 1578.00   0   0   0   0   0   0   0   0   2   0   0   0   0   0   0   0   0   0   0   0   1   0   0   0   0   0   0   0.1277163702E-01
 1579.00   0   0   0   0   0   0   0   2   0   2   0   0   0   0   0   0   0   0   0   0   0   0   0   0   0   0   0  -0.3685752858E-01
 1580.00   0   0   0   0   0   0   0   0   0   0   0   2   0   0   0   0   1   0   0   0   0   0   0   0   0   0   0   0.3227809263E-01
 1581.00   0   0   1   0   0   0   0   4   0   0   0   0   0   0   0   0   0   0   0   0   0   0   0   0   0   0   0   0.1620927455E-01
 1583.00   0   0   0   0   2   0   0   0   0   0   0   0   0   0   2   0   0   0   0   0   0   0   0   0   0   0   0   0.4591565236E-02
 1592.00   0   0   0   0   0   0   0   0   0   0   2   0   0   0   0   0   0   1   0   0   0   0   0   0   0   0   0   0.5443253800E-01
 1595.00   0   0   0   0   0   4   0   0   0   0   1   0   0   0   0   0   0   0   0   0   0   0   0   0   0   0   0  -0.4412892084E-02
 1596.00   0   0   0   0   0   0   0   0   0   0   1   0   0   2   0   0   0   0   0   0   0   0   0   0   0   0   0  -0.6573891607E-01
 1597.00   0   0   0   0   0   2   0   0   0   0   0   0   2   0   0   0   0   0   0   0   0   0   0   0   0   0   0   0.6982935103E-02
 1603.00   0   0   0   5   0   0   0   0   0   0   0   0   0   0   1   0   0   0   0   0   0   0   0   0   0   0   0  -0.1598673647E-02
 1605.00   0   0   0   0   0   0   0   0   0   0   0   2   0   0   0   0   0   1   0   0   0   0   0   0   0   0   0   0.4835404648E-01
 1606.00   0   0   0   0   1   0   0   0   0   0   0   0   0   0   0   0   0   0   0   0   0   0   0   1   0   0   0  -0.3803608273E-01
 1610.00   0   0   0   0   0   0   0   0   0   0   0   0   0   0   0   0   0   0   0   0   0   0   0   0   0   0   1  -0.6088063527E+00
 1613.00   0   0   0   0   0   0   0   1   0   0   0   0   0   0   0   2   0   0   0   0   0   0   0   0   0   0   0   0.2144385820E-01
 1615.00   0   0   0   4   0   0   0   0   0   0   0   0   0   0   0   0   0   0   0   0   1   0   0   0   0   0   0  -0.1416892516E-02
 1616.00   0   0   0   0   0   0   0   0   0   0   0   0   2   0   1   0   0   0   0   0   0   0   0   0   0   0   0   0.1178700271E-01
 1620.00   0   0   0   0   0   0   0   0   4   0   0   0   0   0   0   0   0   0   0   0   0   0   0   0   0   0   0   0.3539899186E-02
 1623.00   0   2   0   0   0   0   0   0   0   0   0   0   0   0   0   0   0   0   2   0   0   0   0   0   0   0   0  -0.4708602341E-02
 1625.00   4   0   0   0   0   0   0   4   0   0   0   0   0   0   0   0   0   0   0   0   0   0   0   0   0   0   0  -0.1883293952E-02
 1627.00   0   0   0   0   0   0   0   3   0   0   0   0   1   0   0   0   0   0   0   0   0   0   0   0   0   0   0  -0.1137563387E-01
 1628.00   0   0   0   0   4   0   0   0   0   0   0   0   0   0   0   0   0   0   1   0   0   0   0   0   0   0   0   0.1885220397E-02
 1630.00   0   0   2   0   0   0   0   0   0   0   0   0   0   0   0   0   0   0   0   0   0   1   0   0   0   0   0  -0.1920452882E-01
 1631.00   0   0   0   0   0   0   2   0   0   0   0   0   2   0   0   0   0   0   0   0   0   0   0   0   0   0   0   0.3044541488E-02
 1633.00   0   0   0   0   0   0   0   0   0   0   1   0   0   0   2   0   0   0   0   0   0   0   0   0   0   0   0   0.1930065795E-01
 1637.00   0   0   2   0   0   0   0   0   0   0   0   0   0   0   0   0   0   0   0   0   0   0   1   0   0   0   0  -0.1031172050E-01
 1639.00   0   2   0   0   0   0   0   0   0   0   3   0   0   0   0   0   0   0   0   0   0   0   0   0   0   0   0  -0.5207421674E-02
 1641.00   0   1   0   0   0   0   0   0   0   0   0   0   0   0   0   0   0   0   0   0   0   0   0   0   0   1   0  -0.5414816024E-01
 1644.00   0   2   0   0   0   0   0   0   0   0   0   0   0   0   0   0   0   0   0   2   0   0   0   0   0   0   0   0.5737256249E-02
 1646.00   0   0   4   0   0   0   0   3   0   0   0   0   0   0   0   0   0   0   0   0   0   0   0   0   0   0   0  -0.4436465552E-02
 1647.00   0   0   0   0   0   3   0   0   0   0   0   0   0   0   0   0   0   0   0   0   1   0   0   0   0   0   0   0.9200196658E-02
 1649.00   0   0   0   1   0   0   0   0   0   0   0   0   0   0   0   0   0   0   2   0   0   0   0   0   0   0   0  -0.7748701737E-02
 1651.00   0   0   0   0   0   0   0   1   0   0   0   0   0   0   0   0   2   0   0   0   0   0   0   0   0   0   0   0.2269555101E-01
 1653.00   0   4   0   0   0   0   0   0   0   0   0   0   0   0   0   2   0   0   0   0   0   0   0   0   0   0   0  -0.3504080187E-02
 1655.00   5   0   0   0   0   0   0   0   0   0   0   3   0   0   0   0   0   0   0   0   0   0   0   0   0   0   0  -0.1965620907E-02
 1657.00   0   0   1   0   0   0   0   0   0   0   0   0   0   0   0   0   0   0   0   0   0   0   0   0   1   0   0   0.1023396524E+00
 1658.00   0   0   0   0   0   0   4   0   0   0   1   0   0   0   0   0   0   0   0   0   0   0   0   0   0   0   0  -0.1691321638E-02
 1659.00   0   0   0   0   0   1   0   0   0   0   0   0   0   0   0   0   0   0   0   0   0   1   0   0   0   0   0   0.2302694126E-01
 1660.00   0   0   0   4   0   0   0   0   2   0   0   0   0   0   0   0   0   0   0   0   0   0   0   0   0   0   0  -0.1028010667E-02
 1662.00   0   0   0   1   0   0   0   0   0   0   3   0   0   0   0   0   0   0   0   0   0   0   0   0   0   0   0  -0.1078747137E-01
 1666.00   0   0   0   1   0   0   0   0   0   0   0   0   0   0   0   0   0   0   0   2   0   0   0   0   0   0   0   0.1567597221E-01
 1667.00   2   0   0   0   0   0   0   0   0   0   0   0   3   0   0   0   0   0   0   0   0   0   0   0   0   0   0  -0.1821771673E-02
 1670.00   0   0   0   0   0   1   0   0   0   0   0   0   0   0   0   0   0   0   0   0   0   0   1   0   0   0   0  -0.4066324159E-02
 1677.00   0   0   3   0   0   0   0   0   0   0   0   0   0   0   0   2   0   0   0   0   0   0   0   0   0   0   0   0.2338693552E-02
 1678.00   3   0   0   0   0   0   0   0   0   0   0   0   0   0   0   0   0   0   0   0   0   0   0   0   0   1   0  -0.2504435630E-01
 1681.00   0   0   0   0   0   0   0   0   0   2   0   0   0   0   0   0   0   0   0   0   1   0   0   0   0   0   0   0.7162739122E-02
 1684.00   2   0   0   0   0   0   0   0   0   0   0   0   0   0   0   0   0   0   0   0   2   0   0   0   0   0   0   0.4543039674E-02
 1685.00   0   0   0   0   0   0   0   0   0   0   0   0   1   2   0   0   0   0   0   0   0   0   0   0   0   0   0   0.7491185629E-02
 1694.00   0   0   0   0   0   3   0   0   2   0   0   0   0   0   0   0   0   0   0   0   0   0   0   0   0   0   0  -0.1330483501E-02
 1698.00   0   4   0   0   0   0   0   0   0   0   0   0   0   0   0   0   2   0   0   0   0   0   0   0   0   0   0   0.5303152716E-02
 1700.00   6   0   0   0   0   0   0   0   0   0   0   0   0   0   0   0   0   0   2   0   0   0   0   0   0   0   0   0.1726007085E-02
 1701.00   0   0   4   0   0   4   0   0   0   0   0   0   0   0   0   0   0   0   0   0   0   0   0   0   0   0   0  -0.1172236395E-02
 1703.00   0   2   0   0   0   0   0   4   0   0   0   0   0   0   0   0   0   0   0   0   0   0   0   0   0   0   0   0.1686725802E-01
 1705.00   0   0   4   0   0   0   0   0   0   0   0   0   0   2   0   0   0   0   0   0   0   0   0   0   0   0   0  -0.1032044043E-01
 1706.00   4   0   0   0   0   0   0   0   0   0   0   0   0   0   0   0   0   0   0   0   0   0   0   0   1   0   0  -0.5190123533E-02
 1708.00   0   0   0   0   0   0   0   1   0   3   0   0   0   0   0   0   0   0   0   0   0   0   0   0   0   0   0   0.7693049196E-02
 1712.00   0   0   0   0   0   2   0   3   0   0   0   0   0   0   0   0   0   0   0   0   0   0   0   0   0   0   0   0.2905905379E-02
 1715.00   0   0   0   2   0   0   0   0   0   0   0   0   0   0   0   2   0   0   0   0   0   0   0   0   0   0   0   0.4110233363E-02
 1716.00   0   0   0   0   0   0   0   1   0   0   0   0   0   0   0   0   0   2   0   0   0   0   0   0   0   0   0  -0.4282190286E-01
 1718.00   0   0   0   3   0   0   0   0   0   0   0   0   2   0   0   0   0   0   0   0   0   0   0   0   0   0   0   0.3409017289E-02
 1723.00   0   0   3   0   0   0   0   0   0   0   0   0   0   0   0   0   2   0   0   0   0   0   0   0   0   0   0   0.2630693379E-02
 1724.00   0   0   0   0   0   0   0   0   0   0   0   0   2   0   0   1   0   0   0   0   0   0   0   0   0   0   0   0.4317541239E-02
 1726.00   0   0   0   0   0   0   0   0   0   0   2   0   0   0   0   0   0   0   1   0   0   0   0   0   0   0   0   0.1819359532E-01
 1727.00   0   0   0   0   0   0   0   0   0   0   0   0   1   0   2   0   0   0   0   0   0   0   0   0   0   0   0   0.1734409859E-01
 1729.00   0   0   0   0   1   0   0   0   0   0   0   3   0   0   0   0   0   0   0   0   0   0   0   0   0   0   0  -0.3749187245E-02
 1730.00   0   0   0   0   0   0   0   3   0   0   0   0   0   0   1   0   0   0   0   0   0   0   0   0   0   0   0   0.1211529720E-01
 1731.00   0   0   0   1   0   0   0   4   0   0   0   0   0   0   0   0   0   0   0   0   0   0   0   0   0   0   0  -0.1110144203E-01
 1733.00   0   0   0   0   0   0   0   0   2   2   0   0   0   0   0   0   0   0   0   0   0   0   0   0   0   0   0   0.3475895260E-02
 1736.00   0   0   0   0   0   0   1   0   0   0   0   0   0   0   0   0   0   0   0   0   0   0   0   1   0   0   0  -0.4621464487E-01
 1737.00   0   0   2   0   0   5   0   0   0   0   0   0   0   0   0   0   0   0   0   0   0   0   0   0   0   0   0  -0.1183035359E-02
 1738.00   0   0   0   0   0   0   0   0   0   0   0   2   0   0   0   0   0   0   1   0   0   0   0   0   0   0   0  -0.7463120349E-02
 1739.00   0   3   0   0   0   0   0   0   0   0   0   0   0   0   0   0   0   0   0   0   0   0   0   1   0   0   0  -0.1176399124E-01
 1744.00   0   0   0   0   0   0   0   0   0   0   0   0   2   0   0   0   1   0   0   0   0   0   0   0   0   0   0   0.4306441172E-02
 1745.00   0   0   4   0   0   0   0   0   0   0   0   0   0   0   2   0   0   0   0   0   0   0   0   0   0   0   0  -0.2149664837E-02
 1746.00   0   0   0   0   0   0   2   3   0   0   0   0   0   0   0   0   0   0   0   0   0   0   0   0   0   0   0  -0.5276814191E-02
 1749.00   0   6   0   0   0   0   0   3   0   0   0   0   0   0   0   0   0   0   0   0   0   0   0   0   0   0   0   0.2971906605E-02
 1750.00   0   0   0   0   0   0   0   0   0   1   0   0   0   0   0   2   0   0   0   0   0   0   0   0   0   0   0  -0.1883782001E-02
 1752.00   0   0   0   0   0   0   4   0   0   0   0   0   1   0   0   0   0   0   0   0   0   0   0   0   0   0   0  -0.1128276572E-02
 1755.00   0   0   0   2   0   0   0   0   0   0   0   0   0   0   0   0   2   0   0   0   0   0   0   0   0   0   0   0.2811537907E-02
 1757.00   0   4   0   0   0   0   0   0   0   0   0   0   0   0   0   0   0   2   0   0   0   0   0   0   0   0   0   0.1683400717E-01
 1758.00   0   0   0   5   0   0   0   0   0   0   0   0   0   0   0   0   0   1   0   0   0   0   0   0   0   0   0   0.2487362348E-02
 1759.00   0   0   0   0   0   0   0   2   0   0   2   0   0   0   0   0   0   0   0   0   0   0   0   0   0   0   0   0.1608211905E-01
 1762.00   0   0   2   0   0   0   0   0   0   0   0   0   0   0   0   0   0   0   2   0   0   0   0   0   0   0   0  -0.6973947549E-02
 1763.00   2   0   0   0   0   0   0   0   0   0   0   0   0   0   0   0   0   0   0   0   0   0   0   0   0   0   1   0.3301476333E-01
 1768.00   0   0   0   0   0   2   0   0   0   0   0   0   0   2   0   0   0   0   0   0   0   0   0   0   0   0   0   0.6918379565E-02
 1769.00   0   0   0   0   0   0   0   0   0   0   0   0   2   0   0   0   0   1   0   0   0   0   0   0   0   0   0  -0.9169117507E-02
 1770.00   0   0   3   0   0   0   0   0   0   3   0   0   0   0   0   0   0   0   0   0   0   0   0   0   0   0   0   0.3181067838E-02
 1772.00   0   0   0   4   0   0   0   0   0   2   0   0   0   0   0   0   0   0   0   0   0   0   0   0   0   0   0   0.1214561639E-02
 1773.00   0   0   0   0   4   0   0   0   0   0   0   0   0   0   0   0   0   0   0   0   1   0   0   0   0   0   0  -0.1611653999E-02
 1774.00   0   0   0   0   0   0   0   2   0   0   0   2   0   0   0   0   0   0   0   0   0   0   0   0   0   0   0   0.3156111828E-02
 1775.00   0   0   0   0   0   0   0   0   3   0   0   1   0   0   0   0   0   0   0   0   0   0   0   0   0   0   0   0.4540148154E-02
 1776.00   2   0   0   0   0   0   0   0   4   0   0   0   0   0   0   0   0   0   0   0   0   0   0   0   0   0   0  -0.1029676951E-02
 1777.00   0   0   3   0   0   0   0   0   0   0   0   0   0   0   0   0   0   2   0   0   0   0   0   0   0   0   0  -0.9088853055E-02
 1779.00   0   0   1   0   0   0   0   0   0   0   0   0   3   0   0   0   0   0   0   0   0   0   0   0   0   0   0  -0.3379046519E-02
 1781.00   0   0   2   0   0   0   0   0   0   0   3   0   0   0   0   0   0   0   0   0   0   0   0   0   0   0   0  -0.1980048060E-02
 1784.00   0   2   0   0   0   0   0   0   0   0   0   0   0   0   0   0   0   0   0   0   0   0   0   0   1   0   0   0.1538661297E-01
 1789.00   0   0   2   0   0   0   0   0   0   0   0   0   0   0   0   0   0   0   0   2   0   0   0   0   0   0   0   0.1474519159E-02
 1792.00   0   0   0   0   0   0   0   0   0   1   0   0   0   0   0   0   2   0   0   0   0   0   0   0   0   0   0   0.6953853496E-02
 1795.00   0   0   0   0   0   0   0   0   0   0   0   0   0   2   1   0   0   0   0   0   0   0   0   0   0   0   0   0.2118354395E-01
 1796.00   0   0   0   0   2   0   0   0   0   0   0   0   0   0   0   2   0   0   0   0   0   0   0   0   0   0   0   0.2908427307E-02
 1799.00   0   0   1   0   0   0   0   0   0   0   0   0   0   0   0   0   0   0   0   0   2   0   0   0   0   0   0   0.7162247916E-02
 1801.00   0   0   0   0   0   1   0   0   0   0   0   0   0   0   0   0   0   0   2   0   0   0   0   0   0   0   0  -0.1969540497E-02
 1806.00   0   0   0   0   0   3   0   0   0   2   0   0   0   0   0   0   0   0   0   0   0   0   0   0   0   0   0  -0.2722352052E-02
 1808.00   0   0   0   2   0   0   0   0   0   3   0   0   0   0   0   0   0   0   0   0   0   0   0   0   0   0   0  -0.5045699167E-02
 1810.00   0   6   0   0   0   0   0   0   0   0   0   0   0   2   0   0   0   0   0   0   0   0   0   0   0   0   0   0.7964253506E-02
 1811.00   0   0   0   0   0   2   0   0   0   0   0   0   0   0   2   0   0   0   0   0   0   0   0   0   0   0   0   0.7527912765E-02
 1813.00   0   0   0   1   0   0   0   0   0   0   0   0   0   0   0   0   0   0   0   0   0   0   0   0   1   0   0   0.1640566925E-01
 1814.00   0   0   0   2   0   0   0   0   0   0   0   0   0   0   0   0   0   2   0   0   0   0   0   0   0   0   0  -0.5538096868E-02
 1816.00   0   0   0   0   0   1   0   0   0   0   3   0   0   0   0   0   0   0   0   0   0   0   0   0   0   0   0  -0.4996880566E-02
 1822.00   0   0   0   0   0   1   0   0   0   0   0   0   0   0   0   0   0   0   0   2   0   0   0   0   0   0   0   0.7732953131E-02
 1827.00   0   0   0   0   0   0   0   0   0   0   0   0   0   0   3   0   0   0   0   0   0   0   0   0   0   0   0   0.2045726448E-01
 1828.00   0   0   0   3   0   0   0   3   0   0   0   0   0   0   0   0   0   0   0   0   0   0   0   0   0   0   0  -0.5882511204E-02
 1829.00   0   0   0   0   0   0   0   1   0   0   0   0   0   0   0   0   0   0   0   0   0   1   0   0   0   0   0  -0.2178603652E-01
 1831.00   0   0   0   6   0   0   0   0   0   0   1   0   0   0   0   0   0   0   0   0   0   0   0   0   0   0   0  -0.1454053816E-02
 1833.00   0   0   0   0   2   0   0   0   0   0   0   0   0   0   0   0   2   0   0   0   0   0   0   0   0   0   0   0.2592283543E-02
 1839.00   5   0   0   0   0   0   0   0   0   0   0   0   0   0   0   0   0   0   0   0   0   0   0   0   0   1   0  -0.3979943231E-02
 1844.00   0   0   0   0   0   0   0   0   0   0   1   0   0   0   0   2   0   0   0   0   0   0   0   0   0   0   0   0.5688112552E-02
 1845.00   0   0   0   0   0   0   0   0   0   4   0   0   0   0   0   0   0   0   0   0   0   0   0   0   0   0   0   0.4114088049E-02
 1846.00   0   0   0   0   0   0   2   0   0   0   0   0   0   0   2   0   0   0   0   0   0   0   0   0   0   0   0   0.4642273186E-02
 1847.00   4   0   0   0   0   0   0   0   0   0   0   0   0   0   0   0   0   0   0   0   2   0   0   0   0   0   0  -0.1447142624E-02
 1848.00   0   0   0   0   0   0   0   1   0   0   0   0   0   0   0   0   0   0   0   0   0   0   1   0   0   0   0  -0.3980588575E-01
 1850.00   0   6   0   0   0   0   0   0   0   0   0   0   0   0   2   0   0   0   0   0   0   0   0   0   0   0   0   0.2109293183E-02
 1853.00   0   0   2   0   0   0   0   4   0   0   0   0   0   0   0   0   0   0   0   0   0   0   0   0   0   0   0  -0.8792619119E-02
 1856.00   0   0   0   0   0   0   0   0   0   1   0   0   0   0   0   0   0   2   0   0   0   0   0   0   0   0   0   0.3640971564E-01
 1857.00   1   0   0   0   0   0   0   0   0   0   0   0   0   3   0   0   0   0   0   0   0   0   0   0   0   0   0  -0.3042293239E-01
 1860.00   0   0   0   0   0   0   1   0   0   0   0   3   0   0   0   0   0   0   0   0   0   0   0   0   0   0   0  -0.4474088224E-02
 1861.00   0   0   0   0   0   0   0   3   0   0   0   0   0   0   0   0   1   0   0   0   0   0   0   0   0   0   0   0.1717608837E-01
 1865.00   0   3   0   0   0   0   0   0   0   0   0   3   0   0   0   0   0   0   0   0   0   0   0   0   0   0   0  -0.1084686123E-02
 1874.00   0   0   0   0   0   0   0   0   0   0   2   0   0   0   0   0   0   0   0   0   1   0   0   0   0   0   0   0.9774485564E-02
 1875.00   0   4   0   0   0   0   0   0   0   0   0   0   0   0   0   0   0   0   0   0   0   1   0   0   0   0   0   0.4438026076E-02
 1877.00   0   0   1   0   0   0   0   0   0   0   0   0   0   0   0   0   0   0   0   0   0   0   0   0   0   0   1   0.2815629363E-01
 1878.00   0   0   0   0   0   1   0   4   0   0   0   0   0   0   0   0   0   0   0   0   0   0   0   0   0   0   0  -0.1097861847E-01
 1879.00   0   0   0   0   0   0   0   0   0   0   1   0   0   0   0   0   2   0   0   0   0   0   0   0   0   0   0   0.8839363981E-02
 1880.00   0   0   0   0   0   0   0   3   0   0   0   0   0   0   0   0   0   1   0   0   0   0   0   0   0   0   0   0.4515994186E-01
 1881.00   0   0   0   0   0   0   0   0   0   0   0   2   0   0   0   0   0   0   0   0   1   0   0   0   0   0   0   0.5034018283E-02
 1882.00   0   0   0   0   2   0   0   0   0   3   0   0   0   0   0   0   0   0   0   0   0   0   0   0   0   0   0  -0.2391602112E-02
 1883.00   0   4   0   0   0   0   0   0   0   0   0   0   0   0   0   0   0   0   0   0   0   0   1   0   0   0   0  -0.4130654372E-02
 1887.00   0   0   0   5   0   0   0   0   0   0   0   0   0   0   0   0   0   0   1   0   0   0   0   0   0   0   0   0.2505598651E-02
 1889.00   0   0   1   0   0   0   0   0   4   0   0   0   0   0   0   0   0   0   0   0   0   0   0   0   0   0   0  -0.1274689460E-02
 1890.00   0   0   0   3   0   0   0   0   0   0   0   0   0   2   0   0   0   0   0   0   0   0   0   0   0   0   0   0.1690599642E-01
 1893.00   0   0   0   0   2   0   0   0   0   0   0   0   0   0   0   0   0   2   0   0   0   0   0   0   0   0   0   0.8954576553E-02
 1894.00   0   0   0   0   0   0   0   0   0   0   0   0   0   2   0   1   0   0   0   0   0   0   0   0   0   0   0   0.1493628830E-01
 1898.00   0   0   3   0   0   0   0   0   0   0   0   0   0   0   0   0   0   0   0   0   0   1   0   0   0   0   0  -0.2784998132E-02
 1901.00   0   0   0   0   0   0   0   0   0   0   0   0   2   0   0   0   0   0   1   0   0   0   0   0   0   0   0   0.5247070605E-02
 1903.00   0   0   0   0   1   0   0   0   0   0   0   0   0   0   0   0   0   0   0   0   0   0   0   0   0   1   0  -0.4146214762E-01
 1914.00   0   0   0   0   0   4   0   0   0   0   0   0   0   0   0   0   1   0   0   0   0   0   0   0   0   0   0  -0.1141421665E-02
 1915.00   0   0   0   0   0   0   0   0   0   0   0   0   0   2   0   0   1   0   0   0   0   0   0   0   0   0   0  -0.8570218675E-02
 1917.00   0   0   0   0   0   0   0   0   2   0   2   0   0   0   0   0   0   0   0   0   0   0   0   0   0   0   0  -0.3441456582E-02
 1921.00   0   2   0   0   0   0   0   0   0   0   0   0   0   0   0   0   0   0   0   0   2   0   0   0   0   0   0   0.2602586822E-02
 1924.00   4   0   0   0   0   0   0   0   0   0   0   0   0   0   0   0   0   0   0   0   0   0   0   0   0   0   1   0.4433052761E-02
 1927.00   0   0   0   3   0   0   0   0   0   0   0   0   0   0   2   0   0   0   0   0   0   0   0   0   0   0   0  -0.3526373080E-02
 1929.00   0   0   2   0   0   0   0   0   0   0   0   0   0   0   0   0   0   0   0   0   0   0   0   0   1   0   0  -0.6106673606E-02
 1930.00   0   0   0   0   0   0   0   0   0   0   0   0   1   0   0   2   0   0   0   0   0   0   0   0   0   0   0   0.8215702294E-02
 1934.00   0   0   0   0   0   0   0   0   0   0   0   0   0   0   2   1   0   0   0   0   0   0   0   0   0   0   0  -0.8282184823E-02
 1935.00   0   0   0   2   0   0   0   0   0   0   0   0   0   0   0   0   0   0   0   0   0   1   0   0   0   0   0   0.1868349744E-01
 1938.00   0   0   0   0   0   0   0   0   0   3   1   0   0   0   0   0   0   0   0   0   0   0   0   0   0   0   0   0.3312538200E-02
 1941.00   0   0   0   0   0   0   0   2   0   0   0   0   2   0   0   0   0   0   0   0   0   0   0   0   0   0   0  -0.7558581248E-02
 1944.00   0   0   0   2   0   0   0   0   0   0   0   0   0   0   0   0   0   0   0   0   0   0   1   0   0   0   0   0.2057438279E-01
 1945.00   0   0   0   0   0   0   0   0   0   0   1   0   0   0   0   0   0   2   0   0   0   0   0   0   0   0   0   0.1608710735E-01
 1950.00   0   0   0   0   0   0   0   0   3   0   0   0   0   1   0   0   0   0   0   0   0   0   0   0   0   0   0  -0.4049565891E-02
 1951.00   0   0   0   0   0   0   0   0   0   0   0   0   0   2   0   0   0   1   0   0   0   0   0   0   0   0   0  -0.1832006370E-01
 1954.00   0   0   4   0   0   0   0   0   0   0   0   0   0   0   0   2   0   0   0   0   0   0   0   0   0   0   0  -0.1990615706E-02
 1957.00   0   0   0   1   0   0   0   0   0   0   0   0   0   0   0   0   0   0   0   0   2   0   0   0   0   0   0   0.6816265956E-02
 1958.00   0   0   0   0   0   0   0   0   0   0   0   0   0   0   2   0   1   0   0   0   0   0   0   0   0   0   0  -0.1857503076E-02
 1962.00   0   0   0   0   0   0   4   0   0   0   0   0   0   0   0   1   0   0   0   0   0   0   0   0   0   0   0  -0.1003226312E-02
 1964.00   0   0   0   4   0   0   0   0   0   0   2   0   0   0   0   0   0   0   0   0   0   0   0   0   0   0   0   0.2409432231E-02
 1965.00   0   0   0   0   0   1   0   0   0   0   0   0   0   0   0   0   0   0   0   0   0   0   0   0   1   0   0  -0.6076417890E-02
 1968.00   0   0   0   0   0   0   0   0   0   1   0   0   0   0   0   0   0   0   0   0   0   1   0   0   0   0   0   0.2066900768E-01
 1969.00   0   0   0   0   0   0   0   0   1   0   0   0   0   0   0   0   0   0   0   0   0   0   0   1   0   0   0  -0.2887750055E-01
 1970.00   0   1   0   0   0   0   0   0   0   0   0   0   0   3   0   0   0   0   0   0   0   0   0   0   0   0   0   0.1649920115E-02
 1972.00   0   0   0   0   0   0   0   0   0   0   0   0   1   0   0   0   2   0   0   0   0   0   0   0   0   0   0   0.8234337129E-02
 1973.00   0   0   0   0   0   0   0   1   0   0   0   0   0   0   0   0   0   0   2   0   0   0   0   0   0   0   0   0.6524419654E-02
 1975.00   0   0   5   0   0   0   0   0   0   0   0   0   0   2   0   0   0   0   0   0   0   0   0   0   0   0   0   0.1909695693E-02
 1976.00   0   0   0   4   0   0   0   0   0   0   0   2   0   0   0   0   0   0   0   0   0   0   0   0   0   0   0   0.1542941620E-02
 1977.00   0   0   0   0   0   0   0   0   0   1   0   0   0   0   0   0   0   0   0   0   0   0   1   0   0   0   0   0.2019127981E-01
 1985.00   0   0   0   0   0   0   0   0   0   0   0   0   0   0   2   0   0   1   0   0   0   0   0   0   0   0   0   0.1524309211E-01
 1988.00   2   0   0   0   0   0   0   0   0   0   0   0   0   0   3   0   0   0   0   0   0   0   0   0   0   0   0  -0.1896474646E-02
 1990.00   0   0   0   0   0   0   0   1   0   0   3   0   0   0   0   0   0   0   0   0   0   0   0   0   0   0   0   0.4540265709E-02
 1994.00   0   0   0   0   0   0   0   1   0   0   0   0   0   0   0   0   0   0   0   2   0   0   0   0   0   0   0   0.4384451840E-02
 1995.00   0   0   0   0   0   3   0   0   0   0   2   0   0   0   0   0   0   0   0   0   0   0   0   0   0   0   0  -0.1986466218E-02
 1996.00   2   0   0   0   0   0   0   0   0   4   0   0   0   0   0   0   0   0   0   0   0   0   0   0   0   0   0  -0.1369563950E-02
 1999.00   0   2   0   0   0   0   0   0   0   0   0   0   0   0   0   0   0   0   0   0   0   0   0   0   0   0   1   0.9991028728E-02
 2002.00   0   0   0   0   0   3   0   0   0   0   0   2   0   0   0   0   0   0   0   0   0   0   0   0   0   0   0  -0.1840112351E-02
 2010.00   0   0   0   0   2   0   0   0   0   0   0   0   0   0   0   0   0   0   0   0   0   1   0   0   0   0   0  -0.6999915034E-02
 2012.00   0   0   0   0   0   0   0   3   0   0   0   0   0   0   0   0   0   0   1   0   0   0   0   0   0   0   0   0.9552173347E-02
 2015.00   0   0   0   0   0   2   0   0   0   0   0   0   0   0   0   2   0   0   0   0   0   0   0   0   0   0   0   0.1766992924E-02
 2018.00   0   4   0   0   0   0   0   0   0   0   0   0   0   0   0   0   0   0   2   0   0   0   0   0   0   0   0   0.1213042144E-02
 2020.00   0   0   0   0   2   0   0   0   0   0   0   0   0   0   0   0   0   0   0   0   0   0   1   0   0   0   0  -0.1376743207E-02
 2024.00   0   0   0   0   0   0   0   0   0   3   0   0   1   0   0   0   0   0   0   0   0   0   0   0   0   0   0   0.3915728293E-02
 2027.00   0   0   0   0   0   0   0   0   0   2   2   0   0   0   0   0   0   0   0   0   0   0   0   0   0   0   0   0.3723685545E-02
 2029.00   0   0   0   0   0   0   0   0   0   0   0   0   1   0   0   0   0   2   0   0   0   0   0   0   0   0   0   0.1152765151E-01
 2030.00   0   0   0   1   0   0   0   0   0   0   0   0   0   0   0   0   0   0   0   0   0   0   0   0   0   0   1   0.7398936857E-01
 2033.00   0   3   0   0   0   0   0   0   0   0   0   0   0   0   0   0   0   0   0   0   0   0   0   0   0   1   0   0.4259156633E-02
 2034.00   0   4   0   0   0   0   0   0   0   0   0   0   0   0   0   0   0   0   0   2   0   0   0   0   0   0   0  -0.2003528491E-02
 2035.00   0   0   0   0   0   0   0   0   0   0   0   0   0   0   1   2   0   0   0   0   0   0   0   0   0   0   0   0.8905686187E-02
 2037.00   0   0   3   0   0   0   0   0   0   0   0   0   0   0   0   0   0   0   2   0   0   0   0   0   0   0   0   0.2248164981E-02
 2043.00   0   0   0   0   0   0   0   0   0   2   0   2   0   0   0   0   0   0   0   0   0   0   0   0   0   0   0   0.2595734788E-02
 2050.00   0   0   0   0   0   0   2   0   0   0   0   0   0   0   0   2   0   0   0   0   0   0   0   0   0   0   0   0.2263888485E-02
 2051.00   0   0   0   0   0   0   0   0   0   0   0   0   2   0   0   0   0   0   0   0   1   0   0   0   0   0   0   0.4425622995E-02
 2052.00   0   0   4   0   0   0   0   0   0   0   0   0   0   0   0   0   0   2   0   0   0   0   0   0   0   0   0   0.2671664092E-02
 2054.00   0   0   2   0   0   0   0   0   0   0   0   0   3   0   0   0   0   0   0   0   0   0   0   0   0   0   0   0.1157624053E-02
 2056.00   0   0   0   0   0   0   0   5   0   0   0   0   0   0   0   0   0   0   0   0   0   0   0   0   0   0   0   0.1328552838E-01
 2061.00   0   0   0   0   0   2   0   0   0   0   0   0   0   0   0   0   2   0   0   0   0   0   0   0   0   0   0   0.3773848607E-02
 2064.00   0   0   0   0   0   0   0   0   0   0   1   0   0   0   0   0   0   0   0   0   0   1   0   0   0   0   0  -0.2747853069E-02
 2071.00   0   0   2   0   0   0   0   0   0   0   0   0   0   0   0   0   0   0   0   0   2   0   0   0   0   0   0  -0.2318015129E-02
 2076.00   0   0   0   0   0   0   0   0   0   0   1   0   0   0   0   0   0   0   0   0   0   0   1   0   0   0   0  -0.1559036563E-01
 2078.00   0   0   0   0   0   4   0   0   0   0   0   0   0   0   0   0   0   0   1   0   0   0   0   0   0   0   0  -0.1904701375E-02
 2085.00   0   0   0   0   0   0   0   0   0   0   0   0   0   2   0   0   0   0   1   0   0   0   0   0   0   0   0   0.1462902516E-01
 2088.00   0   0   0   0   0   0   0   0   0   0   0   0   0   0   1   0   2   0   0   0   0   0   0   0   0   0   0   0.5996933907E-02
 2092.00   6   0   0   0   0   0   0   0   0   0   0   0   0   0   0   0   0   0   0   0   0   0   0   0   0   0   1  -0.2040785192E-02
 2097.00   0   0   0   0   0   1   0   0   0   0   0   0   3   0   0   0   0   0   0   0   0   0   0   0   0   0   0   0.3733753691E-02
 2099.00   0   0   0   0   0   0   0   0   1   0   0   3   0   0   0   0   0   0   0   0   0   0   0   0   0   0   0   0.3451648043E-02
 2103.00   0   0   0   2   0   0   0   0   0   0   3   0   0   0   0   0   0   0   0   0   0   0   0   0   0   0   0   0.2488754926E-02
 2105.00   0   0   0   0   0   0   2   0   0   0   0   0   0   0   0   0   2   0   0   0   0   0   0   0   0   0   0   0.1918247690E-02
 2106.00   0   0   0   2   0   0   0   0   0   0   0   0   0   0   0   0   0   0   0   2   0   0   0   0   0   0   0  -0.1176604999E-02
 2110.00   0   4   0   0   0   0   0   4   0   0   0   0   0   0   0   0   0   0   0   0   0   0   0   0   0   0   0   0.1915951720E-02
 2111.00   0   0   0   0   0   0   0   0   2   0   0   0   2   0   0   0   0   0   0   0   0   0   0   0   0   0   0   0.2638114605E-02
 2112.00   0   0   1   0   0   0   0   0   0   0   0   0   0   0   3   0   0   0   0   0   0   0   0   0   0   0   0  -0.4692254028E-02
 2113.00   0   0   0   0   0   1   0   0   0   0   0   0   0   0   0   0   0   0   0   0   2   0   0   0   0   0   0   0.1078457878E-01
 2118.00   0   0   0   0   0   0   0   0   0   1   0   0   0   0   0   0   0   0   2   0   0   0   0   0   0   0   0   0.9474194865E-02
 2120.00   0   0   0   0   0   2   0   0   0   3   0   0   0   0   0   0   0   0   0   0   0   0   0   0   0   0   0  -0.1563086218E-02
 2123.00   0   0   0   0   0   4   0   2   0   0   0   0   0   0   0   0   0   0   0   0   0   0   0   0   0   0   0  -0.2766880637E-02
 2124.00   0   0   0   0   0   0   0   0   0   0   0   0   0   0   2   0   0   0   1   0   0   0   0   0   0   0   0  -0.7247127382E-02
 2125.00   0   0   0   0   0   0   0   2   0   0   0   0   0   2   0   0   0   0   0   0   0   0   0   0   0   0   0  -0.3910315077E-01
 2128.00   0   0   3   0   0   0   0   4   0   0   0   0   0   0   0   0   0   0   0   0   0   0   0   0   0   0   0   0.1746591258E-02
 2129.00   0   0   0   0   0   2   0   0   0   0   0   0   0   0   0   0   0   2   0   0   0   0   0   0   0   0   0  -0.5653642537E-02
 2136.00   0   0   0   0   0   0   0   0   0   1   3   0   0   0   0   0   0   0   0   0   0   0   0   0   0   0   0   0.5389273274E-02
 2138.00   0   0   0   0   0   0   0   0   0   0   0   1   0   0   0   0   0   0   0   0   0   0   0   1   0   0   0  -0.3096495592E-01
 2139.00   0   0   0   0   0   0   0   0   0   1   0   0   0   0   0   0   0   0   0   2   0   0   0   0   0   0   0   0.4274618195E-02
 2141.00   0   0   0   0   0   0   0   0   0   3   0   0   0   0   1   0   0   0   0   0   0   0   0   0   0   0   0   0.5000978677E-02
 2143.00   0   5   0   0   0   0   0   0   0   0   0   0   0   0   0   0   0   0   0   0   0   0   0   1   0   0   0   0.4742444986E-02
 2147.00   0   0   0   0   0   0   0   1   0   0   0   0   0   0   0   0   0   0   0   0   0   0   0   0   1   0   0  -0.2782443434E-02
 2148.00   0   0   0   3   0   0   0   0   0   0   0   0   0   0   0   2   0   0   0   0   0   0   0   0   0   0   0  -0.3236687412E-02
 2149.00   0   0   0   0   0   0   0   0   0   0   0   0   0   0   1   0   0   2   0   0   0   0   0   0   0   0   0  -0.3004848668E-01
 2152.00   0   0   0   0   0   0   0   0   0   0   0   0   0   0   0   3   0   0   0   0   0   0   0   0   0   0   0   0.2584350504E-02
 2155.00   0   0   0   0   0   0   2   0   0   3   0   0   0   0   0   0   0   0   0   0   0   0   0   0   0   0   0  -0.1521352997E-02
 2160.00   0   0   0   0   0   0   0   0   0   0   0   0   1   0   0   0   0   0   0   0   0   1   0   0   0   0   0   0.6510209803E-02
 2161.00   0   0   2   0   0   0   0   0   0   0   0   0   0   0   0   0   0   0   0   0   0   0   0   0   0   0   1  -0.2676545484E-02
 2162.00   0   0   0   0   0   0   2   0   0   0   0   0   0   0   0   0   0   2   0   0   0   0   0   0   0   0   0   0.6781052069E-02
 2163.00   0   0   0   0   2   0   0   0   0   0   0   0   0   0   0   0   0   0   2   0   0   0   0   0   0   0   0   0.2259127940E-02
 2164.00   0   0   0   0   0   0   0   2   0   0   0   0   0   0   2   0   0   0   0   0   0   0   0   0   0   0   0  -0.6657752639E-02
 2165.00   0   0   0   2   0   0   0   4   0   0   0   0   0   0   0   0   0   0   0   0   0   0   0   0   0   0   0   0.4161783874E-02
 2167.00   0   6   0   0   0   0   0   0   0   0   0   0   0   0   0   0   0   2   0   0   0   0   0   0   0   0   0   0.1553575673E-02
 2170.00   0   0   0   0   0   0   0   0   0   0   0   0   1   0   0   0   0   0   0   0   0   0   1   0   0   0   0  -0.1547366672E-01
 2172.00   0   0   0   0   0   0   0   0   0   0   0   0   0   0   0   2   1   0   0   0   0   0   0   0   0   0   0   0.6421120729E-02
 2175.00   0   0   0   0   0   0   0   3   0   0   0   0   0   0   0   0   0   0   0   0   1   0   0   0   0   0   0  -0.4601575912E-01
 2181.00   0   0   4   0   0   0   0   0   0   0   0   0   0   0   0   0   0   0   0   0   0   1   0   0   0   0   0  -0.2943405765E-02
 2182.00   0   0   0   0   2   0   0   0   0   0   3   0   0   0   0   0   0   0   0   0   0   0   0   0   0   0   0   0.1513889620E-02
 2183.00   0   0   0   0   2   0   0   0   0   0   0   0   0   0   0   0   0   0   0   2   0   0   0   0   0   0   0   0.3261498065E-02
 2184.00   0   0   0   0   0   3   0   0   0   0   0   0   2   0   0   0   0   0   0   0   0   0   0   0   0   0   0   0.1768364999E-02
 2190.00   0   4   0   0   0   0   0   0   0   0   0   0   0   0   0   0   0   0   0   0   0   0   0   0   1   0   0  -0.3798611332E-02
 2191.00   0   0   0   0   0   0   0   0   0   0   0   0   0   0   0   1   2   0   0   0   0   0   0   0   0   0   0   0.5337329950E-02
 2197.00   0   0   0   0   0   1   0   0   0   0   0   0   0   0   0   0   0   0   0   0   0   0   0   0   0   0   1  -0.4632870754E-01
 2198.00   0   0   0   0   0   0   0   4   0   1   0   0   0   0   0   0   0   0   0   0   0   0   0   0   0   0   0   0.2491266318E-01
 2201.00   0   0   0   0   0   0   0   0   0   0   0   0   0   0   0   2   0   1   0   0   0   0   0   0   0   0   0   0.2336629187E-01
 2203.00   0   0   0   0   0   1   0   0   4   0   0   0   0   0   0   0   0   0   0   0   0   0   0   0   0   0   0  -0.1010430749E-02
 2206.00   0   0   3   0   0   0   0   0   0   0   0   0   0   0   0   0   0   0   0   0   0   0   0   0   1   0   0  -0.5450098197E-02
 2207.00   0   0   0   0   0   0   0   0   0   0   1   0   0   0   0   0   0   0   2   0   0   0   0   0   0   0   0   0.8199075653E-02
 2214.00   0   0   0   0   0   0   0   0   0   2   0   0   2   0   0   0   0   0   0   0   0   0   0   0   0   0   0   0.3207371372E-02
 2215.00   0   0   0   0   0   0   0   3   2   0   0   0   0   0   0   0   0   0   0   0   0   0   0   0   0   0   0  -0.8281295835E-02
 2217.00   2   0   0   0   0   0   0   5   0   0   0   0   0   0   0   0   0   0   0   0   0   0   0   0   0   0   0   0.5382844358E-02
 2223.00   0   0   0   0   0   0   0   0   0   0   4   0   0   0   0   0   0   0   0   0   0   0   0   0   0   0   0   0.2705337392E-02
 2226.00   0   0   0   0   0   0   0   0   0   0   1   0   0   0   0   0   0   0   0   2   0   0   0   0   0   0   0  -0.1067081823E-02
 2231.00   0   2   0   0   0   0   0   0   0   0   0   0   0   0   3   0   0   0   0   0   0   0   0   0   0   0   0  -0.2094033074E-02
 2232.00   0   0   0   0   0   0   0   0   0   0   0   0   0   2   0   0   0   0   0   0   1   0   0   0   0   0   0  -0.2458394966E-01
 2235.00   0   0   0   0   0   0   0   0   0   0   2   2   0   0   0   0   0   0   0   0   0   0   0   0   0   0   0   0.3758653523E-02
 2236.00   0   0   0   3   0   0   0   0   0   3   0   0   0   0   0   0   0   0   0   0   0   0   0   0   0   0   0  -0.1480005698E-02
 2239.00   0   0   0   0   2   0   0   4   0   0   0   0   0   0   0   0   0   0   0   0   0   0   0   0   0   0   0   0.2783387984E-02
 2241.00   0   0   0   0   0   0   0   0   0   0   0   0   0   0   0   0   2   1   0   0   0   0   0   0   0   0   0   0.5079886647E-02
 2243.00   0   0   0   0   0   0   0   0   0   3   0   0   0   0   0   1   0   0   0   0   0   0   0   0   0   0   0  -0.1028169353E-02
 2244.00   0   0   0   2   0   0   0   0   0   0   0   0   0   0   0   0   0   0   0   0   0   0   0   0   1   0   0   0.7670389014E-02
 2245.00   0   0   0   0   1   0   0   0   0   0   0   0   0   3   0   0   0   0   0   0   0   0   0   0   0   0   0   0.1167769634E-01
 2246.00   0   0   0   0   0   2   0   0   0   0   0   0   0   0   0   0   0   0   0   0   0   1   0   0   0   0   0  -0.1767908938E-02
 2252.00   0   0   0   3   0   0   0   0   0   0   0   0   0   0   0   0   0   2   0   0   0   0   0   0   0   0   0   0.3385128090E-02
 2253.00   0   0   0   0   0   0   0   0   0   0   0   0   0   0   0   1   0   2   0   0   0   0   0   0   0   0   0  -0.2121334064E-01
 2256.00   0   0   0   0   0   0   0   0   0   0   0   4   0   0   0   0   0   0   0   0   0   0   0   0   0   0   0   0.1908682512E-02
 2258.00   0   0   0   0   0   2   0   0   0   0   0   0   0   0   0   0   0   0   0   0   0   0   1   0   0   0   0   0.2483326493E-02
 2268.00   0   0   0   1   0   0   0   0   0   0   0   0   0   0   3   0   0   0   0   0   0   0   0   0   0   0   0  -0.5261483777E-02
 2271.00   0   0   0   0   0   0   0   0   0   3   0   0   0   0   0   0   1   0   0   0   0   0   0   0   0   0   0   0.7963511756E-02
 2273.00   0   0   0   0   0   0   0   0   0   0   0   0   0   0   1   0   0   0   0   0   0   1   0   0   0   0   0  -0.1311835631E-01
 2275.00   0   0   0   0   0   0   0   1   0   0   0   0   3   0   0   0   0   0   0   0   0   0   0   0   0   0   0   0.6102385145E-02
 2280.00   0   0   0   0   0   0   0   0   0   0   0   0   0   0   2   0   0   0   0   0   1   0   0   0   0   0   0   0.3014871417E-02
 2281.00   0   0   0   0   0   0   0   0   0   0   0   0   0   0   0   0   1   2   0   0   0   0   0   0   0   0   0   0.5742085652E-02
 2284.00   0   0   0   1   0   0   0   0   0   4   0   0   0   0   0   0   0   0   0   0   0   0   0   0   0   0   0  -0.4993916279E-02
 2286.00   0   0   0   0   0   0   0   0   0   0   0   0   0   0   1   0   0   0   0   0   0   0   1   0   0   0   0   0.1106569480E-01
 2287.00   0   0   0   0   0   0   0   0   1   0   0   0   0   0   0   0   0   0   0   0   0   0   0   0   0   1   0  -0.3260774114E-01
 2289.00   0   0   0   0   0   0   2   0   0   0   0   0   0   0   0   0   0   0   0   0   0   1   0   0   0   0   0  -0.3029699294E-02
 2290.00   0   0   0   0   0   0   0   0   0   1   0   0   0   0   0   0   0   0   0   0   0   0   0   0   1   0   0   0.4271436293E-02
 2292.00   0   0   0   0   0   0   0   0   2   0   0   0   0   2   0   0   0   0   0   0   0   0   0   0   0   0   0   0.5678816188E-02
 2293.00   0   6   0   0   0   0   0   0   0   0   0   0   0   0   0   0   0   0   0   0   0   1   0   0   0   0   0   0.1405314533E-02
 2294.00   0   0   0   0   0   0   0   1   0   0   0   0   0   0   0   0   0   0   0   0   2   0   0   0   0   0   0   0.2256499120E-02
 2296.00   0   0   0   0   0   0   2   0   0   0   0   0   0   0   0   0   0   0   0   0   0   0   1   0   0   0   0   0.3891412279E-02
 2298.00   0   0   0   0   0   0   0   4   0   0   1   0   0   0   0   0   0   0   0   0   0   0   0   0   0   0   0   0.1458927753E-01
 2300.00   0   6   0   0   0   0   0   0   0   0   0   0   0   0   0   0   0   0   0   0   0   0   1   0   0   0   0   0.1793698563E-02
 2303.00   0   0   0   0   0   3   0   3   0   0   0   0   0   0   0   0   0   0   0   0   0   0   0   0   0   0   0   0.5447149586E-02
 2305.00   0   0   0   0   0   0   0   0   0   3   0   0   0   0   0   0   0   1   0   0   0   0   0   0   0   0   0   0.2200512875E-01
 2311.00   0   0   0   0   0   0   0   0   0   0   0   0   1   0   0   0   0   0   2   0   0   0   0   0   0   0   0   0.3982424618E-02
 2316.00   0   0   0   0   0   0   0   0   0   0   0   0   0   0   0   0   0   3   0   0   0   0   0   0   0   0   0  -0.2975416988E-01
 2317.00   0   0   0   0   0   0   0   0   0   0   0   0   0   1   0   0   0   0   0   0   0   0   0   1   0   0   0  -0.1590078335E-02
 2321.00   2   0   0   0   0   0   0   0   0   0   0   0   0   0   0   3   0   0   0   0   0   0   0   0   0   0   0  -0.3813090616E-02
 2326.00   0   0   0   0   0   0   0   0   0   0   3   0   1   0   0   0   0   0   0   0   0   0   0   0   0   0   0  -0.1598586767E-02
 2329.00   0   0   0   0   0   0   0   0   0   0   0   0   1   0   0   0   0   0   0   2   0   0   0   0   0   0   0  -0.3695345343E-02
 2330.00   0   0   0   0   0   0   0   0   2   0   0   0   0   0   2   0   0   0   0   0   0   0   0   0   0   0   0   0.2251693077E-02
 2337.00   0   0   0   0   2   0   0   0   0   0   0   0   0   0   0   0   0   0   0   0   0   0   0   0   1   0   0   0.6482163566E-02
 2338.00   0   0   0   4   0   0   0   0   0   0   0   0   0   2   0   0   0   0   0   0   0   0   0   0   0   0   0  -0.2683780387E-02
 2341.00   0   0   0   0   0   0   0   0   0   0   0   0   0   0   0   2   0   0   1   0   0   0   0   0   0   0   0   0.5903345493E-02
 2342.00   0   0   0   0   0   0   0   3   0   2   0   0   0   0   0   0   0   0   0   0   0   0   0   0   0   0   0  -0.2002746668E-01
 2348.00   0   0   1   0   0   0   0   5   0   0   0   0   0   0   0   0   0   0   0   0   0   0   0   0   0   0   0   0.5014712598E-02
 2366.00   0   0   0   0   0   3   0   0   0   0   0   0   0   2   0   0   0   0   0   0   0   0   0   0   0   0   0   0.2168707723E-02
 2372.00   0   0   0   3   0   0   0   0   0   0   0   0   0   0   0   0   0   0   0   0   0   1   0   0   0   0   0  -0.3552896464E-02
 2373.00   0   0   0   0   0   0   0   1   0   0   0   0   0   0   0   0   0   0   0   0   0   0   0   0   0   0   1  -0.8392024342E-01
 2378.00   0   0   0   0   0   0   0   0   0   0   0   0   0   0   0   1   0   0   0   0   0   1   0   0   0   0   0  -0.1260577202E-01
 2379.00   0   0   0   0   0   0   0   2   0   0   0   0   0   0   0   2   0   0   0   0   0   0   0   0   0   0   0   0.2324892445E-02
 2381.00   2   0   0   0   0   0   0   0   0   0   0   0   0   0   0   0   3   0   0   0   0   0   0   0   0   0   0  -0.1439579643E-02
 2383.00   0   0   0   0   0   0   0   0   0   0   0   0   0   0   0   0   2   0   1   0   0   0   0   0   0   0   0  -0.3175298647E-02
 2384.00   0   0   0   0   0   0   0   0   0   0   1   0   0   0   0   0   0   0   0   0   0   0   0   0   1   0   0  -0.1060582555E-02
 2386.00   0   0   0   0   0   0   1   0   0   0   0   0   0   3   0   0   0   0   0   0   0   0   0   0   0   0   0   0.4777664281E-02
 2387.00   0   3   0   0   0   0   0   0   0   0   0   0   0   3   0   0   0   0   0   0   0   0   0   0   0   0   0  -0.3144735045E-02
 2388.00   0   0   0   3   0   0   0   0   0   0   0   0   0   0   0   0   0   0   0   0   0   0   1   0   0   0   0  -0.2060090972E-02
 2389.00   0   0   0   0   0   0   0   1   4   0   0   0   0   0   0   0   0   0   0   0   0   0   0   0   0   0   0  -0.1708746345E-02
 2392.00   4   0   0   0   0   0   0   5   0   0   0   0   0   0   0   0   0   0   0   0   0   0   0   0   0   0   0  -0.1539701076E-02
 2393.00   0   0   0   0   0   0   0   0   0   0   0   0   0   0   0   1   0   0   0   0   0   0   1   0   0   0   0  -0.6203916501E-02
 2395.00   0   0   2   0   0   0   0   0   0   0   0   0   0   0   3   0   0   0   0   0   0   0   0   0   0   0   0  -0.1684425840E-02
 2396.00   0   0   0   0   0   0   0   4   0   0   0   0   1   0   0   0   0   0   0   0   0   0   0   0   0   0   0  -0.4779763649E-02
 2400.00   0   0   0   2   0   0   0   0   0   0   0   0   0   0   0   0   0   0   0   0   2   0   0   0   0   0   0   0.2148388195E-02
 2402.00   0   0   0   0   0   2   0   0   0   0   0   0   0   0   0   0   0   0   2   0   0   0   0   0   0   0   0   0.3934137530E-02
 2410.00   0   0   0   0   0   0   0   0   0   0   0   0   0   0   0   0   1   0   0   0   0   1   0   0   0   0   0   0.6814414823E-02
 2411.00   0   0   2   0   0   0   0   0   0   4   0   0   0   0   0   0   0   0   0   0   0   0   0   0   0   0   0   0.2678769286E-02
 2412.00   0   0   0   0   0   0   0   0   0   2   0   0   0   2   0   0   0   0   0   0   0   0   0   0   0   0   0  -0.4124278815E-01
 2416.00   0   0   0   0   0   0   0   0   0   0   0   0   0   0   0   0   1   0   0   0   0   0   1   0   0   0   0  -0.1248626222E-02
 2417.00   0   0   0   0   0   0   0   0   0   1   0   0   3   0   0   0   0   0   0   0   0   0   0   0   0   0   0   0.1842978661E-02
 2424.00   0   0   0   0   0   0   0   0   0   0   2   0   2   0   0   0   0   0   0   0   0   0   0   0   0   0   0   0.3495709255E-02
 2427.00   0   0   0   0   0   0   0   0   0   0   0   0   0   0   1   0   0   0   2   0   0   0   0   0   0   0   0   0.1365245029E-01
 2431.00   0   4   0   0   0   0   0   0   0   0   0   0   0   0   0   0   0   0   0   0   0   0   0   0   0   0   1   0.7418847485E-02
 2432.00   2   0   0   0   0   0   0   0   0   0   0   4   0   0   0   0   0   0   0   0   0   0   0   0   0   0   0   0.1945720348E-02
 2433.00   0   0   0   0   0   0   0   2   0   0   0   0   0   0   0   0   2   0   0   0   0   0   0   0   0   0   0   0.7864320474E-02
 2434.00   0   0   0   0   0   1   0   0   0   0   0   0   0   0   3   0   0   0   0   0   0   0   0   0   0   0   0   0.2841520926E-02
 2435.00   0   0   0   0   0   0   0   0   0   1   0   0   0   0   0   0   0   0   0   0   2   0   0   0   0   0   0   0.5256763241E-02
 2437.00   0   0   0   0   0   0   0   0   0   0   0   2   2   0   0   0   0   0   0   0   0   0   0   0   0   0   0   0.2306219846E-02
 2441.00   0   0   1   0   0   0   0   0   0   0   0   0   0   0   0   3   0   0   0   0   0   0   0   0   0   0   0   0.2373281072E-02
 2442.00   0   0   0   0   0   0   0   0   0   0   0   0   0   0   0   0   0   1   0   0   0   1   0   0   0   0   0   0.4479619581E-02
 2446.00   0   0   0   0   0   0   0   0   0   0   3   0   0   0   1   0   0   0   0   0   0   0   0   0   0   0   0  -0.2764249027E-02
 2449.00   0   0   0   0   0   0   0   0   0   0   0   3   0   1   0   0   0   0   0   0   0   0   0   0   0   0   0  -0.3710507184E-02
 2450.00   0   0   0   0   0   0   0   0   0   3   0   0   0   0   0   0   0   0   1   0   0   0   0   0   0   0   0  -0.9914681538E-02
 2452.00   0   0   0   0   0   0   0   0   0   0   0   0   0   0   1   0   0   0   0   2   0   0   0   0   0   0   0  -0.4171783950E-02
 2453.00   0   0   0   0   0   1   0   0   0   4   0   0   0   0   0   0   0   0   0   0   0   0   0   0   0   0   0   0.1384801351E-02
 2457.00   0   0   0   0   0   0   0   0   0   2   0   0   0   0   2   0   0   0   0   0   0   0   0   0   0   0   0  -0.2324355713E-02
 2459.00   0   0   0   0   0   0   0   0   0   0   0   0   0   0   0   0   0   1   0   0   0   0   1   0   0   0   0   0.7147784836E-02
 2460.00   0   0   3   0   0   0   0   0   0   0   0   0   0   0   0   0   0   0   0   0   0   0   0   0   0   0   1   0.1460493056E-02
 2461.00   0   0   0   0   6   0   0   0   0   0   0   0   0   0   0   0   0   1   0   0   0   0   0   0   0   0   0   0.1022800005E-02
 2463.00   0   0   0   0   0   0   0   0   0   0   0   0   0   0   0   0   0   2   1   0   0   0   0   0   0   0   0  -0.3057960145E-02
 2464.00   0   0   0   0   0   0   0   0   0   0   0   1   0   0   0   0   0   0   0   0   0   0   0   0   0   1   0   0.2271882948E-01
 2471.00   0   5   0   0   0   0   0   0   0   0   0   0   0   0   0   0   0   0   0   0   0   0   0   0   0   1   0  -0.4536594394E-02
 2491.00   0   2   0   0   0   0   0   5   0   0   0   0   0   0   0   0   0   0   0   0   0   0   0   0   0   0   0  -0.6692534811E-02
 2495.00   2   0   0   0   0   0   0   0   0   0   0   0   0   0   0   0   0   3   0   0   0   0   0   0   0   0   0   0.1658992216E-01
 2496.00   0   0   0   0   2   0   0   0   0   0   0   0   0   0   0   0   0   0   0   0   2   0   0   0   0   0   0   0.1503828552E-02
 2497.00   0   0   0   0   0   0   0   0   0   0   0   0   1   0   0   0   0   0   0   0   0   0   0   0   1   0   0  -0.3216499728E-02
 2498.00   0   0   0   0   0   0   0   2   0   3   0   0   0   0   0   0   0   0   0   0   0   0   0   0   0   0   0   0.1601181075E-01
 2501.00   0   0   0   0   0   2   0   4   0   0   0   0   0   0   0   0   0   0   0   0   0   0   0   0   0   0   0  -0.1731530650E-02
 2502.00   0   0   0   2   0   0   0   0   0   0   0   0   0   0   0   0   0   0   0   0   0   0   0   0   0   0   1  -0.1287395038E-01
 2505.00   0   0   0   0   0   0   0   2   0   0   0   0   0   0   0   0   0   2   0   0   0   0   0   0   0   0   0  -0.1510181670E-01
 2512.00   0   0   0   0   0   0   0   0   0   0   0   0   0   0   0   2   0   0   0   0   1   0   0   0   0   0   0   0.4029857208E-02
 2514.00   0   0   4   0   0   0   0   0   0   0   0   0   0   0   0   0   0   0   0   0   0   0   0   0   1   0   0  -0.2018195203E-02
 2516.00   0   0   1   0   0   0   0   0   0   0   0   0   0   0   0   0   3   0   0   0   0   0   0   0   0   0   0   0.1707708107E-02
 2518.00   0   0   0   0   0   0   0   4   0   0   0   0   0   0   1   0   0   0   0   0   0   0   0   0   0   0   0  -0.4243609463E-02
 2519.00   0   0   0   1   0   0   0   5   0   0   0   0   0   0   0   0   0   0   0   0   0   0   0   0   0   0   0  -0.3135759354E-02
 2523.00   0   0   0   0   0   0   0   0   0   0   1   0   3   0   0   0   0   0   0   0   0   0   0   0   0   0   0   0.1093250786E-02
 2529.00   0   0   0   0   0   0   0   0   0   1   0   0   0   0   0   0   0   0   0   0   0   0   0   0   0   0   1   0.5110291289E-01
 2537.00   0   0   0   0   0   0   0   0   4   1   0   0   0   0   0   0   0   0   0   0   0   0   0   0   0   0   0  -0.1539467195E-02
 2538.00   0   0   0   0   0   0   0   0   0   0   1   0   0   0   0   0   0   0   0   0   2   0   0   0   0   0   0   0.3492227064E-02
 2541.00   0   0   0   0   0   0   0   3   0   0   2   0   0   0   0   0   0   0   0   0   0   0   0   0   0   0   0   0.5194195812E-02
 2544.00   0   0   0   0   0   0   0   0   0   0   0   0   0   0   0   0   2   0   0   0   1   0   0   0   0   0   0   0.4300779077E-02
 2545.00   0   0   0   3   0   0   0   0   0   0   3   0   0   0   0   0   0   0   0   0   0   0   0   0   0   0   0  -0.1528038980E-02
 2546.00   0   0   1   0   0   0   0   0   0   0   0   4   0   0   0   0   0   0   0   0   0   0   0   0   0   0   0  -0.1010154890E-02
 2547.00   0   0   0   3   0   0   0   0   0   0   0   0   0   0   0   0   0   0   0   2   0   0   0   0   0   0   0  -0.1107156244E-02
 2550.00   0   0   0   0   0   0   0   0   0   0   3   0   0   0   0   1   0   0   0   0   0   0   0   0   0   0   0   0.1736025627E-02
 2552.00   0   0   0   0   0   0   0   0   2   0   0   0   0   0   0   2   0   0   0   0   0   0   0   0   0   0   0   0.2662793185E-02
 2554.00   0   0   0   0   0   0   0   0   0   0   0   0   0   0   0   1   0   0   0   2   0   0   0   0   0   0   0   0.4808492276E-02
 2558.00   0   0   0   0   0   0   0   0   0   0   0   0   0   0   0   0   1   0   2   0   0   0   0   0   0   0   0  -0.4182647000E-02
 2559.00   0   0   0   0   0   0   0   3   0   0   0   2   0   0   0   0   0   0   0   0   0   0   0   0   0   0   0  -0.4866598492E-02
 2565.00   0   0   0   0   3   0   0   0   0   0   0   0   0   0   0   0   0   0   0   0   0   0   0   1   0   0   0   0.3377415716E-02
 2569.00   0   2   0   0   0   0   0   0   0   0   0   0   0   0   0   3   0   0   0   0   0   0   0   0   0   0   0   0.1077544991E-02
 2570.00   0   0   0   0   2   0   0   0   0   0   0   0   0   0   0   0   0   0   0   0   0   0   0   0   0   0   1   0.8000886227E-02
 2572.00   0   0   0   0   0   0   0   0   0   0   3   0   0   0   0   0   1   0   0   0   0   0   0   0   0   0   0  -0.2124348048E-02
 2574.00   0   0   0   0   0   2   0   0   0   0   0   0   0   0   0   0   0   0   0   0   0   0   0   0   1   0   0   0.2004961356E-02
 2575.00   0   0   0   0   0   0   0   0   0   0   0   0   0   0   0   0   1   0   0   2   0   0   0   0   0   0   0   0.2214088357E-02
 2576.00   0   0   0   0   0   0   0   0   0   0   0   0   0   0   0   0   0   0   1   0   0   1   0   0   0   0   0  -0.9114616362E-02
 2582.00   0   0   0   0   0   0   0   0   0   0   0   0   0   0   0   0   0   0   1   0   0   0   1   0   0   0   0  -0.1156440169E-01
 2585.00   0   0   0   0   0   0   0   0   0   0   0   0   0   0   0   0   0   1   2   0   0   0   0   0   0   0   0   0.7360861874E-02
 2588.00   0   0   0   0   0   0   0   0   2   0   0   0   0   0   0   0   2   0   0   0   0   0   0   0   0   0   0   0.2263533163E-02
 2589.00   0   0   0   0   0   0   0   0   0   0   0   0   0   0   1   0   0   0   0   0   0   0   0   0   1   0   0   0.5345044558E-02
 2595.00   0   0   0   1   0   0   0   0   0   0   0   0   0   0   0   3   0   0   0   0   0   0   0   0   0   0   0   0.2070998932E-02
 2598.00   0   0   1   0   0   0   0   0   0   0   0   0   0   0   0   0   0   3   0   0   0   0   0   0   0   0   0   0.4010126488E-02
 2599.00   0   0   0   0   0   0   0   0   0   3   0   0   0   0   0   0   0   0   0   0   1   0   0   0   0   0   0   0.1155556280E-02
 2600.00   0   0   0   0   0   0   0   0   0   0   3   0   0   0   0   0   0   1   0   0   0   0   0   0   0   0   0   0.8144498716E-02
 2603.00   0   0   0   0   0   0   0   0   0   0   0   0   0   0   0   0   0   1   0   2   0   0   0   0   0   0   0   0.4093968242E-02
 2604.00   0   0   0   0   0   0   0   0   0   0   2   0   0   2   0   0   0   0   0   0   0   0   0   0   0   0   0  -0.4141755915E-02
 2606.00   0   0   0   0   0   0   2   0   0   0   0   0   0   0   0   0   0   0   0   0   0   0   0   0   1   0   0   0.6162733842E-02
 2607.00   0   0   0   0   0   0   0   0   0   0   0   0   0   0   0   0   0   2   0   0   1   0   0   0   0   0   0   0.9058552104E-02
 2609.00   0   6   0   0   0   0   0   0   0   0   0   0   0   0   0   0   0   0   0   0   0   0   0   0   1   0   0  -0.2476747799E-02
 2610.00   0   0   0   0   0   0   0   1   0   0   0   0   0   0   3   0   0   0   0   0   0   0   0   0   0   0   0   0.1080620813E-01
 2611.00   0   0   0   3   0   0   0   4   0   0   0   0   0   0   0   0   0   0   0   0   0   0   0   0   0   0   0  -0.1467096795E-02
 2613.00   0   0   0   0   0   0   0   2   0   0   0   0   0   0   0   0   0   0   0   0   0   1   0   0   0   0   0  -0.4151829092E-02
 2614.00   0   0   0   0   0   0   0   4   0   0   0   0   0   0   0   1   0   0   0   0   0   0   0   0   0   0   0  -0.5771286433E-02
 2619.00   0   0   0   0   0   0   0   0   0   0   0   2   0   2   0   0   0   0   0   0   0   0   0   0   0   0   0   0.1933113134E-02
 2621.00   0   0   0   0   0   0   0   0   0   0   1   0   0   0   0   0   0   0   0   0   0   0   0   0   0   0   1  -0.3119187041E-01
 2625.00   0   0   0   0   0   0   0   1   0   4   0   0   0   0   0   0   0   0   0   0   0   0   0   0   0   0   0  -0.6298898017E-02
 2626.00   0   0   0   0   0   0   0   2   0   0   0   0   0   0   0   0   0   0   0   0   0   0   1   0   0   0   0  -0.1295524442E-01
 2627.00   0   0   0   0   0   0   0   0   0   0   0   0   1   0   0   0   0   0   0   0   2   0   0   0   0   0   0   0.1515794003E-02
 2630.00   0   0   0   0   0   3   0   0   0   0   0   0   0   0   0   2   0   0   0   0   0   0   0   0   0   0   0   0.1224212504E-02
 2633.00   0   0   0   0   0   0   0   0   0   0   0   0   0   1   0   0   0   0   0   0   0   0   0   0   0   1   0  -0.2818994678E-01
 2636.00   0   0   2   0   0   0   0   5   0   0   0   0   0   0   0   0   0   0   0   0   0   0   0   0   0   0   0  -0.1523118828E-02
 2641.00   0   0   0   0   0   0   0   0   1   0   0   0   0   3   0   0   0   0   0   0   0   0   0   0   0   0   0   0.7383029578E-02
 2646.00   0   0   0   0   0   0   0   4   0   0   0   0   0   0   0   0   1   0   0   0   0   0   0   0   0   0   0   0.2674046644E-02
 2652.00   0   0   0   0   0   0   0   0   0   0   0   0   0   0   0   0   0   0   0   1   0   0   0   1   0   0   0  -0.1160885438E-01
 2653.00   0   0   0   0   0   0   0   0   0   0   2   0   0   0   2   0   0   0   0   0   0   0   0   0   0   0   0  -0.4119650735E-02
 2656.00   4   0   0   0   0   0   0   0   0   0   0   0   0   0   0   0   0   3   0   0   0   0   0   0   0   0   0  -0.4905910311E-02
 2660.00   0   2   0   0   0   0   0   0   0   0   4   0   0   0   0   0   0   0   0   0   0   0   0   0   0   0   0  -0.2461424147E-02
 2666.00   0   0   0   0   0   0   0   0   2   0   0   0   0   0   0   0   0   2   0   0   0   0   0   0   0   0   0  -0.1306363759E-02
 2670.00   0   0   0   0   0   0   0   0   0   0   0   2   0   0   2   0   0   0   0   0   0   0   0   0   0   0   0  -0.4066030194E-02
 2672.00   0   0   0   1   0   0   0   0   0   0   0   0   0   0   0   0   3   0   0   0   0   0   0   0   0   0   0   0.1681490696E-02
 2673.00   0   0   0   0   0   0   0   0   0   2   0   0   0   0   0   2   0   0   0   0   0   0   0   0   0   0   0   0.4118064944E-02
 2674.00   0   0   0   0   0   1   0   5   0   0   0   0   0   0   0   0   0   0   0   0   0   0   0   0   0   0   0  -0.2388229272E-02
 2677.00   0   0   0   0   0   0   0   4   0   0   0   0   0   0   0   0   0   1   0   0   0   0   0   0   0   0   0   0.6787739606E-02
 2680.00   0   0   0   0   0   3   0   0   0   0   0   0   0   0   0   0   2   0   0   0   0   0   0   0   0   0   0  -0.2124313941E-02
 2689.00   0   0   3   0   0   0   0   0   0   0   0   0   0   0   3   0   0   0   0   0   0   0   0   0   0   0   0  -0.1422328110E-02
 2708.00   0   0   0   4   0   0   0   0   0   0   0   0   0   0   0   0   0   2   0   0   0   0   0   0   0   0   0  -0.2300199801E-02
 2710.00   0   0   0   0   0   0   0   0   0   0   0   0   0   0   0   1   0   0   0   0   0   0   0   0   1   0   0  -0.1246753032E-01
 2716.00   0   0   0   0   0   0   0   0   0   0   0   0   1   0   0   0   0   0   0   0   0   0   0   0   0   0   1   0.2961375240E-01
 2717.00   0   0   0   2   0   0   0   0   0   0   0   0   0   0   3   0   0   0   0   0   0   0   0   0   0   0   0  -0.1609930179E-02
 2719.00   0   0   0   0   0   2   0   0   0   0   0   0   0   0   0   0   0   0   0   0   2   0   0   0   0   0   0  -0.3620422088E-02
 2724.00   0   0   0   0   0   0   0   0   0   0   0   0   0   0   0   0   0   0   3   0   0   0   0   0   0   0   0  -0.3343275327E-02
 2725.00   0   0   2   0   0   0   0   0   0   0   0   0   0   0   0   3   0   0   0   0   0   0   0   0   0   0   0   0.1309723625E-02
 2726.00   0   0   0   0   0   0   0   0   0   0   0   0   3   0   1   0   0   0   0   0   0   0   0   0   0   0   0  -0.1215615573E-02
 2729.00   0   0   0   0   0   0   0   0   0   0   0   0   0   0   0   0   1   0   0   0   0   0   0   0   1   0   0  -0.8731907106E-02
 2733.00   0   0   0   0   0   0   0   3   0   0   0   0   2   0   0   0   0   0   0   0   0   0   0   0   0   0   0  -0.1411722899E-02
 2734.00   0   0   0   2   0   0   0   0   0   4   0   0   0   0   0   0   0   0   0   0   0   0   0   0   0   0   0   0.2203559923E-02
 2736.00   0   2   0   0   0   0   0   0   0   0   0   0   0   0   0   0   0   3   0   0   0   0   0   0   0   0   0  -0.8896492211E-02
 2740.00   0   0   4   0   0   0   0   0   0   0   0   0   0   0   0   0   0   0   0   0   0   0   0   0   0   0   1   0.2458267680E-02
 2741.00   0   0   0   0   0   3   0   0   0   0   0   0   0   0   0   0   0   2   0   0   0   0   0   0   0   0   0   0.4904590048E-02
 2747.00   0   0   0   0   0   0   0   0   0   0   0   0   0   0   1   0   0   0   0   0   2   0   0   0   0   0   0  -0.6922832275E-02
 2750.00   0   0   0   0   0   0   0   0   0   0   0   0   0   0   0   0   0   0   1   2   0   0   0   0   0   0   0   0.6402307196E-02
 2751.00   0   0   0   0   0   0   0   0   0   0   0   0   0   0   0   0   0   0   0   0   1   0   1   0   0   0   0  -0.1025088755E-01
 2757.00   0   0   0   0   0   0   0   0   0   1   0   0   0   0   3   0   0   0   0   0   0   0   0   0   0   0   0  -0.5592574530E-02
 2758.00   0   0   0   0   0   0   2   0   0   0   0   0   0   0   0   0   0   0   0   0   2   0   0   0   0   0   0   0.1830115425E-02
 2764.00   0   0   0   0   0   1   0   0   0   0   0   0   0   0   0   3   0   0   0   0   0   0   0   0   0   0   0  -0.1734155500E-02
 2769.00   0   0   0   1   0   0   0   0   0   0   0   0   0   0   0   0   0   3   0   0   0   0   0   0   0   0   0   0.9589016795E-02
 2773.00   0   0   0   0   0   0   0   2   0   0   0   0   0   0   0   0   0   0   2   0   0   0   0   0   0   0   0   0.4254173233E-02
 2775.00   0   0   0   0   0   0   0   0   0   5   0   0   0   0   0   0   0   0   0   0   0   0   0   0   0   0   0  -0.2515023410E-02
 2776.00   0   0   0   0   0   0   0   0   0   0   0   3   0   0   0   0   0   0   0   1   0   0   0   0   0   0   0  -0.1937301587E-02
 2777.00   0   0   0   0   0   0   0   0   0   2   0   0   0   0   0   0   0   2   0   0   0   0   0   0   0   0   0  -0.1840684847E-01
 2784.00   0   0   0   0   0   0   0   2   0   0   3   0   0   0   0   0   0   0   0   0   0   0   0   0   0   0   0   0.3571702341E-02
 2786.00   0   0   0   0   0   0   0   0   2   0   0   0   0   0   0   0   0   0   0   0   0   1   0   0   0   0   0   0.1069478667E-02
 2788.00   0   0   0   0   0   0   0   2   0   0   0   0   0   0   0   0   0   0   0   2   0   0   0   0   0   0   0   0.6745199863E-02
 2795.00   0   0   0   0   0   0   0   0   2   0   0   0   0   0   0   0   0   0   0   0   0   0   1   0   0   0   0   0.9044496919E-02
 2801.00   0   0   0   0   0   0   0   0   0   0   0   0   2   2   0   0   0   0   0   0   0   0   0   0   0   0   0  -0.3150166483E-02
 2804.00   0   0   0   0   0   0   0   0   0   0   0   1   0   3   0   0   0   0   0   0   0   0   0   0   0   0   0  -0.3943280717E-02
 2805.00   0   0   0   0   2   0   0   0   0   0   0   0   0   0   3   0   0   0   0   0   0   0   0   0   0   0   0   0.1754322466E-02
 2812.00   0   0   0   0   0   2   0   0   0   0   0   0   0   0   0   0   0   0   0   0   0   0   0   0   0   0   1  -0.5666866110E-02
 2813.00   0   0   0   0   0   0   0   4   0   0   0   0   0   0   0   0   0   0   1   0   0   0   0   0   0   0   0   0.2545573916E-02
 2816.00   0   5   0   0   0   0   0   0   0   0   0   0   0   3   0   0   0   0   0   0   0   0   0   0   0   0   0  -0.1319020098E-02
 2822.00   6   0   0   0   0   0   0   0   0   0   0   0   0   0   0   0   0   3   0   0   0   0   0   0   0   0   0   0.1428301187E-02
 2830.00   0   0   0   0   0   1   0   0   0   0   0   0   0   0   0   0   3   0   0   0   0   0   0   0   0   0   0   0.1799057855E-02
 2831.00   0   0   0   4   0   0   0   0   0   0   0   0   0   0   0   0   0   0   0   0   0   1   0   0   0   0   0   0.1973614419E-02
 2832.00   0   0   0   0   0   0   0   0   0   0   0   0   0   0   1   0   0   0   0   0   0   0   0   0   0   0   1  -0.1260010537E-01
 2834.00   0   0   0   0   0   0   0   0   0   0   0   0   3   0   0   1   0   0   0   0   0   0   0   0   0   0   0   0.1310144634E-02
 2836.00   0   0   0   0   0   0   0   0   0   0   0   0   2   0   2   0   0   0   0   0   0   0   0   0   0   0   0  -0.3408823632E-02
 2837.00   1   0   0   0   0   0   0   0   0   0   0   0   0   0   0   0   0   0   0   3   0   0   0   0   0   0   0  -0.3239910724E-02
 2838.00   0   0   0   4   0   0   0   0   0   0   0   0   0   0   0   0   0   0   0   0   0   0   1   0   0   0   0   0.1496582970E-02
 2839.00   0   0   0   0   0   0   0   0   4   0   0   0   0   0   1   0   0   0   0   0   0   0   0   0   0   0   0   0.1086643291E-02
 2841.00   0   0   0   0   0   1   0   0   0   0   4   0   0   0   0   0   0   0   0   0   0   0   0   0   0   0   0  -0.1148058225E-02
 2842.00   0   0   0   0   0   0   2   0   0   0   0   0   0   0   0   0   0   0   0   0   0   0   0   0   0   0   1   0.1196325261E-01
 2848.00   0   6   0   0   0   0   0   0   0   0   0   0   0   0   0   0   0   0   0   0   0   0   0   0   0   0   1  -0.1986556659E-02
 2851.00   0   0   0   0   0   0   0   6   0   0   0   0   0   0   0   0   0   0   0   0   0   0   0   0   0   0   0   0.2177277440E-02
 2856.00   0   0   0   0   0   0   0   0   0   0   1   0   0   0   3   0   0   0   0   0   0   0   0   0   0   0   0   0.2103162422E-02
 2863.00   0   0   0   0   0   3   0   0   0   0   0   0   0   0   0   0   0   0   0   0   0   1   0   0   0   0   0   0.1078566138E-02
 2867.00   0   0   0   0   0   0   0   0   0   0   2   0   0   0   0   2   0   0   0   0   0   0   0   0   0   0   0   0.2578962965E-02
 2868.00   0   0   0   0   0   0   0   0   0   4   1   0   0   0   0   0   0   0   0   0   0   0   0   0   0   0   0  -0.1960418273E-02
 2873.00   0   0   0   0   0   3   0   0   0   0   0   0   0   0   0   0   0   0   0   0   0   0   1   0   0   0   0  -0.1275494301E-02
 2874.00   0   0   0   0   0   0   0   0   0   0   0   0   0   0   0   0   1   0   0   0   2   0   0   0   0   0   0   0.4186305896E-02
 2878.00   0   0   0   0   0   0   0   0   0   0   0   2   0   0   0   2   0   0   0   0   0   0   0   0   0   0   0   0.1629432021E-02
 2880.00   0   0   0   0   0   0   0   0   0   0   0   0   0   0   0   0   0   0   2   0   1   0   0   0   0   0   0  -0.3734792040E-02
 2881.00   0   0   0   0   3   0   0   0   0   0   0   0   0   0   0   0   0   0   0   0   0   0   0   0   0   1   0  -0.1990031047E-02
 2883.00   0   0   2   0   0   0   0   0   0   0   0   0   0   0   0   0   0   3   0   0   0   0   0   0   0   0   0   0.5976630664E-02
 2889.00   2   0   0   0   0   0   0   0   0   0   0   0   0   0   0   0   0   0   3   0   0   0   0   0   0   0   0   0.2455576667E-02
 2892.00   0   0   0   0   0   0   0   0   0   0   0   0   0   0   0   0   0   0   1   0   0   0   0   0   1   0   0  -0.8148513912E-02
 2894.00   0   4   0   0   0   0   0   5   0   0   0   0   0   0   0   0   0   0   0   0   0   0   0   0   0   0   0   0.1330891418E-02
 2898.00   0   0   0   0   0   0   0   0   0   2   0   0   0   0   0   0   0   0   0   0   0   1   0   0   0   0   0  -0.1010150494E-01
 2899.00   0   0   0   0   0   0   0   0   0   0   0   0   0   0   0   0   0   0   0   2   1   0   0   0   0   0   0  -0.3560141690E-02
 2903.00   0   0   0   0   0   0   0   0   0   0   0   0   0   0   0   0   0   1   0   0   2   0   0   0   0   0   0   0.1253067483E-01
 2907.00   0   0   0   0   0   0   0   0   0   2   0   0   0   0   0   0   0   0   0   0   0   0   1   0   0   0   0   0.1996266245E-02
 2908.00   0   0   0   0   0   0   0   0   0   0   2   0   0   0   0   0   2   0   0   0   0   0   0   0   0   0   0  -0.2164658885E-02
 2910.00   0   0   0   0   0   4   0   3   0   0   0   0   0   0   0   0   0   0   0   0   0   0   0   0   0   0   0   0.1236091104E-02
 2912.00   0   0   0   0   0   0   0   3   0   0   0   0   0   2   0   0   0   0   0   0   0   0   0   0   0   0   0  -0.1828179917E-01
 2919.00   0   0   0   0   0   1   0   0   0   0   0   0   0   0   0   0   0   3   0   0   0   0   0   0   0   0   0   0.9075035542E-02
 2926.00   0   0   0   0   0   0   0   0   2   0   0   0   0   0   0   0   0   0   2   0   0   0   0   0   0   0   0   0.1133787727E-02
 2932.00   0   0   0   3   0   0   0   0   0   0   0   0   0   0   0   0   0   0   0   0   0   0   0   0   0   0   1   0.6549471554E-02
 2934.00   0   0   0   0   0   0   0   2   0   0   0   0   0   0   0   0   0   0   0   0   0   0   0   0   1   0   0  -0.3506642384E-02
 2935.00   0   0   0   0   0   0   0   0   0   0   0   0   0   0   0   1   0   0   0   0   0   0   0   0   0   0   1  -0.2269533114E-01
 2938.00   0   0   0   0   0   0   0   1   0   0   0   0   0   0   0   3   0   0   0   0   0   0   0   0   0   0   0  -0.3328201177E-02
 2943.00   0   0   0   0   0   0   0   0   0   0   0   0   1   0   3   0   0   0   0   0   0   0   0   0   0   0   0  -0.1291483061E-02
 2944.00   0   0   0   0   0   0   0   0   2   0   3   0   0   0   0   0   0   0   0   0   0   0   0   0   0   0   0  -0.1678075312E-02
 2947.00   0   0   0   0   0   0   0   0   2   0   0   0   0   0   0   0   0   0   0   2   0   0   0   0   0   0   0   0.1920196229E-02
 2948.00   0   0   0   0   0   0   0   3   0   0   0   0   0   0   2   0   0   0   0   0   0   0   0   0   0   0   0  -0.5105310849E-02
 2955.00   0   0   0   0   0   0   0   0   0   0   0   0   0   0   0   0   0   0   0   1   0   0   0   0   0   1   0  -0.1370443260E-01
 2958.00   0   0   0   0   0   0   0   0   0   3   2   0   0   0   0   0   0   0   0   0   0   0   0   0   0   0   0  -0.2160571178E-02
 2959.00   0   0   0   0   0   0   0   4   0   0   0   0   0   0   0   0   0   0   0   0   1   0   0   0   0   0   0  -0.6840262883E-02
 2966.00   0   0   0   0   0   0   0   0   0   0   2   0   0   0   0   0   0   2   0   0   0   0   0   0   0   0   0   0.3058679686E-02
 2967.00   0   0   0   0   0   0   3   0   0   0   0   0   0   0   0   0   0   0   0   0   0   0   0   1   0   0   0   0.1095710793E-02
 2972.00   0   0   0   0   0   4   0   0   0   0   0   0   0   2   0   0   0   0   0   0   0   0   0   0   0   0   0  -0.1421606547E-02
 2975.00   0   0   0   0   0   0   0   0   0   3   0   2   0   0   0   0   0   0   0   0   0   0   0   0   0   0   0   0.2128842976E-02
 2977.00   0   0   0   0   0   0   0   0   0   0   0   0   0   4   0   0   0   0   0   0   0   0   0   0   0   0   0  -0.8746130960E-02
 2982.00   0   0   0   0   0   0   0   0   0   0   0   2   0   0   0   0   0   2   0   0   0   0   0   0   0   0   0   0.3720580860E-02
 2984.00   0   0   0   0   0   0   0   5   0   1   0   0   0   0   0   0   0   0   0   0   0   0   0   0   0   0   0   0.5325785121E-02
 2986.00   0   0   0   0   0   0   0   0   0   0   0   0   0   0   0   0   0   1   0   0   0   0   0   0   0   0   1  -0.2698811090E-01
 2994.00   0   0   0   0   0   0   0   0   4   0   0   0   0   0   0   0   0   1   0   0   0   0   0   0   0   0   0   0.3184365094E-02
 2995.00   3   0   0   0   0   0   0   0   0   0   0   0   0   0   0   0   0   0   0   3   0   0   0   0   0   0   0  -0.1325345112E-02
 2996.00   0   0   0   0   4   0   0   0   0   0   0   0   0   0   0   0   0   0   0   0   0   0   1   0   0   0   0   0.1167926493E-02
 2997.00   0   0   0   0   0   0   0   1   0   0   0   0   0   0   0   0   3   0   0   0   0   0   0   0   0   0   0  -0.3617266893E-02
 2999.00   0   0   1   0   0   0   0   0   0   0   0   0   0   0   0   0   0   0   3   0   0   0   0   0   0   0   0   0.4489949754E-02
 3000.00   0   0   0   0   0   3   0   0   0   0   0   0   0   0   0   0   0   0   2   0   0   0   0   0   0   0   0   0.1405992458E-02
 3007.00   0   0   0   0   0   0   0   4   2   0   0   0   0   0   0   0   0   0   0   0   0   0   0   0   0   0   0  -0.3014745522E-02
 3012.00   0   0   0   0   0   0   0   0   0   0   0   0   0   2   2   0   0   0   0   0   0   0   0   0   0   0   0   0.9887055355E-02
 3014.00   0   0   0   0   0   0   0   1   0   0   4   0   0   0   0   0   0   0   0   0   0   0   0   0   0   0   0  -0.2098845485E-02
 3027.00   0   0   0   0   0   2   0   0   0   0   0   0   0   0   3   0   0   0   0   0   0   0   0   0   0   0   0   0.2126078951E-02
 3028.00   0   0   0   0   2   0   0   5   0   0   0   0   0   0   0   0   0   0   0   0   0   0   0   0   0   0   0  -0.1446249241E-02
 3030.00   0   0   0   0   0   0   0   0   0   0   0   0   0   0   0   0   0   0   1   0   2   0   0   0   0   0   0   0.7353813808E-02
 3033.00   0   0   0   2   0   0   0   0   0   0   0   0   0   0   0   3   0   0   0   0   0   0   0   0   0   0   0  -0.1017628130E-02
 3037.00   0   0   0   0   0   0   0   0   0   2   0   0   0   0   0   0   0   0   2   0   0   0   0   0   0   0   0  -0.1588050186E-02
 3040.00   0   0   0   0   0   0   0   1   0   0   0   4   0   0   0   0   0   0   0   0   0   0   0   0   0   0   0  -0.1648434751E-02
 3044.00   0   0   0   0   0   0   0   0   0   0   0   0   0   0   0   0   0   0   0   0   1   0   0   0   1   0   0   0.1556972157E-01
 3045.00   0   4   0   0   0   0   0   0   0   0   0   0   0   0   0   0   3   0   0   0   0   0   0   0   0   0   0  -0.2228434010E-02
 3048.00   4   0   0   0   0   0   0   0   0   0   0   0   0   0   0   0   0   0   3   0   0   0   0   0   0   0   0   0.2389439409E-02
 3052.00   0   0   0   0   0   0   0   0   0   0   0   0   0   0   4   0   0   0   0   0   0   0   0   0   0   0   0  -0.4943079709E-02
 3058.00   0   0   0   0   0   0   0   0   0   2   3   0   0   0   0   0   0   0   0   0   0   0   0   0   0   0   0   0.2292014496E-02
 3059.00   0   0   0   0   0   0   0   2   0   0   0   0   3   0   0   0   0   0   0   0   0   0   0   0   0   0   0   0.1342856951E-02
 3060.00   0   0   0   0   0   0   0   0   0   2   0   0   0   0   0   0   0   0   0   2   0   0   0   0   0   0   0  -0.4482730162E-02
 3063.00   0   0   0   0   0   0   0   0   0   4   0   0   0   0   1   0   0   0   0   0   0   0   0   0   0   0   0   0.1350562439E-02
 3072.00   0   0   0   0   0   0   0   0   0   1   0   0   0   0   0   3   0   0   0   0   0   0   0   0   0   0   0  -0.3257279030E-02
 3074.00   0   0   0   0   0   0   0   2   0   0   0   0   0   0   0   0   0   0   0   0   2   0   0   0   0   0   0   0.7879523710E-02
 3081.00   0   0   0   0   0   0   0   5   0   0   1   0   0   0   0   0   0   0   0   0   0   0   0   0   0   0   0   0.2881791224E-02
 3087.00   0   0   0   0   0   0   0   0   0   0   2   0   0   0   0   0   0   0   0   0   0   1   0   0   0   0   0   0.1765684971E-02
 3099.00   0   0   0   0   0   0   0   0   2   0   0   0   0   0   0   0   0   0   0   0   0   0   0   0   1   0   0  -0.1829471241E-02
 3100.00   0   0   0   0   0   0   0   1   0   0   0   0   0   0   0   0   0   3   0   0   0   0   0   0   0   0   0   0.1504757550E-01
 3105.00   0   0   0   0   0   0   0   0   0   0   2   0   0   0   0   0   0   0   0   0   0   0   1   0   0   0   0   0.3989399992E-02
 3110.00   0   0   0   0   0   0   0   0   0   0   0   2   0   0   0   0   0   0   0   0   0   1   0   0   0   0   0  -0.3744947605E-02
 3115.00   0   0   0   0   0   0   0   0   0   0   0   2   0   0   0   0   0   0   0   0   0   0   1   0   0   0   0   0.6311104575E-02
 3118.00   0   0   0   0   0   0   0   0   0   0   0   0   0   0   0   0   0   0   1   0   0   0   0   0   0   0   1  -0.2008649339E-01
 3123.00   0   0   0   0   0   0   0   4   0   2   0   0   0   0   0   0   0   0   0   0   0   0   0   0   0   0   0  -0.6894361983E-02
 3125.00   0   0   1   0   0   0   0   6   0   0   0   0   0   0   0   0   0   0   0   0   0   0   0   0   0   0   0   0.2033792113E-02
 3134.00   2   0   0   0   0   0   0   0   0   0   0   0   0   4   0   0   0   0   0   0   0   0   0   0   0   0   0   0.6000258016E-02
 3137.00   0   0   0   0   0   0   0   0   0   1   0   0   0   0   0   0   3   0   0   0   0   0   0   0   0   0   0  -0.1852855708E-02
 3138.00   0   4   0   0   0   0   0   0   0   0   0   0   0   0   0   0   0   3   0   0   0   0   0   0   0   0   0   0.3224684089E-02
 3147.00   0   0   0   0   0   0   0   0   0   0   0   0   2   0   0   0   0   2   0   0   0   0   0   0   0   0   0   0.4438873235E-02
 3151.00   0   0   0   0   0   0   0   0   0   1   4   0   0   0   0   0   0   0   0   0   0   0   0   0   0   0   0   0.1290384902E-02
 3152.00   0   0   0   3   0   0   0   0   0   0   0   0   0   0   3   0   0   0   0   0   0   0   0   0   0   0   0   0.1008771709E-02
 3154.00   0   0   0   0   0   0   0   0   0   0   0   0   0   0   3   1   0   0   0   0   0   0   0   0   0   0   0   0.6051117882E-02
 3155.00   0   0   0   0   0   0   0   2   0   0   0   0   0   0   0   0   0   0   0   0   0   0   0   0   0   0   1  -0.2569074538E-01
 3157.00   0   0   0   1   0   0   0   0   0   0   0   0   0   0   0   0   0   0   3   0   0   0   0   0   0   0   0  -0.2041846464E-02
 3161.00   0   0   0   0   0   0   0   3   0   0   0   0   0   0   0   2   0   0   0   0   0   0   0   0   0   0   0   0.2656660165E-02
 3165.00   0   0   0   0   0   0   0   2   4   0   0   0   0   0   0   0   0   0   0   0   0   0   0   0   0   0   0   0.1797005936E-02
 3166.00   0   0   0   0   0   0   0   0   0   0   1   0   0   0   0   3   0   0   0   0   0   0   0   0   0   0   0  -0.2878607321E-02
 3179.00   0   0   0   0   0   0   0   0   0   0   0   0   0   0   3   0   1   0   0   0   0   0   0   0   0   0   0   0.3566554908E-02
 3185.00   0   0   0   0   0   0   0   0   0   0   0   0   0   0   0   0   0   0   0   0   3   0   0   0   0   0   0   0.2019878278E-02
 3190.00   0   0   0   0   0   0   0   0   0   4   0   0   0   0   0   0   1   0   0   0   0   0   0   0   0   0   0  -0.2101468956E-02
 3193.00   0   0   0   2   0   0   0   0   0   0   0   0   0   0   0   0   0   3   0   0   0   0   0   0   0   0   0   0.5209991137E-02
 3198.00   0   0   0   1   0   0   0   0   0   5   0   0   0   0   0   0   0   0   0   0   0   0   0   0   0   0   0   0.1220762889E-02
 3199.00   0   0   0   0   0   0   0   3   0   0   0   0   0   0   0   0   2   0   0   0   0   0   0   0   0   0   0  -0.3973420172E-02
 3200.00   0   0   0   0   0   0   0   0   0   2   0   0   0   0   0   0   0   0   0   0   0   0   0   0   1   0   0  -0.2576031358E-02
 3203.00   0   0   0   0   0   0   0   0   0   0   0   0   0   0   3   0   0   1   0   0   0   0   0   0   0   0   0   0.2220755196E-02
 3206.00   2   0   0   0   0   0   0   0   0   0   0   0   0   0   4   0   0   0   0   0   0   0   0   0   0   0   0   0.2553147220E-02
 3214.00   0   0   0   0   3   0   0   0   0   0   0   0   0   3   0   0   0   0   0   0   0   0   0   0   0   0   0   0.2226201966E-02
 3217.00   0   0   0   0   0   0   0   0   0   4   0   0   0   0   0   0   0   1   0   0   0   0   0   0   0   0   0  -0.6377121787E-02
 3222.00   0   0   0   0   0   0   0   0   0   0   0   0   0   2   0   2   0   0   0   0   0   0   0   0   0   0   0  -0.5513278510E-02
 3224.00   0   0   0   0   1   0   0   0   0   0   0   0   0   0   0   0   0   0   0   3   0   0   0   0   0   0   0   0.2802872326E-02
 3225.00   0   0   0   0   0   0   0   0   0   1   0   0   0   0   0   0   0   3   0   0   0   0   0   0   0   0   0   0.1770090701E-01
 3227.00   0   0   0   0   0   0   0   0   0   0   2   0   0   0   0   0   0   0   2   0   0   0   0   0   0   0   0   0.1200247628E-02
 3229.00   0   0   0   0   0   0   0   0   0   0   1   0   0   0   0   0   3   0   0   0   0   0   0   0   0   0   0  -0.1674470762E-02
 3235.00   0   0   0   0   0   0   0   0   0   0   0   2   0   0   0   0   0   0   2   0   0   0   0   0   0   0   0  -0.2904704756E-02
 3237.00   0   0   0   0   0   0   0   0   0   0   5   0   0   0   0   0   0   0   0   0   0   0   0   0   0   0   0   0.1215311848E-02
 3241.00   0   0   0   0   0   0   0   0   0   0   2   0   0   0   0   0   0   0   0   2   0   0   0   0   0   0   0   0.3947741019E-02
 3242.00   0   0   1   0   0   0   0   0   0   0   0   0   0   4   0   0   0   0   0   0   0   0   0   0   0   0   0  -0.8170723251E-02
 3244.00   0   2   0   0   0   0   0   6   0   0   0   0   0   0   0   0   0   0   0   0   0   0   0   0   0   0   0  -0.2550667927E-02
 3249.00   0   0   0   0   0   0   0   3   0   3   0   0   0   0   0   0   0   0   0   0   0   0   0   0   0   0   0   0.5212288924E-02
 3253.00   0   0   0   0   0   0   0   0   0   0   0   0   1   0   0   3   0   0   0   0   0   0   0   0   0   0   0   0.1433875300E-02
 3256.00   0   0   0   0   0   0   0   0   0   0   3   2   0   0   0   0   0   0   0   0   0   0   0   0   0   0   0   0.2242243116E-02
 3258.00   0   0   0   0   0   0   0   0   0   0   0   0   0   0   2   2   0   0   0   0   0   0   0   0   0   0   0   0.3524373310E-02
 3259.00   0   0   0   0   0   0   0   0   0   0   0   2   0   0   0   0   0   0   0   2   0   0   0   0   0   0   0   0.3556217777E-02
 3261.00   0   0   0   0   0   0   0   3   0   0   0   0   0   0   0   0   0   2   0   0   0   0   0   0   0   0   0   0.8472717660E-02
 3263.00   0   0   0   0   0   0   0   0   0   0   0   0   0   2   0   0   2   0   0   0   0   0   0   0   0   0   0  -0.4733049814E-02
 3266.00   0   0   0   0   0   0   0   0   0   0   0   0   0   0   0   0   0   0   0   0   1   0   0   0   0   0   1  -0.1768335235E-01
 3268.00   0   0   0   0   0   0   0   0   0   0   0   0   2   0   0   0   0   0   0   0   0   1   0   0   0   0   0  -0.2402057296E-02
 3269.00   0   0   0   0   0   0   3   0   0   0   0   0   0   0   0   0   0   0   0   0   0   0   0   0   0   1   0  -0.1527322781E-02
 3271.00   0   0   0   0   0   0   0   0   0   0   1   4   0   0   0   0   0   0   0   0   0   0   0   0   0   0   0  -0.1150506560E-02
 3272.00   0   0   0   0   2   0   0   0   0   0   0   0   0   0   0   0   0   3   0   0   0   0   0   0   0   0   0   0.3636684126E-02
 3275.00   0   0   2   0   0   0   0   0   0   0   0   0   0   0   0   0   0   0   3   0   0   0   0   0   0   0   0  -0.1195774536E-02
 3278.00   0   0   0   0   0   0   0   5   0   0   0   0   0   0   1   0   0   0   0   0   0   0   0   0   0   0   0   0.1934754449E-02
 3281.00   0   0   0   0   0   0   0   0   4   0   0   0   0   0   0   0   0   0   0   0   1   0   0   0   0   0   0  -0.1202360057E-02
 3300.00   4   0   0   0   0   0   0   0   0   0   0   0   0   4   0   0   0   0   0   0   0   0   0   0   0   0   0   0.1807086944E-02
 3305.00   0   0   0   0   0   3   0   0   0   0   0   0   0   0   0   0   0   0   0   0   2   0   0   0   0   0   0   0.1119125752E-02
 3306.00   0   0   0   0   0   1   0   0   0   0   0   0   0   0   0   0   0   0   3   0   0   0   0   0   0   0   0   0.2296311612E-02
 3307.00   0   0   0   0   0   0   0   4   0   0   2   0   0   0   0   0   0   0   0   0   0   0   0   0   0   0   0   0.2177865854E-02
 3310.00   0   0   0   0   0   0   0   0   2   0   0   0   0   0   0   0   0   0   0   0   0   0   0   0   0   0   1  -0.3632967426E-02
 3315.00   0   0   0   0   0   0   0   0   0   3   0   0   0   2   0   0   0   0   0   0   0   0   0   0   0   0   0   0.1059696531E-01
 3319.00   0   0   0   0   0   0   0   0   0   0   1   0   0   0   0   0   0   3   0   0   0   0   0   0   0   0   0  -0.4806238541E-02
 3325.00   0   0   0   0   0   0   0   0   0   0   0   0   0   2   0   0   0   2   0   0   0   0   0   0   0   0   0  -0.9159004268E-02
 3336.00   0   0   0   0   0   0   0   0   0   0   0   0   0   0   3   0   0   0   1   0   0   0   0   0   0   0   0   0.6078640529E-02
 3341.00   0   0   0   0   0   0   0   0   0   2   0   0   0   0   0   0   0   0   0   0   2   0   0   0   0   0   0   0.2061023937E-02
 3342.00   2   0   0   0   0   0   0   0   0   0   0   0   0   0   0   0   0   0   0   0   3   0   0   0   0   0   0  -0.1681449573E-02
 3348.00   0   0   0   0   0   0   0   0   0   4   0   0   0   0   0   0   0   0   1   0   0   0   0   0   0   0   0   0.2090559444E-02
 3359.00   0   0   0   0   0   0   0   0   0   0   0   0   0   0   2   0   0   2   0   0   0   0   0   0   0   0   0   0.3548202518E-02
 3367.00   0   2   0   0   0   0   0   0   0   0   0   0   0   4   0   0   0   0   0   0   0   0   0   0   0   0   0  -0.6481484463E-02
 3372.00   0   0   0   0   0   0   0   2   0   0   0   0   0   0   3   0   0   0   0   0   0   0   0   0   0   0   0  -0.2371072990E-02
 3378.00   0   0   0   0   0   0   0   3   0   0   0   0   0   0   0   0   0   0   0   0   0   1   0   0   0   0   0  -0.6478833144E-02
 3379.00   0   0   0   0   0   0   0   5   0   0   0   0   0   0   0   1   0   0   0   0   0   0   0   0   0   0   0  -0.1406759732E-02
 3382.00   0   0   0   0   0   3   0   0   0   0   0   0   0   0   0   0   0   0   0   0   0   0   0   0   0   0   1   0.2754668227E-02
 3383.00   0   0   0   0   0   0   0   2   0   4   0   0   0   0   0   0   0   0   0   0   0   0   0   0   0   0   0  -0.3779576635E-02
 3386.00   0   0   0   0   0   0   0   3   0   0   0   0   0   0   0   0   0   0   0   0   0   0   1   0   0   0   0  -0.5313046060E-02
 3388.00   0   0   0   0   0   0   0   0   0   0   2   0   0   0   0   0   0   0   0   0   0   0   0   0   1   0   0  -0.2437092912E-02
 3393.00   0   0   0   1   0   0   0   0   0   0   0   0   0   4   0   0   0   0   0   0   0   0   0   0   0   0   0   0.1025269071E-02
 3394.00   0   0   0   0   0   0   0   5   0   0   0   0   0   0   0   0   1   0   0   0   0   0   0   0   0   0   0  -0.2708906806E-02
 3397.00   0   0   0   0   0   0   0   0   0   0   0   2   0   0   0   0   0   0   0   0   0   0   0   0   1   0   0  -0.3844733807E-02
 3401.00   0   0   0   0   0   0   0   0   0   0   0   0   1   0   0   0   0   3   0   0   0   0   0   0   0   0   0   0.4421498124E-02
 3411.00   0   0   0   0   0   0   0   0   0   2   0   0   0   0   0   0   0   0   0   0   0   0   0   0   0   0   1  -0.1372125790E-01
 3414.00   0   0   0   0   0   0   0   0   0   0   0   0   0   0   1   0   3   0   0   0   0   0   0   0   0   0   0  -0.2018361327E-02
 3415.00   0   0   0   0   0   0   0   0   0   0   0   0   2   0   0   0   0   0   0   2   0   0   0   0   0   0   0   0.2253327469E-02
 3419.00   0   0   0   0   0   0   0   5   0   0   0   0   0   0   0   0   0   1   0   0   0   0   0   0   0   0   0  -0.3938176079E-02
 3431.00   0   0   0   0   0   0   0   0   0   0   4   0   0   0   1   0   0   0   0   0   0   0   0   0   0   0   0   0.1032782099E-02
 3432.00   0   0   0   0   0   0   0   0   0   0   0   0   0   2   0   0   0   0   0   0   0   1   0   0   0   0   0   0.1360367353E-01
 3450.00   0   0   0   0   0   0   0   0   0   0   0   0   0   2   0   0   0   0   0   0   0   0   1   0   0   0   0  -0.1046250448E-02
 3454.00   0   0   1   0   0   0   0   0   0   0   0   0   0   0   0   0   0   0   0   0   3   0   0   0   0   0   0   0.2062159151E-02
 3464.00   0   0   0   0   0   0   0   0   0   0   0   4   0   0   1   0   0   0   0   0   0   0   0   0   0   0   0  -0.1188451793E-02
 3468.00   0   0   0   1   0   0   0   0   0   0   0   0   0   0   4   0   0   0   0   0   0   0   0   0   0   0   0  -0.2727358377E-02
 3472.00   0   0   0   0   0   0   0   0   0   0   0   0   0   0   2   0   0   0   0   0   0   1   0   0   0   0   0  -0.7437280209E-02
 3475.00   0   0   0   0   0   0   0   1   0   0   0   0   0   0   0   0   0   0   3   0   0   0   0   0   0   0   0  -0.3461976496E-02
 3479.00   0   0   0   0   0   0   0   0   0   0   0   0   0   0   3   0   0   0   0   0   1   0   0   0   0   0   0   0.1932418770E-02
 3481.00   0   0   0   0   0   0   0   0   0   0   0   0   0   0   0   3   1   0   0   0   0   0   0   0   0   0   0   0.1029348332E-02
 3489.00   0   0   0   0   0   2   0   0   0   0   0   0   0   0   0   0   0   3   0   0   0   0   0   0   0   0   0  -0.2755218649E-02
 3492.00   0   0   0   0   0   0   0   0   0   4   0   0   0   0   0   0   0   0   0   0   1   0   0   0   0   0   0   0.1538223822E-02
 3499.00   0   0   0   0   0   0   0   0   0   0   0   0   0   0   0   2   2   0   0   0   0   0   0   0   0   0   0   0.1525154150E-02
 3501.00   0   0   0   0   5   0   0   0   0   0   0   0   0   0   0   0   0   0   0   0   0   0   0   1   0   0   0  -0.1421905351E-02
 3510.00   0   0   0   0   0   0   0   0   0   0   0   0   0   0   1   0   0   3   0   0   0   0   0   0   0   0   0  -0.7919527371E-02
 3511.00   0   0   0   0   0   0   0   0   0   0   0   0   0   0   0   3   0   1   0   0   0   0   0   0   0   0   0   0.2673090564E-02
 3513.00   0   0   2   0   0   0   0   0   0   0   0   0   0   4   0   0   0   0   0   0   0   0   0   0   0   0   0  -0.1947217959E-02
 3515.00   0   0   0   0   0   0   0   3   0   0   0   0   0   0   0   0   0   0   2   0   0   0   0   0   0   0   0   0.1829991961E-02
 3516.00   0   0   0   0   0   0   0   1   0   5   0   0   0   0   0   0   0   0   0   0   0   0   0   0   0   0   0   0.1546462184E-02
 3524.00   0   0   0   0   0   0   0   0   0   0   2   0   0   0   0   0   0   0   0   0   2   0   0   0   0   0   0   0.1002369987E-02
 3525.00   0   0   0   0   0   0   0   0   0   0   0   0   0   0   0   1   3   0   0   0   0   0   0   0   0   0   0   0.2056566110E-02
 3527.00   0   0   0   0   0   0   0   0   2   0   0   0   0   0   3   0   0   0   0   0   0   0   0   0   0   0   0   0.1875555041E-02
 3529.00   0   0   0   0   0   0   0   3   0   0   3   0   0   0   0   0   0   0   0   0   0   0   0   0   0   0   0   0.1506223046E-02
 3531.00   0   0   0   0   0   0   0   3   0   0   0   0   0   0   0   0   0   0   0   2   0   0   0   0   0   0   0   0.1853994841E-02
 3535.00   0   0   0   0   0   0   0   0   2   4   0   0   0   0   0   0   0   0   0   0   0   0   0   0   0   0   0  -0.1026898933E-02
 3537.00   0   0   3   0   0   0   0   0   0   0   0   0   0   0   0   0   0   0   3   0   0   0   0   0   0   0   0  -0.1013687641E-02
 3543.00   0   0   0   0   0   0   0   0   0   0   0   0   0   0   0   0   4   0   0   0   0   0   0   0   0   0   0   0.1095025555E-02
 3544.00   0   0   0   0   0   1   0   0   0   0   0   0   0   4   0   0   0   0   0   0   0   0   0   0   0   0   0   0.2987950944E-02
 3551.00   0   0   0   0   0   0   0   5   0   0   0   0   0   0   0   0   0   0   1   0   0   0   0   0   0   0   0   0.4181497119E-02
 3552.00   0   0   0   0   0   0   0   0   0   3   0   0   0   0   0   2   0   0   0   0   0   0   0   0   0   0   0  -0.1092900167E-02
 3559.00   0   0   0   0   0   0   0   0   0   0   4   0   0   0   0   0   1   0   0   0   0   0   0   0   0   0   0  -0.1426906901E-02
 3563.00   0   0   0   0   0   0   0   0   0   0   0   0   0   0   0   2   0   2   0   0   0   0   0   0   0   0   0   0.5796969841E-02
 3565.00   0   0   0   0   0   0   0   0   0   0   0   0   2   0   0   0   0   0   0   0   0   0   0   0   1   0   0   0.4426115660E-02
 3576.00   0   0   0   0   0   0   0   0   0   0   0   0   0   0   0   0   3   1   0   0   0   0   0   0   0   0   0   0.2730036134E-02
 3579.00   0   0   0   0   0   0   0   0   0   0   0   0   0   2   0   0   0   0   2   0   0   0   0   0   0   0   0  -0.6390141090E-02
 3582.00   0   0   0   0   0   0   0   0   1   0   0   0   0   0   0   0   0   0   0   3   0   0   0   0   0   0   0   0.2464303884E-02
 3587.00   0   0   2   0   0   0   0   0   0   0   0   0   0   0   4   0   0   0   0   0   0   0   0   0   0   0   0  -0.1569904941E-02
 3591.00   0   0   0   0   0   0   0   0   0   0   4   0   0   0   0   0   0   1   0   0   0   0   0   0   0   0   0   0.1703194279E-02
 3598.00   0   0   0   0   0   0   0   0   0   0   0   0   0   2   0   0   0   0   0   2   0   0   0   0   0   0   0   0.4187420619E-02
 3602.00   0   0   0   0   0   3   0   0   0   0   0   0   0   0   3   0   0   0   0   0   0   0   0   0   0   0   0   0.1215371023E-02
 3607.00   0   0   0   0   0   0   0   0   0   0   0   0   0   0   0   0   2   2   0   0   0   0   0   0   0   0   0   0.6949407275E-02
 3609.00   0   0   0   0   0   0   0   0   0   0   2   0   0   0   0   0   0   0   0   0   0   0   0   0   0   0   1   0.5938069863E-02
 3612.00   0   0   0   0   0   0   0   0   0   1   0   0   0   0   0   0   0   0   3   0   0   0   0   0   0   0   0  -0.1370409553E-02
 3616.00   0   0   0   3   0   0   0   0   0   0   0   0   0   0   0   0   0   3   0   0   0   0   0   0   0   0   0  -0.3152254104E-02
 3620.00   0   0   0   0   0   0   0   0   0   0   0   0   0   0   2   0   0   0   2   0   0   0   0   0   0   0   0   0.3645228751E-02
 3621.00   0   0   0   0   0   0   0   0   0   0   0   0   0   0   0   1   0   3   0   0   0   0   0   0   0   0   0   0.1087284098E-01
 3627.00   2   0   0   0   0   0   0   0   0   0   0   0   0   0   0   4   0   0   0   0   0   0   0   0   0   0   0   0.1170991481E-02
 3629.00   0   0   0   0   0   0   0   0   0   0   0   2   0   0   0   0   0   0   0   0   0   0   0   0   0   0   1  -0.1592083428E-01
 3637.00   0   0   0   0   0   0   0   0   0   0   3   0   0   0   2   0   0   0   0   0   0   0   0   0   0   0   0  -0.1348942212E-02
 3638.00   0   0   0   0   0   0   0   0   0   0   0   0   0   0   2   0   0   0   0   2   0   0   0   0   0   0   0   0.3795726107E-02
 3642.00   0   0   0   0   0   0   0   0   0   0   0   0   0   0   0   0   1   3   0   0   0   0   0   0   0   0   0   0.4483556666E-02
 3644.00   0   0   0   0   0   0   0   0   0   2   0   0   0   0   3   0   0   0   0   0   0   0   0   0   0   0   0  -0.3104579303E-02
 3653.00   0   0   0   0   0   0   0   0   0   0   0   0   0   0   0   3   0   0   1   0   0   0   0   0   0   0   0   0.1409124386E-02
 3663.00   0   0   0   0   0   4   0   4   0   0   0   0   0   0   0   0   0   0   0   0   0   0   0   0   0   0   0  -0.1126523237E-02
 3666.00   0   0   0   0   0   0   0   4   0   0   0   0   0   2   0   0   0   0   0   0   0   0   0   0   0   0   0   0.6915245756E-02
 3667.00   0   0   0   0   0   0   0   0   0   3   0   0   0   0   0   0   0   2   0   0   0   0   0   0   0   0   0   0.1967747180E-02
 3671.00   0   0   0   1   0   0   0   0   0   0   5   0   0   0   0   0   0   0   0   0   0   0   0   0   0   0   0  -0.1124783594E-02
 3675.00   0   0   0   0   0   0   0   0   0   0   0   0   0   0   0   0   0   4   0   0   0   0   0   0   0   0   0  -0.9591736034E-02
 3676.00   0   0   0   0   0   0   0   0   3   0   0   0   0   0   0   0   0   0   0   0   0   0   0   1   0   0   0  -0.2137988068E-02
 3688.00   0   0   0   0   0   0   0   3   0   0   0   0   0   0   0   0   0   0   0   0   0   0   0   0   1   0   0   0.9100779780E-02
 3691.00   0   0   0   0   0   0   0   0   0   0   0   0   0   0   0   2   0   0   0   0   0   1   0   0   0   0   0   0.4398082617E-02
 3692.00   0   0   0   0   0   0   0   2   0   0   0   0   0   0   0   3   0   0   0   0   0   0   0   0   0   0   0   0.1617721692E-02
 3697.00   0   0   0   0   0   0   0   0   0   0   0   0   0   0   0   2   0   0   0   0   0   0   1   0   0   0   0  -0.3338548305E-02
 3700.00   0   0   0   0   0   0   0   4   0   0   0   0   0   0   2   0   0   0   0   0   0   0   0   0   0   0   0  -0.5960828604E-02
 3706.00   0   0   0   0   0   0   0   0   0   0   0   0   2   0   0   0   0   0   0   0   2   0   0   0   0   0   0   0.1345528877E-02
 3708.00   0   0   0   0   0   0   0   0   0   0   1   0   0   0   0   0   0   0   3   0   0   0   0   0   0   0   0  -0.1995767438E-02
 3710.00   0   0   0   0   0   0   0   0   0   0   0   0   0   0   0   0   3   0   1   0   0   0   0   0   0   0   0  -0.1658965778E-02
 3711.00   0   0   0   0   0   0   0   5   0   0   0   0   0   0   0   0   0   0   0   0   1   0   0   0   0   0   0  -0.2139787598E-02
 3720.00   0   0   0   0   0   0   0   1   0   0   0   0   0   4   0   0   0   0   0   0   0   0   0   0   0   0   0  -0.1323374821E-01
 3724.00   0   0   0   0   0   0   0   0   0   0   0   0   0   0   0   0   2   0   0   0   0   1   0   0   0   0   0  -0.5481224486E-02
 3727.00   0   0   0   0   0   0   0   6   0   1   0   0   0   0   0   0   0   0   0   0   0   0   0   0   0   0   0   0.1270509730E-02
 3735.00   0   0   0   0   0   0   0   0   0   0   0   0   0   0   0   0   2   0   0   0   0   0   1   0   0   0   0   0.1008932812E-02
 3738.00   0   0   0   0   0   4   0   0   0   0   0   0   0   0   0   0   0   0   0   0   0   0   0   0   1   0   0   0.1230982843E-02
 3739.00   0   0   0   0   0   0   0   0   0   0   0   1   0   0   0   0   0   0   0   3   0   0   0   0   0   0   0  -0.1808874542E-02
 3741.00   0   0   0   0   0   0   0   0   0   0   0   0   0   2   0   0   0   0   0   0   0   0   0   0   1   0   0   0.1065067764E-01
 3755.00   0   0   0   0   0   1   0   0   0   0   0   0   0   0   0   0   0   0   0   0   3   0   0   0   0   0   0   0.1857512643E-02
 3758.00   0   0   0   0   0   0   0   2   0   0   4   0   0   0   0   0   0   0   0   0   0   0   0   0   0   0   0   0.1392033807E-02
 3759.00   0   4   0   0   0   0   0   0   0   0   0   0   0   4   0   0   0   0   0   0   0   0   0   0   0   0   0  -0.2523864891E-02
 3774.00   0   0   0   0   0   0   0   0   0   3   0   0   0   0   0   0   0   0   0   0   0   1   0   0   0   0   0   0.4336429452E-02
 3775.00   0   0   0   0   0   0   0   0   0   0   0   0   0   0   2   0   0   0   0   0   0   0   0   0   1   0   0   0.7830435897E-02
 3784.00   0   0   0   0   0   0   0   0   0   0   0   0   0   0   0   0   0   2   0   0   0   1   0   0   0   0   0  -0.9962388172E-02
 3788.00   0   0   0   0   0   0   0   0   0   0   0   0   2   0   0   0   0   0   0   0   0   0   0   0   0   0   1  -0.2782209933E-02
 3789.00   0   0   0   0   0   0   0   0   0   3   0   0   0   0   0   0   0   0   0   0   0   0   1   0   0   0   0   0.3751648520E-02
 3795.00   0   0   0   0   0   0   0   0   0   0   0   0   0   0   0   3   0   0   0   0   1   0   0   0   0   0   0   0.1119596523E-02
 3797.00   0   0   0   0   0   0   0   0   0   0   0   0   1   0   0   0   0   0   3   0   0   0   0   0   0   0   0  -0.1237143048E-02
 3800.00   0   0   0   0   0   0   0   0   0   0   0   0   0   0   0   0   0   2   0   0   0   0   1   0   0   0   0   0.1702547949E-01
 3801.00   0   0   0   0   0   0   0   1   0   0   0   0   0   0   4   0   0   0   0   0   0   0   0   0   0   0   0   0.6060429386E-02
 3804.00   0   0   0   0   0   0   0   0   0   0   0   0   0   0   0   0   0   3   1   0   0   0   0   0   0   0   0  -0.6016448840E-02
 3820.00   0   0   0   0   0   0   0   3   0   0   0   0   0   0   0   0   0   0   0   0   2   0   0   0   0   0   0   0.4570560387E-02
 3823.00   0   0   0   2   0   0   0   0   0   0   0   0   0   4   0   0   0   0   0   0   0   0   0   0   0   0   0   0.1726652920E-02
 3825.00   0   0   0   0   0   0   0   0   0   0   0   0   0   0   0   2   0   0   2   0   0   0   0   0   0   0   0  -0.2252047764E-02
 3826.00   0   0   0   0   0   0   0   6   0   0   1   0   0   0   0   0   0   0   0   0   0   0   0   0   0   0   0   0.1300795888E-02
 3827.00   2   0   0   0   0   0   0   0   0   0   0   0   0   0   0   0   0   4   0   0   0   0   0   0   0   0   0  -0.4938664382E-02
 3828.00   0   0   0   0   0   0   0   0   0   0   2   0   0   0   3   0   0   0   0   0   0   0   0   0   0   0   0   0.2666677170E-02
 3829.00   0   0   0   0   0   3   0   5   0   0   0   0   0   0   0   0   0   0   0   0   0   0   0   0   0   0   0   0.1258004667E-02
 3840.00   0   0   0   0   0   0   0   2   0   0   0   0   0   0   0   0   0   3   0   0   0   0   0   0   0   0   0   0.2120973945E-01
 3843.00   0   0   0   0   0   0   0   0   0   4   2   0   0   0   0   0   0   0   0   0   0   0   0   0   0   0   0  -0.1002689946E-02
 3847.00   0   0   0   0   0   0   0   0   0   0   0   2   0   0   3   0   0   0   0   0   0   0   0   0   0   0   0   0.3596027674E-02
 3848.00   0   0   0   0   0   0   0   0   0   0   0   0   0   0   0   2   0   0   0   2   0   0   0   0   0   0   0   0.1244959774E-02
 3855.00   0   0   0   0   0   0   0   0   0   4   0   2   0   0   0   0   0   0   0   0   0   0   0   0   0   0   0  -0.1366175167E-02
 3857.00   0   0   0   0   0   0   0   0   0   1   0   0   0   4   0   0   0   0   0   0   0   0   0   0   0   0   0  -0.3264061559E-02
 3866.00   0   0   0   0   0   0   0   0   0   0   0   0   3   2   0   0   0   0   0   0   0   0   0   0   0   0   0   0.1607333599E-02
 3869.00   0   0   0   0   0   0   0   0   0   0   0   0   0   0   0   0   2   0   2   0   0   0   0   0   0   0   0  -0.1973073343E-02
 3882.00   0   0   0   0   0   0   0   0   0   0   0   0   0   2   0   0   0   0   0   0   2   0   0   0   0   0   0  -0.4081414042E-02
 3883.00   0   0   0   0   0   2   0   0   0   0   0   0   0   0   0   0   0   0   3   0   0   0   0   0   0   0   0   0.1190964693E-02
 3886.00   0   0   0   0   0   0   0   0   0   0   3   0   0   0   0   0   2   0   0   0   0   0   0   0   0   0   0  -0.1302261067E-02
 3889.00   0   0   0   0   0   0   0   0   0   0   0   0   0   0   0   0   2   0   0   2   0   0   0   0   0   0   0   0.1461878075E-02
 3899.00   0   0   0   2   0   0   0   0   0   0   0   0   0   0   4   0   0   0   0   0   0   0   0   0   0   0   0  -0.1700191845E-02
 3901.00   0   0   0   0   0   0   0   0   0   0   0   4   0   0   0   0   0   0   0   0   1   0   0   0   0   0   0   0.1877720185E-02
 3903.00   0   0   0   0   2   0   0   0   0   0   0   0   0   4   0   0   0   0   0   0   0   0   0   0   0   0   0   0.4395774730E-02
 3904.00   0   0   0   0   0   0   0   3   0   0   0   0   0   0   0   0   0   0   0   0   0   0   0   0   0   0   1  -0.1333653284E-01
 3905.00   0   0   0   0   0   0   0   0   0   0   0   0   0   0   1   0   0   0   3   0   0   0   0   0   0   0   0   0.2199231343E-02
 3908.00   0   0   0   0   0   0   0   0   0   0   0   0   0   0   0   0   0   0   0   0   0   2   0   0   0   0   0  -0.1296270045E-01
 3910.00   0   0   0   0   0   0   0   4   0   0   0   0   0   0   0   2   0   0   0   0   0   0   0   0   0   0   0  -0.1184664187E-02
 3913.00   0   0   0   0   0   0   0   0   0   0   0   0   0   1   0   0   0   0   0   3   0   0   0   0   0   0   0  -0.2744704472E-02
 3916.00   0   0   0   0   0   0   0   0   0   0   0   0   0   0   0   0   0   0   0   0   0   1   1   0   0   0   0   0.1013570941E-01
 3924.00   0   0   0   0   0   0   0   0   0   0   0   0   0   0   2   0   0   0   0   0   2   0   0   0   0   0   0  -0.1936861187E-02
 3933.00   0   0   0   0   0   0   0   0   0   0   0   0   0   0   0   0   0   0   0   0   0   0   2   0   0   0   0  -0.1285960797E-01
 3936.00   0   0   0   0   0   0   0   0   0   0   0   0   0   0   0   0   0   2   2   0   0   0   0   0   0   0   0  -0.7631220507E-02
 3939.00   0   0   0   0   0   0   0   1   0   0   0   0   0   0   0   0   0   0   0   0   3   0   0   0   0   0   0   0.1899932287E-02
 3941.00   0   0   0   0   0   0   0   0   0   1   0   0   0   0   4   0   0   0   0   0   0   0   0   0   0   0   0  -0.4061921853E-02
 3945.00   0   0   0   0   0   0   0   0   0   3   0   0   0   0   0   0   0   0   0   2   0   0   0   0   0   0   0   0.1552594289E-02
 3947.00   0   0   1   0   0   0   0   0   0   0   0   0   0   0   0   0   0   4   0   0   0   0   0   0   0   0   0   0.4579384374E-02
 3957.00   0   0   0   0   0   0   0   0   0   0   0   0   0   0   0   0   0   2   0   2   0   0   0   0   0   0   0  -0.4522006344E-02
 3961.00   0   0   0   0   0   0   0   0   0   0   0   0   0   0   0   0   0   3   0   0   1   0   0   0   0   0   0   0.1565835339E-01
 3966.00   0   0   0   0   0   0   0   0   0   2   0   0   0   0   0   3   0   0   0   0   0   0   0   0   0   0   0   0.1996683197E-02
 3977.00   0   0   0   0   0   0   0   0   0   0   0   0   0   2   0   0   0   0   0   0   0   0   0   0   0   0   1  -0.2113991745E-01
 3982.00   0   0   0   0   0   0   0   0   3   0   0   0   0   0   0   0   0   0   0   0   0   0   0   0   0   1   0  -0.3607886939E-02
 3990.00   0   0   0   0   0   0   0   0   4   0   0   0   0   2   0   0   0   0   0   0   0   0   0   0   0   0   0   0.1863717544E-02
 3992.00   0   0   0   0   2   0   0   0   0   0   0   0   0   0   4   0   0   0   0   0   0   0   0   0   0   0   0  -0.1252035821E-02
 3998.00   4   0   0   0   0   0   0   0   0   0   0   0   0   0   0   0   0   4   0   0   0   0   0   0   0   0   0  -0.3792569608E-02
 4000.00   0   0   0   0   0   0   0   0   0   0   0   0   0   0   0   2   0   0   0   0   0   0   0   0   1   0   0  -0.5274838359E-02
 4006.00   0   0   0   0   0   0   0   0   2   0   0   0   0   0   0   0   0   3   0   0   0   0   0   0   0   0   0  -0.3215463971E-02
 4009.00   0   0   0   0   0   0   0   0   0   0   0   0   0   0   2   0   0   0   0   0   0   0   0   0   0   0   1   0.1970804575E-02
 4010.00   0   0   0   0   0   2   0   6   0   0   0   0   0   0   0   0   0   0   0   0   0   0   0   0   0   0   0  -0.1686300110E-02
 4014.00   0   0   0   0   0   0   0   0   0   0   0   0   0   0   0   1   0   0   3   0   0   0   0   0   0   0   0   0.3257239164E-02
 4018.00   0   0   0   0   0   0   0   4   0   0   0   0   0   0   0   0   0   2   0   0   0   0   0   0   0   0   0   0.3845951189E-02
 4019.00   0   0   0   0   0   0   0   0   0   0   0   0   2   0   3   0   0   0   0   0   0   0   0   0   0   0   0   0.1180539462E-02
 4021.00   0   0   0   0   0   0   0   0   4   0   0   0   0   0   2   0   0   0   0   0   0   0   0   0   0   0   0  -0.1175060286E-02
 4024.00   0   0   0   0   0   0   0   0   0   2   0   0   0   0   0   0   3   0   0   0   0   0   0   0   0   0   0  -0.1008783153E-02
 4026.00   0   0   0   0   0   0   0   0   0   0   0   0   0   0   0   0   0   0   0   0   0   0   0   2   0   0   0   0.2982208661E-01
 4029.00   0   0   0   0   0   0   0   6   0   0   0   0   0   0   1   0   0   0   0   0   0   0   0   0   0   0   0  -0.2947860131E-02
 4035.00   0   0   0   0   0   0   0   0   0   0   0   0   0   0   0   0   1   0   3   0   0   0   0   0   0   0   0   0.1083965269E-02
 4036.00   0   0   0   0   0   0   4   0   0   0   0   0   0   0   0   0   0   0   0   0   0   0   0   0   0   0   1  -0.1122332157E-02
 4039.00   0   0   0   0   0   0   0   0   0   0   0   0   0   0   0   0   2   0   0   0   0   0   0   0   1   0   0  -0.1731400685E-02
 4052.00   0   0   0   0   0   0   0   0   0   0   0   0   1   4   0   0   0   0   0   0   0   0   0   0   0   0   0   0.4676703928E-02
 4054.00   0   0   0   0   0   1   0   0   0   0   0   0   0   0   0   4   0   0   0   0   0   0   0   0   0   0   0  -0.1187052335E-02
 4059.00   0   0   0   0   0   0   0   0   0   0   0   0   0   0   0   0   0   0   2   0   0   1   0   0   0   0   0  -0.7049374466E-02
 4064.00   0   0   0   0   0   0   0   5   0   0   2   0   0   0   0   0   0   0   0   0   0   0   0   0   0   0   0   0.1239208189E-02
 4068.00   0   0   0   0   0   0   0   0   0   0   0   0   0   0   0   0   0   0   2   0   0   0   1   0   0   0   0  -0.7128905553E-02
 4073.00   0   0   4   0   0   0   0   0   0   0   0   0   0   4   0   0   0   0   0   0   0   0   0   0   0   0   0   0.1149511128E-02
 4076.00   0   0   0   0   0   0   0   0   0   0   3   0   0   0   0   0   0   0   0   0   0   1   0   0   0   0   0   0.2135383051E-02
 4077.00   0   0   0   0   0   0   0   0   0   1   0   0   0   0   0   0   0   0   0   0   3   0   0   0   0   0   0   0.1551498240E-02
 4078.00   2   0   0   0   0   0   0   0   0   0   0   0   0   0   0   0   0   0   0   0   0   2   0   0   0   0   0   0.4365486167E-02
 4079.00   0   0   0   0   0   0   0   0   0   0   0   0   0   0   0   0   0   0   0   2   0   1   0   0   0   0   0  -0.3919894814E-02
 4082.00   0   2   0   0   0   0   0   0   0   0   0   0   0   0   0   0   0   4   0   0   0   0   0   0   0   0   0  -0.6195498199E-02
 4083.00   0   0   0   0   0   0   0   5   0   0   0   2   0   0   0   0   0   0   0   0   0   0   0   0   0   0   0  -0.1183085532E-02
 4089.00   0   0   0   0   0   3   0   0   0   0   0   0   0   0   0   0   0   3   0   0   0   0   0   0   0   0   0  -0.2740939235E-02
 4093.00   0   0   0   0   0   0   0   0   0   0   0   0   0   0   0   0   0   0   0   2   0   0   1   0   0   0   0  -0.7951379482E-02
 4098.00   0   0   0   0   0   0   0   0   0   3   0   0   0   0   0   0   0   0   0   0   0   0   0   0   1   0   0   0.3529091515E-02
 4100.00   2   0   0   0   0   0   0   0   0   0   0   0   0   0   0   0   0   0   0   0   0   0   2   0   0   0   0   0.3029556903E-02
 4107.00   0   0   0   0   0   0   0   0   0   0   0   0   0   0   0   0   0   2   0   0   0   0   0   0   1   0   0   0.1326931515E-01
 4112.00   0   0   0   1   0   0   0   0   0   0   0   0   0   0   0   0   0   4   0   0   0   0   0   0   0   0   0  -0.2616325473E-02
 4114.00   0   0   0   0   0   0   0   0   0   5   0   0   0   0   0   0   0   1   0   0   0   0   0   0   0   0   0   0.1737015527E-02
 4122.00   0   0   0   0   0   0   0   0   0   2   0   0   0   0   0   0   0   3   0   0   0   0   0   0   0   0   0  -0.5505609195E-02
 4125.00   0   0   0   0   2   0   0   0   0   0   0   0   0   0   0   0   0   0   0   0   3   0   0   0   0   0   0   0.1137000530E-02
 4130.00   0   0   0   0   0   0   0   0   0   0   0   0   1   0   4   0   0   0   0   0   0   0   0   0   0   0   0   0.1332696758E-02
 4140.00   0   0   0   0   0   0   0   3   0   0   0   0   0   0   3   0   0   0   0   0   0   0   0   0   0   0   0   0.2738690454E-02
 4147.00   0   0   0   0   0   1   0   0   0   0   0   0   0   0   0   0   4   0   0   0   0   0   0   0   0   0   0   0.1015232127E-02
 4148.00   0   0   0   0   0   0   0   4   0   0   0   0   0   0   0   0   0   0   0   0   0   1   0   0   0   0   0   0.5998268799E-02
 4150.00   0   0   0   0   0   2   0   0   0   0   0   0   0   4   0   0   0   0   0   0   0   0   0   0   0   0   0  -0.2930119322E-02
 4151.00   0   0   0   0   0   0   0   0   0   0   0   0   0   0   0   2   0   0   0   0   2   0   0   0   0   0   0   0.2247721799E-02
 4156.00   0   0   0   0   0   0   0   3   0   4   0   0   0   0   0   0   0   0   0   0   0   0   0   0   0   0   0  -0.1963045836E-02
 4160.00   0   0   0   0   0   0   0   4   0   0   0   0   0   0   0   0   0   0   0   0   0   0   1   0   0   0   0  -0.8227167489E-02
 4164.00   0   0   0   0   0   0   0   0   0   0   0   3   0   0   0   0   0   0   0   0   0   0   0   1   0   0   0   0.7258959531E-02
 4166.00   0   0   0   0   0   0   0   0   0   0   2   0   0   0   0   3   0   0   0   0   0   0   0   0   0   0   0  -0.2303740943E-02
 4172.00   0   0   0   0   0   0   0   0   0   0   0   0   0   4   1   0   0   0   0   0   0   0   0   0   0   0   0   0.3498016045E-02
 4181.00   0   0   0   0   0   0   0   0   0   0   1   0   0   0   0   0   0   0   0   0   3   0   0   0   0   0   0   0.3330614947E-02
 4192.00   0   0   0   0   0   0   0   0   0   0   0   0   0   0   0   0   2   0   0   0   2   0   0   0   0   0   0  -0.1689821640E-02
 4198.00   0   0   1   0   0   0   0   0   0   0   0   0   0   0   0   0   0   0   0   0   0   2   0   0   0   0   0   0.1054651891E-02
 4199.00   0   0   0   0   0   0   0   6   0   0   0   0   0   0   0   0   0   1   0   0   0   0   0   0   0   0   0  -0.2927379595E-02
 4200.00   2   0   0   0   0   0   0   0   0   0   0   0   0   0   0   0   0   0   0   0   0   0   0   2   0   0   0  -0.1235901608E-01
 4203.00   0   0   0   0   0   0   0   0   0   0   0   0   0   2   3   0   0   0   0   0   0   0   0   0   0   0   0  -0.1411723321E-01
 4204.00   0   0   0   0   0   0   0   0   0   0   0   0   0   0   0   0   0   0   4   0   0   0   0   0   0   0   0  -0.1050640207E-02
 4211.00   0   0   0   0   0   0   0   0   0   4   0   0   0   2   0   0   0   0   0   0   0   0   0   0   0   0   0  -0.3861020779E-02
 4214.00   0   0   1   0   0   0   0   0   0   0   0   0   0   0   0   0   0   0   0   0   0   0   2   0   0   0   0  -0.5700058163E-02
 4215.00   0   0   0   0   4   0   0   0   0   0   0   0   0   0   0   0   0   3   0   0   0   0   0   0   0   0   0   0.1434248272E-02
 4223.00   0   0   0   0   0   0   0   0   0   0   2   0   0   0   0   0   3   0   0   0   0   0   0   0   0   0   0   0.1510527086E-02
 4227.00   1   0   0   0   0   0   0   0   0   0   0   0   0   5   0   0   0   0   0   0   0   0   0   0   0   0   0   0.5561324686E-02
 4228.00   0   0   0   0   0   0   0   0   0   0   0   0   0   0   0   0   0   0   0   0   0   1   0   0   1   0   0   0.1291164927E-01
 4230.00   0   0   0   0   0   0   0   0   0   0   0   0   0   0   0   2   0   0   0   0   0   0   0   0   0   0   1  -0.4586034448E-02
 4231.00   0   0   2   0   0   0   0   0   0   0   0   0   0   0   0   0   0   4   0   0   0   0   0   0   0   0   0  -0.6293551239E-02
 4234.00   0   0   0   0   0   0   0   0   0   0   0   0   3   0   0   0   0   2   0   0   0   0   0   0   0   0   0  -0.2870391700E-02
 4238.00   0   0   0   0   0   0   0   0   0   0   0   0   0   0   0   0   0   0   0   0   0   0   1   0   1   0   0  -0.3337392982E-02
 4244.00   0   0   0   0   0   0   0   0   0   0   3   0   0   0   0   0   0   0   0   2   0   0   0   0   0   0   0   0.1872531095E-02
 4246.00   4   0   0   0   0   0   0   0   0   0   0   0   0   0   0   0   0   0   0   0   0   2   0   0   0   0   0   0.1482557160E-02
 4253.00   0   0   0   0   0   0   0   2   0   0   0   0   0   0   0   0   0   0   3   0   0   0   0   0   0   0   0   0.2311087595E-02
 4255.00   0   0   0   0   0   0   0   0   0   0   0   0   0   0   0   0   0   2   0   0   2   0   0   0   0   0   0   0.1906443967E-01
 4263.00   0   0   0   0   0   0   0   5   0   0   0   0   2   0   0   0   0   0   0   0   0   0   0   0   0   0   0  -0.1197128293E-02
 4274.00   0   0   0   0   0   1   0   0   0   0   0   0   0   0   0   0   0   4   0   0   0   0   0   0   0   0   0   0.2014904836E-02
 4276.00   0   0   0   3   0   0   0   0   0   0   0   0   0   4   0   0   0   0   0   0   0   0   0   0   0   0   0   0.1315959905E-02
 4277.00   0   0   0   0   0   0   0   0   0   0   0   0   1   0   0   0   0   0   0   0   3   0   0   0   0   0   0  -0.1136051233E-02
 4281.00   0   0   0   0   0   0   0   0   0   0   0   0   0   4   0   1   0   0   0   0   0   0   0   0   0   0   0   0.1308099877E-01
 4283.00   0   0   0   0   0   0   0   0   0   0   0   0   0   0   0   0   2   0   0   0   0   0   0   0   0   0   1  -0.9740645716E-02
 4303.00   0   0   0   0   0   0   0   4   0   0   0   0   0   0   0   0   0   0   2   0   0   0   0   0   0   0   0  -0.4162471719E-02
 4305.00   0   0   0   0   0   0   0   0   0   0   0   0   0   4   0   0   1   0   0   0   0   0   0   0   0   0   0   0.5842371610E-02
 4312.00   0   0   0   0   0   0   0   4   0   0   3   0   0   0   0   0   0   0   0   0   0   0   0   0   0   0   0  -0.1902784305E-02
 4315.00   0   0   0   0   0   0   0   4   0   0   0   0   0   0   0   0   0   0   0   2   0   0   0   0   0   0   0   0.2074663095E-02
 4317.00   0   0   1   0   0   0   0   0   0   0   0   0   0   0   0   0   0   0   0   0   0   0   0   2   0   0   0   0.9556806630E-02
 4320.00   0   0   0   0   0   0   0   1   0   0   0   0   0   0   0   0   4   0   0   0   0   0   0   0   0   0   0   0.1757584746E-02
 4327.00   0   0   0   0   0   0   0   0   0   0   0   0   0   4   0   0   0   1   0   0   0   0   0   0   0   0   0  -0.1267558825E-01
 4328.00   0   2   0   0   0   0   0   0   0   0   0   0   0   0   0   0   0   0   0   0   0   2   0   0   0   0   0  -0.3635237433E-02
 4331.00   0   0   0   0   0   0   0   0   0   3   0   0   0   0   0   0   0   0   0   0   0   0   0   0   0   0   1   0.5179859741E-02
 4333.00   0   0   0   0   0   0   0   6   0   0   0   0   0   0   0   0   0   0   1   0   0   0   0   0   0   0   0  -0.1902656734E-02
 4335.00   0   0   0   0   0   0   0   0   0   0   0   2   0   0   0   0   0   3   0   0   0   0   0   0   0   0   0   0.9386706317E-02
 4338.00   0   0   0   0   0   0   0   0   0   0   0   0   0   0   0   0   0   2   0   0   0   0   0   0   0   0   1  -0.3277587107E-01
 4342.00   0   0   0   0   0   5   0   0   0   0   0   0   0   0   0   0   0   0   0   0   0   0   0   0   1   0   0   0.1155520474E-02
 4344.00   0   0   0   0   0   0   0   0   0   0   0   0   0   0   0   0   0   0   0   0   0   0   0   1   0   1   0   0.4928930293E-02
 4348.00   0   2   0   0   0   0   0   0   0   0   0   0   0   0   0   0   0   0   0   0   0   0   2   0   0   0   0   0.7622598666E-02
 4349.00   0   0   0   3   0   0   0   0   0   0   0   0   0   0   4   0   0   0   0   0   0   0   0   0   0   0   0   0.1441450438E-02
 4350.00   0   0   0   0   0   0   0   0   4   0   0   0   0   0   0   0   0   2   0   0   0   0   0   0   0   0   0  -0.1902463327E-02
 4351.00   0   0   0   0   0   0   0   0   0   0   0   0   0   0   4   1   0   0   0   0   0   0   0   0   0   0   0  -0.4555262175E-02
 4352.00   0   1   0   0   0   0   0   0   0   0   0   0   0   5   0   0   0   0   0   0   0   0   0   0   0   0   0   0.6131248897E-02
 4354.00   0   0   0   1   0   0   0   0   0   0   0   0   0   0   0   0   0   0   0   0   0   2   0   0   0   0   0   0.1653862814E-01
 4359.00   4   0   0   0   0   0   0   0   0   0   0   0   0   0   0   0   0   0   0   0   0   0   0   2   0   0   0   0.1966866465E-02
 4366.00   2   0   0   0   0   0   0   0   0   0   0   0   0   0   0   0   0   0   4   0   0   0   0   0   0   0   0   0.1515907708E-02
 4367.00   0   0   0   0   0   0   0   0   0   0   0   0   0   0   0   0   0   0   0   0   2   1   0   0   0   0   0  -0.1852861983E-02
 4370.00   0   0   0   0   0   0   0   0   0   0   0   0   0   0   0   0   0   0   2   0   0   0   0   0   1   0   0  -0.8561143248E-02
 4371.00   0   0   0   1   0   0   0   0   0   0   0   0   0   0   0   0   0   0   0   0   0   0   2   0   0   0   0  -0.5288525622E-02
 4374.00   0   0   0   0   0   0   0   0   0   0   0   0   0   0   1   0   0   0   0   0   3   0   0   0   0   0   0   0.2671118330E-02
 4383.00   3   0   0   0   0   0   0   0   0   0   0   0   0   5   0   0   0   0   0   0   0   0   0   0   0   0   0  -0.2460315494E-02
 4384.00   0   0   0   0   0   0   0   0   0   0   3   0   0   0   0   0   0   0   0   0   0   0   0   0   1   0   0  -0.3718830573E-02
 4388.00   0   0   0   0   0   0   0   0   0   0   0   0   0   0   0   0   0   0   0   2   0   0   0   0   1   0   0  -0.2278980147E-02
 4397.00   0   0   0   0   0   0   0   0   0   0   0   0   0   0   4   0   0   1   0   0   0   0   0   0   0   0   0  -0.5754894922E-02
 4403.00   0   0   0   0   0   0   0   0   0   0   0   0   2   0   0   0   3   0   0   0   0   0   0   0   0   0   0   0.1096409253E-02
 4429.00   0   0   0   0   0   4   0   5   0   0   0   0   0   0   0   0   0   0   0   0   0   0   0   0   0   0   0   0.1014293052E-02
 4430.00   0   0   0   0   0   0   0   5   0   0   0   0   0   2   0   0   0   0   0   0   0   0   0   0   0   0   0   0.9826941570E-02
 4437.00   0   2   0   0   0   0   0   0   0   0   0   0   0   0   0   0   0   0   0   0   0   0   0   2   0   0   0  -0.3010670359E-02
 4440.00   0   0   0   0   0   0   0   1   0   0   0   0   0   0   0   0   0   4   0   0   0   0   0   0   0   0   0  -0.2209025519E-01
 4454.00   0   0   0   0   0   0   0   4   0   0   0   0   0   0   0   0   0   0   0   0   0   0   0   0   1   0   0  -0.9399119272E-02
 4455.00   0   0   0   0   0   0   0   0   0   0   0   0   0   0   3   2   0   0   0   0   0   0   0   0   0   0   0   0.3953700469E-02
 4456.00   0   0   0   0   0   0   0   0   0   0   0   0   0   0   0   0   0   0   0   0   0   1   0   0   0   0   1   0.2735050023E-01
 4457.00   0   0   0   0   0   0   0   0   0   0   0   0   0   4   0   0   0   0   1   0   0   0   0   0   0   0   0   0.6610710476E-02
 4458.00   0   0   0   0   0   0   0   0   0   1   0   0   0   0   0   0   4   0   0   0   0   0   0   0   0   0   0  -0.1505747705E-02
 4462.00   0   0   0   0   0   0   0   0   0   0   0   3   0   0   0   0   0   0   0   0   0   0   0   0   0   1   0   0.4441454178E-02
 4466.00   0   0   0   0   0   0   0   0   0   0   0   0   0   0   0   0   0   0   0   0   0   0   1   0   0   0   1   0.1501424872E-01
 4468.00   0   0   0   0   0   0   0   0   0   0   1   0   0   0   0   4   0   0   0   0   0   0   0   0   0   0   0   0.1645234912E-02
 4472.00   0   0   0   1   0   0   0   0   0   0   0   0   0   0   0   0   0   0   0   0   0   0   0   2   0   0   0   0.2544383435E-01
 4475.00   0   0   0   0   0   0   0   5   0   0   0   0   0   0   2   0   0   0   0   0   0   0   0   0   0   0   0   0.4498591192E-02
 4477.00   0   0   2   0   0   0   0   0   0   0   0   0   0   0   0   0   0   0   0   0   0   2   0   0   0   0   0   0.2259441047E-02
 4480.00   0   0   0   0   0   0   0   0   4   0   0   0   0   0   0   0   0   0   0   0   0   0   1   0   0   0   0   0.1518750704E-02
 4489.00   0   0   0   0   0   0   0   6   0   0   0   0   0   0   0   0   0   0   0   0   1   0   0   0   0   0   0   0.2361077762E-02
 4490.00   0   0   0   0   0   0   0   0   0   0   0   0   0   0   0   1   0   0   0   0   3   0   0   0   0   0   0  -0.1440279921E-02
 4491.00   0   0   1   0   0   0   0   0   0   0   0   0   0   0   0   0   0   0   4   0   0   0   0   0   0   0   0   0.1673790600E-02
 4492.00   0   0   0   0   0   3   0   0   0   0   0   0   0   0   0   0   0   0   3   0   0   0   0   0   0   0   0   0.1407263873E-02
 4498.00   0   4   0   0   0   0   0   0   0   0   0   0   0   0   0   0   0   4   0   0   0   0   0   0   0   0   0  -0.1716602918E-02
 4500.00   0   0   0   5   0   0   0   0   0   0   0   0   0   0   0   0   0   3   0   0   0   0   0   0   0   0   0  -0.1228980087E-02
 4504.00   0   0   2   0   0   0   0   0   0   0   0   0   0   0   0   0   0   0   0   0   0   0   2   0   0   0   0   0.2423218575E-02
 4507.00   0   0   0   0   0   0   0   2   0   0   0   0   0   4   0   0   0   0   0   0   0   0   0   0   0   0   0  -0.2740203949E-01
 4508.00   0   0   0   0   0   0   0   0   0   0   0   0   0   0   3   0   2   0   0   0   0   0   0   0   0   0   0  -0.2119668072E-02
 4513.00   0   0   0   0   0   0   0   0   0   0   0   0   2   0   0   0   0   3   0   0   0   0   0   0   0   0   0   0.4190181664E-02
 4518.00   0   0   0   0   0   0   0   0   0   0   0   0   0   0   0   0   1   0   0   0   3   0   0   0   0   0   0  -0.3207350991E-02
 4521.00   0   0   0   0   0   1   0   0   0   0   0   0   0   0   0   0   0   0   0   0   0   2   0   0   0   0   0  -0.3679490045E-02
 4524.00   0   0   3   0   0   0   0   0   0   0   0   0   0   0   0   0   0   4   0   0   0   0   0   0   0   0   0   0.1615145810E-02
 4529.00   0   0   0   0   0   0   0   0   0   0   0   0   0   0   0   0   0   0   2   0   2   0   0   0   0   0   0  -0.1694275123E-02
 4534.00   0   0   1   0   0   0   0   0   0   0   0   0   0   0   5   0   0   0   0   0   0   0   0   0   0   0   0   0.1709572834E-02
 4536.00   0   0   0   0   0   0   0   0   0   2   0   0   0   0   0   0   0   0   3   0   0   0   0   0   0   0   0  -0.2284316915E-02
 4538.00   0   0   0   0   0   0   0   0   0   0   0   0   0   2   0   3   0   0   0   0   0   0   0   0   0   0   0   0.7288843343E-02
 4541.00   0   0   0   0   0   0   0   3   0   0   0   0   0   0   0   0   3   0   0   0   0   0   0   0   0   0   0  -0.1206184443E-02
 4547.00   0   0   0   0   0   1   0   0   0   0   0   0   0   0   0   0   0   0   0   0   0   0   2   0   0   0   0   0.3104360820E-02
 4549.00   0   0   0   0   0   0   0   0   0   0   3   0   0   0   0   0   0   0   0   0   2   0   0   0   0   0   0   0.1203928698E-02
 4550.00   4   0   0   0   0   0   0   0   0   0   0   0   0   0   0   0   0   0   4   0   0   0   0   0   0   0   0  -0.1131808686E-02
 4553.00   0   0   0   0   0   0   0   0   0   0   0   0   0   0   0   0   0   0   0   2   2   0   0   0   0   0   0   0.2875397122E-02
 4554.00   0   0   0   0   0   0   0   0   0   0   0   0   0   0   4   0   0   0   1   0   0   0   0   0   0   0   0   0.3741328648E-02
 4559.00   0   0   0   0   0   0   0   0   0   0   0   0   0   0   0   0   0   1   0   0   3   0   0   0   0   0   0  -0.4375779620E-02
 4563.00   0   0   0   0   0   0   0   0   0   0   0   0   0   0   0   0   0   0   0   0   0   0   0   0   2   0   0  -0.1807097021E-01
 4567.00   0   0   0   2   0   0   0   0   0   0   0   0   0   0   0   0   0   4   0   0   0   0   0   0   0   0   0   0.8722849110E-02
 4576.00   0   0   0   0   0   0   0   0   0   3   0   0   0   0   3   0   0   0   0   0   0   0   0   0   0   0   0   0.2293753854E-02
 4577.00   0   0   0   0   0   0   0   0   0   0   1   0   0   0   0   0   4   0   0   0   0   0   0   0   0   0   0  -0.1141305343E-02
 4579.00   0   0   0   0   0   0   0   0   0   0   0   0   1   0   0   4   0   0   0   0   0   0   0   0   0   0   0   0.1665800737E-02
 4580.00   0   0   0   0   0   0   0   0   0   0   0   0   0   0   3   0   0   2   0   0   0   0   0   0   0   0   0   0.1553993535E-01
 4582.00   0   0   0   0   0   0   0   0   0   0   0   0   0   0   2   3   0   0   0   0   0   0   0   0   0   0   0   0.2711408839E-02
 4588.00   0   0   0   0   0   5   0   0   0   0   0   0   0   0   0   0   0   0   0   0   0   0   0   0   0   0   1  -0.1505777294E-02
 4594.00   0   0   0   0   0   0   0   0   0   4   0   0   0   0   0   0   0   2   0   0   0   0   0   0   0   0   0   0.3051891170E-02
 4595.00   0   0   0   0   0   0   0   2   0   0   0   0   0   0   4   0   0   0   0   0   0   0   0   0   0   0   0  -0.3826423565E-02
 4604.00   0   0   0   0   0   0   0   0   0   1   0   0   0   0   0   0   0   4   0   0   0   0   0   0   0   0   0   0.4150574223E-02
 4606.00   0   0   0   0   0   0   0   0   0   0   0   0   0   2   0   0   3   0   0   0   0   0   0   0   0   0   0  -0.4951889027E-02
 4608.00   0   0   2   0   0   0   0   0   0   0   0   0   0   0   0   0   0   0   0   0   0   0   0   2   0   0   0  -0.1724282094E-02
 4611.00   0   0   0   0   0   0   0   4   0   0   0   0   0   0   0   0   0   0   0   0   2   0   0   0   0   0   0   0.7236525361E-02
 4612.00   0   0   0   0   0   0   0   0   0   0   5   0   0   0   0   0   0   1   0   0   0   0   0   0   0   0   0  -0.1585649896E-02
 4614.00   0   0   0   0   0   0   0   0   0   0   0   0   0   0   0   0   0   0   2   0   0   0   0   0   0   0   1  -0.1370998682E-01
 4619.00   0   0   0   0   0   0   0   0   0   0   4   0   0   2   0   0   0   0   0   0   0   0   0   0   0   0   0  -0.2055946850E-02
 4623.00   0   0   0   0   0   3   0   6   0   0   0   0   0   0   0   0   0   0   0   0   0   0   0   0   0   0   0  -0.1277362023E-02
 4625.00   0   0   0   0   0   0   0   0   0   0   0   0   0   4   0   0   0   0   0   0   1   0   0   0   0   0   0   0.1196975512E-01
 4632.00   0   0   0   0   0   0   0   0   0   0   3   0   0   0   0   0   0   0   0   0   0   0   0   0   0   0   1  -0.7560206886E-02
 4633.00   0   0   0   0   0   0   0   3   0   0   0   0   0   0   0   0   0   3   0   0   0   0   0   0   0   0   0   0.2319888884E-01
 4635.00   0   0   0   0   0   0   0   0   0   0   0   0   0   0   0   0   0   0   0   2   0   0   0   0   0   0   1  -0.6651681789E-02
 4638.00   0   0   0   0   1   0   0   0   0   0   0   0   0   5   0   0   0   0   0   0   0   0   0   0   0   0   0   0.1660391574E-01
 4641.00   0   0   0   0   0   1   0   0   0   0   0   0   0   0   0   0   0   0   0   0   0   0   0   2   0   0   0   0.1097360128E-01
 4642.00   0   0   0   0   0   0   0   0   0   0   0   0   0   0   2   0   3   0   0   0   0   0   0   0   0   0   0  -0.1290826340E-02
 4646.00   0   0   0   0   2   0   0   0   0   0   0   0   0   0   0   0   0   4   0   0   0   0   0   0   0   0   0   0.6279457708E-02
 4658.00   0   0   0   0   0   0   0   0   0   0   4   0   0   0   2   0   0   0   0   0   0   0   0   0   0   0   0   0.3111689827E-02
 4674.00   0   0   0   0   0   0   0   0   0   0   0   0   0   0   0   0   0   0   0   0   0   0   0   0   0   2   0   0.3008009513E-01
 4683.00   0   0   0   0   0   0   0   0   2   0   0   0   0   4   0   0   0   0   0   0   0   0   0   0   0   0   0  -0.3077449460E-02
 4692.00   0   0   0   0   0   0   0   0   0   0   0   0   0   0   1   4   0   0   0   0   0   0   0   0   0   0   0   0.1518517751E-02
 4695.00   0   0   0   0   0   0   0   0   0   0   0   0   0   0   0   0   0   0   1   0   3   0   0   0   0   0   0   0.2925782406E-02
 4698.00   0   0   0   1   0   0   0   0   0   0   0   0   0   0   5   0   0   0   0   0   0   0   0   0   0   0   0   0.3527710082E-02
 4699.00   0   0   0   0   0   0   0   0   0   0   1   0   0   0   0   0   0   4   0   0   0   0   0   0   0   0   0   0.9419816358E-02
 4701.00   0   0   0   0   0   4   0   0   0   0   0   0   0   0   0   0   0   3   0   0   0   0   0   0   0   0   0  -0.1625144733E-02
 4704.00   0   0   0   1   0   0   0   0   0   0   0   0   0   0   0   0   0   0   0   4   0   0   0   0   0   0   0  -0.1814543642E-02
 4706.00   0   0   0   0   0   0   0   0   0   0   0   0   0   2   0   0   0   3   0   0   0   0   0   0   0   0   0  -0.2612878908E-01
 4707.00   0   0   0   0   0   0   0   0   0   0   0   0   0   0   3   0   0   0   0   0   0   1   0   0   0   0   0  -0.4300204884E-02
 4709.00   0   0   0   0   0   0   0   0   0   0   0   0   0   0   0   0   0   0   0   0   2   0   0   0   1   0   0   0.1286983303E-01
 4710.00   0   0   0   0   0   0   0   0   0   0   0   0   0   3   0   0   0   0   0   0   0   0   0   1   0   0   0   0.1054019094E-01
 4712.00   0   0   0   0   0   0   0   4   0   0   0   0   0   0   0   0   0   0   0   0   0   0   0   0   0   0   1   0.1333508504E-01
 4715.00   0   0   0   0   0   0   0   1   0   0   0   0   0   0   0   0   0   0   0   0   0   2   0   0   0   0   0   0.1766159329E-01
 4716.00   0   0   0   0   0   0   0   5   0   0   0   0   0   0   0   2   0   0   0   0   0   0   0   0   0   0   0   0.1759096337E-02
 4719.00   0   0   0   0   0   0   0   0   0   0   0   0   0   0   4   0   0   0   0   0   1   0   0   0   0   0   0  -0.2369805962E-02
 4720.00   0   0   0   0   0   0   0   0   0   0   0   0   0   0   3   0   0   0   0   0   0   0   1   0   0   0   0  -0.1248341152E-01
 4732.00   2   0   0   0   0   0   0   0   0   0   0   0   0   0   0   0   0   0   0   0   0   0   0   0   2   0   0   0.1265811413E-02
 4737.00   0   0   0   0   0   0   0   1   0   0   0   0   0   0   0   0   0   0   0   0   0   0   2   0   0   0   0   0.6552045148E-02
 4740.00   0   0   0   0   0   0   0   2   0   0   0   0   0   0   0   0   0   0   0   0   3   0   0   0   0   0   0   0.3367166119E-02
 4743.00   0   0   0   0   0   0   0   0   0   0   2   0   0   0   0   0   0   0   3   0   0   0   0   0   0   0   0   0.1845447588E-02
 4746.00   0   0   0   0   0   0   0   0   0   0   0   0   0   0   2   0   0   3   0   0   0   0   0   0   0   0   0   0.1603772230E-01
 4752.00   0   0   0   0   0   0   0   0   0   0   0   2   0   0   0   0   0   0   3   0   0   0   0   0   0   0   0  -0.2321391607E-02
 4755.00   0   4   0   0   0   0   0   0   0   0   0   0   0   0   0   0   0   0   0   0   0   2   0   0   0   0   0   0.1298223639E-02
 4762.00   0   0   0   0   0   3   0   0   0   0   0   0   0   4   0   0   0   0   0   0   0   0   0   0   0   0   0   0.6169047692E-02
 4765.00   0   0   0   0   0   0   0   0   2   0   0   0   0   0   4   0   0   0   0   0   0   0   0   0   0   0   0   0.1728699785E-02
 4774.00   0   4   0   0   0   0   0   0   0   0   0   0   0   0   0   0   0   0   0   0   0   0   2   0   0   0   0   0.2172926455E-02
 4775.00   0   0   3   0   0   0   0   0   0   0   0   0   0   0   0   0   0   0   0   0   0   2   0   0   0   0   0   0.1748560634E-02
 4778.00   0   0   0   0   0   0   1   0   0   0   0   0   0   5   0   0   0   0   0   0   0   0   0   0   0   0   0  -0.8623574755E-02
 4779.00   0   0   0   0   0   0   0   0   0   0   0   0   0   0   1   0   4   0   0   0   0   0   0   0   0   0   0   0.1117547179E-02
 4780.00   0   3   0   0   0   0   0   0   0   0   0   0   0   5   0   0   0   0   0   0   0   0   0   0   0   0   0   0.4409878279E-02
 4784.00   0   0   2   0   0   0   0   0   0   0   0   0   0   0   0   0   0   0   4   0   0   0   0   0   0   0   0  -0.2704744208E-02
 4789.00   0   0   0   0   0   0   0   0   0   0   0   0   0   0   0   0   0   0   0   0   0   0   0   0   1   0   1  -0.6117160362E-01
 4794.00   0   0   0   0   0   0   0   0   0   0   0   0   1   0   0   0   0   4   0   0   0   0   0   0   0   0   0  -0.3801003973E-01
 4799.00   0   0   0   0   0   0   0   0   0   2   0   0   0   4   0   0   0   0   0   0   0   0   0   0   0   0   0  -0.1260887621E-01
 4801.00   0   0   3   0   0   0   0   0   0   0   0   0   0   0   0   0   0   0   0   0   0   0   2   0   0   0   0  -0.1389744954E-02
 4803.00   0   0   0   0   0   0   0   0   0   0   0   0   0   0   0   5   0   0   0   0   0   0   0   0   0   0   0  -0.1239468412E-02
 4818.00   0   0   0   2   0   0   0   0   0   0   0   0   0   0   0   0   0   0   0   0   0   2   0   0   0   0   0   0.5504468173E-02
 4821.00   0   0   0   0   0   0   0   5   0   0   0   0   0   0   0   0   0   2   0   0   0   0   0   0   0   0   0   0.8345307612E-02
 4824.00   0   0   0   0   0   0   0   0   0   0   0   0   0   0   0   4   1   0   0   0   0   0   0   0   0   0   0  -0.1110892326E-02
 4825.00   0   0   0   0   0   1   0   0   0   0   0   0   0   0   0   0   0   0   4   0   0   0   0   0   0   0   0   0.2517886343E-02
 4826.00   0   0   2   0   0   0   0   0   0   0   0   0   0   0   5   0   0   0   0   0   0   0   0   0   0   0   0  -0.1147995371E-02
 4829.00   0   0   0   0   0   0   0   1   0   0   0   0   0   0   0   0   0   0   0   0   0   0   0   2   0   0   0  -0.3466296853E-01
 4831.00   0   0   0   0   0   0   0   0   0   0   0   3   0   3   0   0   0   0   0   0   0   0   0   0   0   0   0   0.1773600657E-02
 4835.00   0   0   0   2   0   0   0   0   0   0   0   0   0   0   0   0   0   0   0   0   0   0   2   0   0   0   0  -0.1099765249E-01
 4837.00   2   0   0   0   0   0   0   0   0   0   0   0   0   0   0   0   0   0   0   0   0   0   0   0   0   2   0   0.2642308717E-01
 4844.00   0   0   1   0   0   0   0   0   0   0   0   0   0   0   0   0   0   0   0   0   0   0   0   0   2   0   0   0.3558328986E-01
 4848.00   0   0   0   0   0   0   0   0   0   1   0   0   0   0   0   0   0   0   0   0   0   2   0   0   0   0   0  -0.1165562158E-01
 4850.00   0   0   0   0   0   0   0   0   0   0   0   0   0   0   3   0   0   0   2   0   0   0   0   0   0   0   0   0.1540001591E-02
 4858.00   0   0   0   0   0   1   0   0   0   0   0   0   0   0   0   0   0   0   0   4   0   0   0   0   0   0   0  -0.1243063196E-02
 4863.00   0   0   0   0   0   0   0   0   0   0   0   0   0   0   0   2   3   0   0   0   0   0   0   0   0   0   0   0.1005571317E-02
 4865.00   0   0   0   0   0   0   0   0   0   0   3   0   0   0   3   0   0   0   0   0   0   0   0   0   0   0   0  -0.1043742182E-02
 4867.00   0   0   0   0   0   0   0   0   0   1   0   0   0   0   0   0   0   0   0   0   0   0   2   0   0   0   0  -0.1148910876E-01
 4869.00   0   0   0   0   0   0   0   0   0   0   0   0   0   0   3   0   0   0   0   2   0   0   0   0   0   0   0   0.2850292297E-02
 4873.00   0   4   0   0   0   0   0   0   0   0   0   0   0   0   0   0   0   0   0   0   0   0   0   2   0   0   0   0.2671293886E-02
 4881.00   0   0   0   0   0   0   0   6   0   0   0   2   0   0   0   0   0   0   0   0   0   0   0   0   0   0   0   0.1289915075E-02
 4891.00   0   0   0   0   0   2   0   0   0   0   0   0   0   0   0   0   0   4   0   0   0   0   0   0   0   0   0  -0.1106688881E-01
 4898.00   4   0   0   0   0   0   0   0   0   0   0   0   0   0   0   0   0   0   0   0   0   0   0   0   2   0   0   0.3498729019E-02
 4901.00   0   0   0   0   2   0   0   0   0   0   0   0   0   0   0   0   0   0   0   0   0   2   0   0   0   0   0  -0.3215210076E-02
 4902.00   0   0   3   0   0   0   0   0   0   0   0   0   0   0   0   0   0   0   0   0   0   0   0   2   0   0   0   0.2358964577E-02
 4912.00   0   0   0   0   0   0   0   0   0   0   0   0   0   0   1   0   0   4   0   0   0   0   0   0   0   0   0  -0.2042430994E-01
 4915.00   0   0   0   0   0   0   0   0   0   0   0   0   0   0   0   3   0   2   0   0   0   0   0   0   0   0   0  -0.6814899170E-02
 4927.00   0   0   0   0   2   0   0   0   0   0   0   0   0   0   0   0   0   0   0   0   0   0   2   0   0   0   0  -0.8309492077E-02
 4928.00   0   0   0   0   0   0   2   0   0   0   0   0   0   0   0   0   0   4   0   0   0   0   0   0   0   0   0  -0.7244893394E-02
 4929.00   0   0   0   0   0   0   0   0   0   0   0   0   3   0   0   0   0   0   0   0   0   0   0   0   0   0   1  -0.2018708413E-02
 4932.00   0   6   0   0   0   0   0   0   0   0   0   0   0   0   0   0   0   4   0   0   0   0   0   0   0   0   0   0.1018988196E-02
 4940.00   0   0   0   2   0   0   0   0   0   0   0   0   0   0   0   0   0   0   0   0   0   0   0   2   0   0   0  -0.1912640663E-02
 4944.00   0   0   0   0   0   0   0   0   0   0   0   0   0   0   0   0   0   0   0   0   2   0   0   0   0   0   1   0.5033841015E-02
 4945.00   0   0   0   0   0   0   0   5   0   0   0   0   0   0   0   0   0   0   0   0   0   1   0   0   0   0   0  -0.1984667825E-02
 4953.00   0   0   0   0   0   0   0   0   0   0   1   0   0   0   0   0   0   0   0   0   0   2   0   0   0   0   0   0.3108866610E-02
 4956.00   0   0   0   0   0   0   0   5   0   0   0   0   0   0   0   0   0   0   0   0   0   0   1   0   0   0   0  -0.3724048541E-02
 4961.00   0   0   1   0   0   0   0   0   0   0   0   0   0   0   0   0   0   0   0   0   0   0   0   0   0   2   0   0.2594309911E-01
 4965.00   0   0   0   0   0   0   0   0   0   0   0   0   0   0   0   2   0   3   0   0   0   0   0   0   0   0   0  -0.7058569214E-02
 4971.00   0   0   0   0   0   0   0   0   0   0   1   0   0   0   0   0   0   0   0   0   0   0   2   0   0   0   0  -0.1950018680E-01
 4972.00   0   0   0   0   0   0   0   0   0   1   0   0   0   0   0   0   0   0   0   0   0   0   0   2   0   0   0  -0.4688530933E-02
 4977.00   0   0   0   0   0   0   0   0   0   0   0   0   0   0   0   0   3   2   0   0   0   0   0   0   0   0   0  -0.2221365133E-02
 4979.00   0   2   0   0   0   0   0   0   0   0   0   0   0   0   0   0   0   0   0   0   0   0   0   0   2   0   0  -0.6254719495E-02
 4987.00   0   0   0   0   0   0   0   0   0   0   4   0   0   0   0   0   0   2   0   0   0   0   0   0   0   0   0  -0.2124515277E-02
 4991.00   0   0   0   0   0   0   0   0   0   0   2   0   0   4   0   0   0   0   0   0   0   0   0   0   0   0   0  -0.1481568094E-02
 4999.00   0   0   0   0   0   0   0   1   0   0   0   0   0   0   0   0   0   0   4   0   0   0   0   0   0   0   0   0.3282997969E-02
 5001.00   0   0   0   1   0   0   0   0   0   0   0   0   0   0   0   0   0   0   0   0   0   0   0   0   2   0   0   0.1169216621E-01
 5002.00   0   0   0   0   0   0   0   0   0   0   0   0   0   0   0   0   2   3   0   0   0   0   0   0   0   0   0  -0.1794447383E-02
 5006.00   0   0   0   0   0   0   0   0   0   0   0   2   0   4   0   0   0   0   0   0   0   0   0   0   0   0   0   0.1764927829E-02
 5009.00   0   0   0   3   0   0   0   0   0   0   0   0   0   0   0   0   0   4   0   0   0   0   0   0   0   0   0  -0.1772843675E-02
 5013.00   0   0   0   0   0   0   0   0   0   0   0   0   0   0   0   1   0   4   0   0   0   0   0   0   0   0   0   0.1037542954E-01
 5015.00   0   0   0   0   0   0   0   0   0   0   0   4   0   0   0   0   0   2   0   0   0   0   0   0   0   0   0  -0.2562850327E-02
 5016.00   0   0   0   0   2   0   0   0   0   0   0   0   0   0   0   0   0   0   0   0   0   0   0   2   0   0   0   0.4870618755E-02
 5018.00   0   0   0   0   0   0   0   0   0   0   0   0   0   3   0   0   0   0   0   0   0   0   0   0   0   1   0   0.1207543563E-01
 5020.00   0   0   0   0   0   0   0   0   0   0   0   0   0   0   3   0   0   0   0   0   0   0   0   0   1   0   0   0.5293019541E-02
 5021.00   0   0   0   0   0   0   0   0   1   0   0   0   0   5   0   0   0   0   0   0   0   0   0   0   0   0   0   0.2646250906E-02
 5022.00   0   0   0   0   0   0   0   0   0   0   0   0   0   0   0   0   0   0   0   0   0   0   0   0   0   0   2   0.1286795370E+00
 5025.00   0   0   0   0   0   0   0   0   0   0   0   0   0   0   0   3   0   0   0   0   0   1   0   0   0   0   0  -0.2432892725E-02
 5028.00   0   0   0   0   0   0   0   0   0   4   0   0   0   0   0   0   0   0   0   0   0   0   0   0   1   0   0  -0.1064366120E-02
 5034.00   0   0   0   0   0   0   0   1   0   0   0   0   0   0   5   0   0   0   0   0   0   0   0   0   0   0   0   0.1085205294E-02
 5036.00   0   0   0   0   0   0   0   0   0   0   0   0   0   0   0   3   0   0   0   0   0   0   1   0   0   0   0   0.2221406345E-02
 5038.00   0   0   0   0   0   0   0   0   0   0   0   0   1   0   0   0   0   0   0   0   0   2   0   0   0   0   0   0.6952792403E-02
 5040.00   0   0   0   0   0   0   0   1   0   0   0   0   0   0   0   0   0   0   0   4   0   0   0   0   0   0   0  -0.1440830448E-02
 5042.00   0   0   0   0   0   0   0   3   0   0   0   0   0   0   0   0   0   0   3   0   0   0   0   0   0   0   0  -0.3472113117E-02
 5053.00   0   0   0   0   0   0   0   0   0   3   0   0   0   0   0   0   0   3   0   0   0   0   0   0   0   0   0   0.4427173259E-02
 5055.00   0   0   0   0   0   0   0   0   0   0   0   0   1   0   0   0   0   0   0   0   0   0   2   0   0   0   0   0.5074305590E-02
 5059.00   0   0   0   0   0   0   0   0   0   0   1   0   0   0   0   0   0   0   0   0   0   0   0   2   0   0   0   0.7707622492E-02
 5060.00   0   0   0   0   0   0   0   0   0   0   0   0   0   0   0   0   0   5   0   0   0   0   0   0   0   0   0  -0.3835793514E-02
 5062.00   0   0   0   0   0   0   0   0   0   0   2   0   0   0   4   0   0   0   0   0   0   0   0   0   0   0   0   0.1605600703E-02
 5080.00   0   2   0   0   0   0   0   0   0   0   0   0   0   0   0   0   0   0   0   0   0   0   0   0   0   2   0  -0.5307305728E-02
 5083.00   0   0   0   0   0   0   0   5   0   0   0   0   0   0   0   0   0   0   2   0   0   0   0   0   0   0   0  -0.1509247636E-02
 5093.00   0   0   0   0   0   0   0   0   0   0   0   0   0   0   0   0   3   0   0   0   0   1   0   0   0   0   0  -0.1124586342E-02
 5102.00   0   0   0   0   0   0   0   0   0   0   0   0   0   0   0   0   3   0   0   0   0   0   1   0   0   0   0   0.1061327818E-02
 5114.00   0   0   0   1   0   0   0   0   0   0   0   0   0   0   0   0   0   0   0   0   0   0   0   0   0   2   0   0.2255323676E-01
 5123.00   0   0   0   0   0   0   0   0   0   0   4   0   0   0   0   0   0   0   0   0   0   0   1   0   0   0   0  -0.1026777501E-02
 5131.00   0   0   2   0   0   0   0   0   0   0   0   0   0   0   0   0   0   0   0   0   0   0   0   0   2   0   0  -0.2951893063E-02
 5133.00   0   0   0   0   0   2   0   0   0   0   0   0   0   0   0   0   0   0   0   0   0   2   0   0   0   0   0  -0.1036047552E-02
 5146.00   0   0   0   0   0   0   0   0   0   0   0   0   0   0   0   4   0   0   0   0   1   0   0   0   0   0   0   0.1187728442E-02
 5150.00   0   0   0   0   0   0   0   0   0   0   0   0   0   0   2   0   0   0   3   0   0   0   0   0   0   0   0   0.2368518890E-02
 5152.00   0   0   0   0   0   0   0   0   0   0   0   4   0   0   0   0   0   0   0   0   0   0   1   0   0   0   0  -0.1542289748E-02
 5156.00   0   0   0   0   0   0   0   0   0   0   0   0   0   0   1   0   0   0   0   0   0   2   0   0   0   0   0  -0.1483341657E-02
 5158.00   0   0   0   0   0   2   0   0   0   0   0   0   0   0   0   0   0   0   0   0   0   0   2   0   0   0   0   0.2162685953E-02
 5167.00   0   0   0   0   0   0   0   0   0   0   0   0   1   0   0   0   0   0   0   0   0   0   0   2   0   0   0  -0.1730551003E-01
 5169.00   0   0   0   0   0   1   0   0   0   0   0   0   0   0   0   0   0   0   0   0   0   0   0   0   2   0   0   0.5931978592E-02
 5171.00   0   0   0   0   0   0   2   0   0   0   0   0   0   0   0   0   0   0   0   0   0   2   0   0   0   0   0  -0.2560422880E-02
 5175.00   6   0   0   0   0   0   0   0   0   0   0   0   0   0   0   0   0   0   0   0   0   0   0   0   0   2   0  -0.1071262581E-02
 5179.00   0   0   0   0   0   0   0   0   0   0   0   0   0   0   1   0   0   0   0   0   0   0   2   0   0   0   0  -0.4470817711E-02
 5190.00   0   0   4   0   0   0   0   0   0   0   0   0   0   0   0   0   0   0   0   0   0   0   0   2   0   0   0  -0.2531098111E-02
 5193.00   0   0   0   0   0   0   0   0   0   0   0   0   2   4   0   0   0   0   0   0   0   0   0   0   0   0   0  -0.2463154250E-02
 5199.00   0   0   0   0   0   0   2   0   0   0   0   0   0   0   0   0   0   0   0   0   0   0   2   0   0   0   0   0.1894499698E-02
 5200.00   2   0   0   0   0   0   0   0   0   0   0   0   0   0   0   0   0   0   0   0   0   0   0   0   0   0   2   0.1368905728E-01
 5202.00   0   6   0   0   0   0   0   0   0   0   0   0   0   0   0   0   0   0   0   0   0   0   2   0   0   0   0  -0.1254498419E-02
 5203.00   0   0   0   0   2   0   0   0   0   0   0   0   0   0   0   0   0   0   4   0   0   0   0   0   0   0   0   0.1181109092E-02
 5205.00   0   0   0   0   0   0   0   0   0   0   0   0   0   0   0   0   0   3   0   0   0   1   0   0   0   0   0   0.7191190755E-02
 5210.00   0   5   0   0   0   0   0   0   0   0   0   0   0   5   0   0   0   0   0   0   0   0   0   0   0   0   0  -0.1662892573E-02
 5216.00   0   0   0   0   0   0   0   0   0   0   0   0   0   0   0   0   0   3   0   0   0   0   1   0   0   0   0   0.9608010137E-02
 5218.00   0   0   0   0   0   0   0   0   0   0   0   0   0   0   0   0   0   4   1   0   0   0   0   0   0   0   0  -0.5160899948E-02
 5245.00   2   0   0   0   0   0   0   0   0   0   0   0   0   0   0   0   0   5   0   0   0   0   0   0   0   0   0   0.1176829190E-02
 5248.00   0   0   0   0   0   0   0   6   0   0   0   0   0   2   0   0   0   0   0   0   0   0   0   0   0   0   0   0.3554188827E-02
 5249.00   0   0   2   0   0   0   0   0   0   0   0   0   0   0   0   0   0   0   0   0   0   0   0   0   0   2   0   0.8031564320E-02
 5255.00   0   0   0   0   0   0   0   2   0   0   0   0   0   0   0   0   0   4   0   0   0   0   0   0   0   0   0   0.2062418780E-02
 5264.00   0   0   0   0   0   0   0   0   0   0   0   0   0   0   3   0   0   0   0   0   0   0   0   0   0   0   1  -0.5688488741E-02
 5269.00   0   0   0   0   0   0   0   5   0   0   0   0   0   0   0   0   0   0   0   0   0   0   0   0   1   0   0  -0.4274117025E-02
 5270.00   0   0   0   3   0   0   0   0   0   0   0   0   0   0   0   0   0   0   0   0   0   2   0   0   0   0   0  -0.1634317067E-02
 5274.00   0   0   0   0   0   0   0   0   0   0   0   0   0   0   0   1   0   0   0   0   0   2   0   0   0   0   0  -0.3973193917E-02
 5281.00   0   0   0   0   0   0   0   0   0   4   0   0   0   0   0   0   0   0   0   0   0   0   0   0   0   0   1  -0.1294247821E-02
 5285.00   0   0   0   0   0   0   0   0   0   0   0   0   0   0   1   0   0   0   0   0   0   0   0   2   0   0   0   0.1869858845E-01
 5288.00   0   0   0   0   0   1   0   0   0   0   0   0   0   0   0   0   0   0   0   0   0   0   0   0   0   2   0  -0.2916805252E-02
 5289.00   0   0   0   0   0   0   0   6   0   0   0   0   0   0   2   0   0   0   0   0   0   0   0   0   0   0   0   0.1730354662E-02
 5297.00   0   0   0   0   0   0   0   0   0   0   0   0   0   0   0   1   0   0   0   0   0   0   2   0   0   0   0  -0.6369047080E-02
 5299.00   0   0   0   0   0   0   0   0   0   0   0   0   0   0   0   0   1   0   0   0   0   2   0   0   0   0   0  -0.1529544498E-02
 5303.00   0   0   0   0   0   0   2   0   0   0   0   0   0   0   0   0   0   0   0   0   0   0   0   2   0   0   0  -0.6280882768E-02
 5307.00   0   6   0   0   0   0   0   0   0   0   0   0   0   0   0   0   0   0   0   0   0   0   0   2   0   0   0   0.1037451145E-02
 5321.00   0   0   0   0   0   0   0   3   0   0   0   0   0   4   0   0   0   0   0   0   0   0   0   0   0   0   0   0.7251508311E-02
 5325.00   0   0   0   0   0   0   0   0   0   0   0   0   0   0   0   0   1   0   0   0   0   0   2   0   0   0   0  -0.4358248743E-02
 5329.00   0   0   1   0   0   0   0   0   0   0   0   0   0   0   0   0   0   0   0   0   0   0   0   0   0   0   2   0.9395063007E-02
 5335.00   0   0   0   0   0   0   0   0   0   0   0   0   0   0   0   0   0   1   0   0   0   2   0   0   0   0   0  -0.1236165494E-02
 5348.00   0   0   0   0   0   0   0   0   0   0   0   0   0   0   0   0   0   1   0   0   0   0   2   0   0   0   0   0.2227611868E-02
 5349.00   0   0   0   0   0   0   0   0   0   0   0   0   0   0   0   0   0   3   2   0   0   0   0   0   0   0   0   0.2263620793E-02
 5352.00   0   0   0   0   0   0   0   1   0   0   0   0   0   0   0   0   0   0   0   0   0   0   0   0   2   0   0   0.9262489597E-02
 5356.00   0   0   0   0   0   0   0   0   0   0   0   0   0   0   0   3   0   0   0   0   0   0   0   0   1   0   0   0.1879656934E-02
 5358.00   0   0   1   0   0   0   0   0   0   0   0   0   0   0   0   0   0   5   0   0   0   0   0   0   0   0   0  -0.3515670625E-02
 5362.00   4   0   0   0   0   0   0   0   0   0   0   0   0   0   0   0   0   0   0   0   0   0   0   0   0   0   2  -0.3049935133E-02
 5364.00   0   0   0   0   0   0   0   0   0   0   0   0   0   0   0   0   0   3   0   2   0   0   0   0   0   0   0  -0.2452170975E-02
 5367.00   0   0   0   0   0   0   0   0   0   0   0   0   0   0   0   0   0   4   0   0   1   0   0   0   0   0   0   0.7287104765E-02
 5372.00   0   0   0   0   0   4   0   0   0   0   0   0   0   4   0   0   0   0   0   0   0   0   0   0   0   0   0   0.1016091979E-02
 5376.00   0   0   0   0   0   0   0   0   0   0   0   0   0   6   0   0   0   0   0   0   0   0   0   0   0   0   0  -0.5188139718E-02
 5383.00   0   0   0   0   0   0   0   0   0   0   0   0   1   0   5   0   0   0   0   0   0   0   0   0   0   0   0   0.1022831581E-02
 5386.00   0   0   0   3   0   0   0   0   0   0   0   0   0   0   0   0   0   0   0   0   0   0   0   2   0   0   0   0.2555621816E-02
 5389.00   0   0   0   0   0   0   0   0   0   0   0   0   0   0   0   1   0   0   0   0   0   0   0   2   0   0   0   0.4771868923E-02
 5399.00   0   4   0   0   0   0   0   0   0   0   0   0   0   0   0   0   0   0   0   0   0   0   0   0   2   0   0   0.4063734417E-02
 5410.00   0   0   0   0   0   0   0   5   0   0   0   0   0   0   0   0   0   0   0   0   2   0   0   0   0   0   0   0.1663909098E-02
 5414.00   0   0   0   0   0   0   0   0   0   0   0   0   0   0   0   0   1   0   0   0   0   0   0   2   0   0   0   0.5509083074E-02
 5418.00   0   0   0   0   0   0   0   0   0   0   0   0   0   4   2   0   0   0   0   0   0   0   0   0   0   0   0   0.2591292968E-02
 5422.00   0   0   0   0   0   0   0   0   2   0   0   0   0   0   0   0   0   4   0   0   0   0   0   0   0   0   0   0.1941491489E-02
 5423.00   0   0   0   0   0   0   0   0   0   0   0   0   0   0   0   0   2   0   3   0   0   0   0   0   0   0   0   0.1413500228E-02
 5435.00   0   0   0   0   0   0   0   4   0   0   0   0   0   0   0   0   0   3   0   0   0   0   0   0   0   0   0  -0.9555819533E-02
 5440.00   0   0   0   0   0   0   0   0   0   0   4   0   0   0   0   0   0   0   0   0   0   0   0   0   1   0   0  -0.2039539006E-02
 5445.00   0   0   0   0   0   0   0   0   0   0   0   0   0   0   0   0   0   1   0   0   0   0   0   2   0   0   0  -0.1176558460E-01
 5450.00   0   2   0   0   0   0   0   0   0   0   0   0   0   0   0   0   0   0   0   0   0   0   0   0   0   0   2  -0.4761034297E-02
 5454.00   0   0   0   0   0   0   0   0   0   0   0   0   0   2   4   0   0   0   0   0   0   0   0   0   0   0   0   0.2767962237E-02
 5456.00   0   0   0   2   0   0   0   0   0   0   0   0   0   0   0   0   0   0   0   0   0   0   0   0   2   0   0   0.5581035585E-02
 5458.00   0   0   0   0   0   0   0   0   0   0   0   0   0   0   0   0   0   0   1   0   0   2   0   0   0   0   0   0.3809746024E-02
 5462.00   0   0   0   0   0   0   0   1   0   0   0   0   0   0   0   0   0   0   0   0   0   0   0   0   0   2   0  -0.1675148149E-01
 5481.00   0   0   0   1   0   0   0   0   0   0   0   0   0   0   0   0   0   0   0   0   0   0   0   0   0   0   2  -0.1997046104E-01
 5485.00   0   0   0   0   0   0   0   0   0   0   0   0   0   0   0   0   0   0   1   0   0   0   2   0   0   0   0  -0.5096970401E-02
 5487.00   0   0   0   0   0   0   0   0   0   0   0   0   0   0   0   0   0   2   3   0   0   0   0   0   0   0   0  -0.2467071636E-02
 5495.00   0   0   0   0   0   0   0   0   0   1   0   0   0   0   0   0   0   0   0   0   0   0   0   0   2   0   0   0.8459823395E-02
 5502.00   0   0   0   0   0   3   0   0   0   0   0   0   0   0   0   0   0   4   0   0   0   0   0   0   0   0   0  -0.2001717738E-02
 5503.00   0   0   0   0   0   0   0   5   0   0   0   0   0   0   0   0   0   0   0   0   0   0   0   0   0   0   1  -0.3220812164E-02
 5505.00   0   0   0   0   0   0   0   2   0   0   0   0   0   0   0   0   0   0   0   0   0   2   0   0   0   0   0  -0.3238548445E-02
 5522.00   0   4   0   0   0   0   0   0   0   0   0   0   0   0   0   0   0   0   0   0   0   0   0   0   0   2   0  -0.2886987503E-02
 5529.00   0   0   0   0   0   0   0   0   0   0   0   0   0   0   0   0   0   3   0   0   0   0   0   0   1   0   0  -0.1781936318E-01
 5533.00   0   0   0   1   0   0   0   0   0   0   0   0   0   0   0   0   0   5   0   0   0   0   0   0   0   0   0   0.2537853743E-02
 5536.00   0   0   0   0   0   0   0   2   0   0   0   0   0   0   0   0   0   0   0   0   0   0   2   0   0   0   0  -0.1672949206E-02
 5539.00   0   0   0   0   0   0   0   3   0   0   0   0   0   0   0   0   0   0   0   0   3   0   0   0   0   0   0   0.1162371554E-02
 5542.00   6   0   0   0   0   0   0   0   0   0   0   0   0   0   0   0   0   0   0   0   0   0   0   0   0   0   2   0.2591890036E-02
 5548.00   0   0   0   0   0   0   0   0   0   2   0   0   0   0   0   0   0   4   0   0   0   0   0   0   0   0   0   0.6552377276E-02
 5550.00   2   0   0   0   0   0   0   0   0   0   0   0   0   6   0   0   0   0   0   0   0   0   0   0   0   0   0  -0.1768402472E-02
 5551.00   0   0   0   0   2   0   0   0   0   0   0   0   0   0   0   0   0   0   0   0   0   0   0   0   2   0   0   0.3365611391E-02
 5572.00   0   0   0   0   0   0   0   0   0   0   0   0   0   0   0   0   3   0   0   0   2   0   0   0   0   0   0  -0.1085401123E-02
 5573.00   0   0   0   2   0   0   0   0   0   0   0   0   0   0   0   0   0   0   0   0   0   0   0   0   0   2   0   0.3535610415E-02
 5589.00   0   0   0   0   0   0   0   0   0   0   1   0   0   0   0   0   0   0   0   0   0   0   0   0   2   0   0   0.4251443355E-02
 5599.00   0   0   2   0   0   0   0   0   0   0   0   0   0   0   0   0   0   0   0   0   0   0   0   0   0   0   2  -0.5957111659E-02
 5602.00   0   0   0   0   0   0   0   0   0   1   0   0   0   0   0   0   0   0   0   0   0   0   0   0   0   2   0   0.1081081577E-01
 5609.00   0   0   0   0   0   0   0   6   0   0   0   0   0   0   0   0   0   2   0   0   0   0   0   0   0   0   0  -0.4394381719E-02
 5612.00   0   0   0   0   0   0   0   0   0   0   0   0   0   0   0   0   0   0   0   0   1   2   0   0   0   0   0   0.2245064189E-02
 5613.00   0   0   0   0   0   0   0   0   0   0   0   0   0   0   0   0   0   0   3   0   0   0   1   0   0   0   0  -0.2062577539E-02
 5618.00   0   0   0   0   0   0   0   2   0   0   0   0   0   0   0   0   0   0   0   0   0   0   0   2   0   0   0  -0.1267011045E-01
 5626.00   0   0   0   0   0   0   0   0   0   0   0   0   0   0   2   0   0   0   0   0   3   0   0   0   0   0   0   0.1280213348E-02
 5627.00   0   0   0   0   0   0   0   0   0   0   0   0   0   4   0   2   0   0   0   0   0   0   0   0   0   0   0  -0.3392273073E-02
 5630.00   0   0   0   0   0   1   0   0   0   0   0   0   0   0   0   0   0   0   0   0   0   0   0   0   0   0   2   0.5585589564E-02
 5633.00   0   0   0   0   0   0   0   0   0   0   0   0   0   0   0   0   0   0   0   0   1   0   2   0   0   0   0  -0.4141584481E-02
 5639.00   0   0   0   0   0   0   0   0   0   0   0   0   3   0   0   0   0   3   0   0   0   0   0   0   0   0   0   0.1309038582E-02
 5644.00   0   0   0   0   2   0   0   0   0   0   0   0   0   0   0   0   0   0   0   0   0   0   0   0   0   2   0   0.7830921225E-02
 5649.00   0   0   0   0   0   0   0   0   0   0   0   0   0   0   0   0   3   0   0   0   0   0   0   0   0   0   1   0.1845675384E-02
 5656.00   0   0   1   0   0   0   0   0   0   0   0   0   0   6   0   0   0   0   0   0   0   0   0   0   0   0   0  -0.2985056525E-02
 5664.00   0   0   0   0   0   0   0   0   0   0   0   0   0   0   0   0   0   3   0   0   2   0   0   0   0   0   0  -0.2186173819E-02
 5672.00   0   0   0   0   0   0   0   0   0   0   4   0   0   0   0   0   0   0   0   0   0   0   0   0   0   0   1  -0.3173741389E-02
 5675.00   0   0   0   0   0   0   0   0   0   0   0   0   0   4   0   0   2   0   0   0   0   0   0   0   0   0   0   0.2656352608E-02
 5678.00   0   0   0   0   0   1   0   0   0   0   0   0   0   0   0   0   0   5   0   0   0   0   0   0   0   0   0  -0.4468469650E-02
 5683.00   0   0   0   0   0   0   0   0   0   0   0   0   1   0   0   0   0   0   0   0   0   0   0   0   2   0   0  -0.1644524575E-02
 5685.00   0   0   0   0   0   0   0   0   2   0   0   0   0   0   0   0   0   0   0   0   0   0   2   0   0   0   0  -0.2164898449E-02
 5695.00   0   0   0   0   0   0   0   0   0   0   0   0   0   0   0   0   0   0   0   3   0   0   0   1   0   0   0  -0.1572514705E-02
 5698.00   0   0   0   0   0   0   0   0   0   0   0   4   0   0   0   0   0   0   0   0   0   0   0   0   0   0   1   0.1851384580E-02
 5702.00   0   0   0   0   0   0   0   0   0   0   0   0   0   5   0   0   0   0   0   1   0   0   0   0   0   0   0  -0.1486437786E-02
 5704.00   0   0   0   0   0   0   0   0   0   0   1   0   0   0   0   0   0   0   0   0   0   0   0   0   0   2   0  -0.5038649336E-02
 5707.00   0   0   4   0   0   0   0   0   0   0   0   0   0   0   0   0   0   0   0   0   0   0   0   0   2   0   0  -0.1423003677E-02
 5730.00   0   0   0   0   0   0   0   0   0   3   0   0   0   4   0   0   0   0   0   0   0   0   0   0   0   0   0   0.4691080478E-02
 5733.00   0   0   0   0   0   0   0   0   0   0   2   0   0   0   0   0   0   4   0   0   0   0   0   0   0   0   0   0.4783988794E-02
 5738.00   0   0   0   0   0   0   0   0   0   0   0   0   0   0   0   0   0   0   0   0   1   0   0   2   0   0   0  -0.2889025296E-02
 5740.00   0   0   0   0   0   0   0   0   0   0   0   0   0   4   0   0   0   2   0   0   0   0   0   0   0   0   0  -0.4345942197E-02
 5743.00   0   0   0   0   0   0   0   6   0   0   0   0   0   0   0   0   0   0   0   0   0   0   1   0   0   0   0  -0.1851377274E-02
 5746.00   0   0   0   0   0   0   0   0   0   0   0   2   0   0   0   0   0   4   0   0   0   0   0   0   0   0   0   0.2386144896E-02
 5751.00   0   0   0   0   0   0   0   0   0   0   0   0   0   0   0   0   0   3   0   0   0   0   0   0   0   0   1  -0.1097357278E-01
 5771.00   0   0   0   0   0   2   0   0   0   0   0   0   0   0   0   0   0   0   0   0   0   0   0   0   2   0   0   0.3568146684E-02
 5776.00   0   0   0   0   0   0   0   0   0   2   0   0   0   0   0   0   0   0   0   0   0   2   0   0   0   0   0   0.3984703890E-02
 5781.00   0   0   0   0   0   0   0   0   2   0   0   0   0   0   0   0   0   0   0   0   0   0   0   2   0   0   0  -0.1172714990E-02
 5792.00   0   0   0   0   0   0   0   0   0   0   0   0   0   0   1   0   0   0   0   0   0   0   0   0   2   0   0   0.1027542607E-01
 5793.00   0   0   0   0   0   0   0   0   0   0   0   0   1   0   0   0   0   0   0   0   0   0   0   0   0   2   0   0.7790804716E-02
 5800.00   0   0   0   0   0   0   0   0   0   2   0   0   0   0   0   0   0   0   0   0   0   0   2   0   0   0   0   0.3537190746E-02
 5806.00   0   0   0   0   0   0   2   0   0   0   0   0   0   0   0   0   0   0   0   0   0   0   0   0   2   0   0   0.1557643195E-02
 5808.00   0   6   0   0   0   0   0   0   0   0   0   0   0   0   0   0   0   0   0   0   0   0   0   0   2   0   0   0.2057651130E-02
 5810.00   0   0   0   0   0   0   0   1   0   0   0   0   0   0   0   0   0   0   0   0   0   0   0   0   0   0   2   0.2507500319E-01
 5814.00   0   0   0   0   0   0   0   0   0   0   0   0   0   0   4   0   0   2   0   0   0   0   0   0   0   0   0  -0.3065740302E-02
 5826.00   0   0   0   4   0   0   0   0   0   0   0   0   0   0   0   0   0   0   0   0   0   0   0   2   0   0   0  -0.1128054484E-02
 5829.00   0   0   0   0   0   0   0   2   0   0   0   0   0   0   5   0   0   0   0   0   0   0   0   0   0   0   0  -0.1100183169E-02
 5851.00   0   0   0   0   0   0   0   1   0   0   0   0   0   0   0   0   0   5   0   0   0   0   0   0   0   0   0   0.2048741554E-02
 5853.00   0   4   0   0   0   0   0   0   0   0   0   0   0   0   0   0   0   0   0   0   0   0   0   0   0   0   2   0.1124794149E-02
 5855.00   0   0   0   0   0   3   0   0   0   0   0   0   0   0   0   0   0   0   0   0   0   0   0   2   0   0   0  -0.1786177678E-02
 5870.00   0   0   3   0   0   0   0   0   0   0   0   0   0   0   0   0   0   0   0   0   0   0   0   0   0   0   2   0.1249458108E-02
 5874.00   0   0   0   0   0   2   0   0   0   0   0   0   0   0   0   0   0   0   0   0   0   0   0   0   0   2   0  -0.2890247113E-02
 5891.00   0   0   0   0   0   0   0   0   0   2   0   0   0   0   0   0   0   0   0   0   0   0   0   2   0   0   0   0.1374906463E-02
 5894.00   0   0   0   0   0   0   0   0   0   0   0   0   0   0   0   1   0   0   0   0   0   0   0   0   2   0   0  -0.2700991110E-02
 5898.00   0   0   0   0   0   0   0   0   0   0   0   0   0   0   1   0   0   0   0   0   0   0   0   0   0   2   0  -0.2055026365E-01
 5901.00   0   0   0   0   0   0   0   0   0   0   0   0   0   0   0   0   0   0   4   0   1   0   0   0   0   0   0  -0.1200695394E-02
 5909.00   0   0   0   0   0   0   0   0   0   0   0   0   2   0   0   0   0   4   0   0   0   0   0   0   0   0   0   0.4530657550E-02
 5911.00   0   0   0   2   0   0   0   0   0   0   0   0   0   0   0   0   0   0   0   0   0   0   0   0   0   0   2  -0.4629037776E-02
 5912.00   0   0   0   0   0   0   2   0   0   0   0   0   0   0   0   0   0   0   0   0   0   0   0   0   0   2   0   0.3123175909E-02
 5914.00   0   0   0   0   0   0   0   0   0   0   0   0   0   0   0   0   0   0   3   0   0   0   0   0   1   0   0  -0.4760400717E-02
 5916.00   0   6   0   0   0   0   0   0   0   0   0   0   0   0   0   0   0   0   0   0   0   0   0   0   0   2   0  -0.1859496658E-02
 5918.00   0   0   0   0   0   0   0   0   0   0   0   0   0   0   0   0   1   0   0   0   0   0   0   0   2   0   0   0.3774250755E-02
 5928.00   0   0   0   0   0   0   0   0   0   0   0   0   0   0   4   0   0   0   0   0   0   1   0   0   0   0   0  -0.1989735265E-02
 5931.00   0   0   2   0   0   0   0   0   0   0   0   0   0   6   0   0   0   0   0   0   0   0   0   0   0   0   0  -0.1651662383E-02
 5941.00   0   0   0   0   0   0   0   0   0   0   0   0   0   0   4   0   0   0   0   0   0   0   1   0   0   0   0  -0.2807416690E-02
 5945.00   0   0   0   0   0   0   0   0   0   0   0   0   0   0   0   0   0   2   0   0   3   0   0   0   0   0   0  -0.2757421792E-02
 5950.00   0   0   0   0   0   0   0   0   0   0   0   0   0   0   0   0   0   1   0   0   0   0   0   0   2   0   0  -0.4144560951E-02
 5954.00   0   0   0   2   0   0   0   0   0   0   0   0   0   0   0   0   0   5   0   0   0   0   0   0   0   0   0  -0.2372753827E-02
 5956.00   0   0   0   0   0   0   0   0   0   5   0   0   0   0   0   0   0   0   0   0   0   0   0   0   1   0   0  -0.1011459408E-02
 5966.00   0   0   0   0   0   1   0   0   0   0   0   0   0   6   0   0   0   0   0   0   0   0   0   0   0   0   0   0.3396960097E-02
 5968.00   0   0   0   0   0   0   0   0   0   0   2   0   0   0   0   0   0   0   0   0   0   2   0   0   0   0   0  -0.2165890192E-02
 5970.00   0   0   0   0   0   0   0   0   0   0   0   0   0   0   3   0   0   3   0   0   0   0   0   0   0   0   0  -0.2858914848E-02
 5977.00   0   0   0   0   0   0   0   0   0   4   0   0   0   0   0   0   0   3   0   0   0   0   0   0   0   0   0  -0.1102545530E-02
 5978.00   0   0   0   0   0   0   0   0   0   0   0   2   0   0   0   0   0   0   0   0   0   2   0   0   0   0   0  -0.2137290619E-02
 5987.00   0   0   0   0   0   0   0   0   0   0   2   0   0   0   0   0   0   0   0   0   0   0   2   0   0   0   0   0.7112911487E-02
 5988.00   0   0   0   0   0   0   0   0   0   1   0   0   0   0   0   0   0   5   0   0   0   0   0   0   0   0   0   0.5608917913E-02
 5991.00   0   0   0   0   2   0   0   0   0   0   0   0   0   0   0   0   0   0   0   0   0   0   0   0   0   0   2  -0.1196398679E-01
 5994.00   0   0   0   0   0   0   0   0   0   0   0   0   0   0   0   0   0   0   0   3   0   0   0   0   0   1   0   0.3748538980E-02
 5998.00   0   0   0   3   0   0   0   0   0   0   0   0   0   0   0   0   0   0   0   0   0   0   0   0   0   2   0   0.2039189945E-02
 5999.00   0   0   0   0   0   0   0   0   0   0   0   2   0   0   0   0   0   0   0   0   0   0   2   0   0   0   0   0.3645389983E-02
 6004.00   0   0   0   0   0   0   0   0   0   0   0   0   0   0   0   1   0   0   0   0   0   0   0   0   0   2   0  -0.3024099580E-02
 6005.00   0   0   0   0   0   0   0   0   0   0   5   0   0   0   0   0   0   2   0   0   0   0   0   0   0   0   0  -0.1046005928E-02
 6012.00   0   0   0   0   0   0   0   0   0   0   0   0   0   4   0   0   0   0   0   2   0   0   0   0   0   0   0   0.1547471740E-02
 6019.00   0   0   0   0   0   0   0   3   0   0   0   0   0   0   0   0   0   4   0   0   0   0   0   0   0   0   0   0.6340233276E-02
 6021.00   0   0   0   0   0   0   0   0   0   0   0   0   0   0   0   0   1   0   0   0   0   0   0   0   0   2   0   0.4731988204E-02
 6030.00   0   0   0   0   2   0   0   0   0   0   0   0   0   0   0   0   0   5   0   0   0   0   0   0   0   0   0   0.2352066900E-02
 6032.00   0   0   0   0   0   0   0   6   0   0   0   0   0   0   0   0   0   0   0   0   0   0   0   0   1   0   0  -0.1392011758E-02
 6041.00   0   0   0   0   0   0   0   0   0   0   1   0   0   0   0   0   0   0   0   0   0   0   0   0   0   0   2  -0.3746982277E-02
 6050.00   0   0   0   0   0   0   0   0   0   0   0   0   0   0   0   0   0   0   3   0   2   0   0   0   0   0   0  -0.1856522568E-02
 6054.00   0   0   0   0   0   0   0   0   0   0   0   0   0   0   0   0   0   1   0   0   0   0   0   0   0   2   0  -0.1923449556E-01
 6058.00   0   0   0   0   0   0   0   0   0   2   0   0   0   0   0   0   0   0   4   0   0   0   0   0   0   0   0   0.1041297153E-02
 6066.00   0   0   0   0   0   0   0   0   0   0   0   0   0   0   1   0   0   0   0   0   4   0   0   0   0   0   0  -0.1230535997E-02
 6070.00   0   0   0   0   0   0   0   0   0   0   0   0   0   0   0   0   0   0   0   0   3   0   1   0   0   0   0  -0.1754401955E-02
 6073.00   0   0   0   0   0   0   0   4   0   0   0   0   0   4   0   0   0   0   0   0   0   0   0   0   0   0   0  -0.3540462125E-02
 6075.00   0   0   0   0   0   0   0   0   0   0   0   0   0   0   0   0   0   0   1   0   0   0   0   0   2   0   0  -0.3487800636E-02
 6082.00   0   0   0   0   0   0   0   0   0   0   1   0   0   0   0   0   0   5   0   0   0   0   0   0   0   0   0  -0.4172327032E-02
 6086.00   0   0   0   0   0   0   0   0   0   0   0   0   0   2   0   0   0   4   0   0   0   0   0   0   0   0   0  -0.1523129041E-01
 6097.00   0   0   0   0   0   0   0   0   0   0   0   2   0   0   0   0   0   0   0   0   0   0   0   2   0   0   0  -0.2873514449E-02
 6116.00   0   0   0   0   0   0   0   2   0   0   0   0   0   0   0   0   0   0   0   0   0   0   0   0   2   0   0   0.5273437496E-02
 6124.00   0   0   0   0   0   0   0   0   0   0   0   0   0   0   2   0   0   4   0   0   0   0   0   0   0   0   0   0.1758493117E-02
 6128.00   0   0   0   0   0   0   0   0   0   0   0   0   1   0   0   0   0   0   0   0   0   0   0   0   0   0   2   0.2037344391E-02
 6135.00   0   0   0   0   0   0   0   0   0   0   0   0   0   0   0   0   0   0   3   0   0   0   0   0   0   0   1  -0.2469828429E-02
 6137.00   0   0   0   0   0   0   0   1   0   0   0   0   0   6   0   0   0   0   0   0   0   0   0   0   0   0   0  -0.2125184394E-02
 6145.00   0   0   0   0   0   0   0   0   0   0   0   0   2   0   0   0   0   0   0   0   0   2   0   0   0   0   0   0.1102298209E-02
 6148.00   0   0   4   0   0   0   0   0   0   0   0   0   0   0   0   0   0   0   0   0   0   0   0   0   0   0   2  -0.1047545005E-02
 6157.00   0   0   0   0   0   0   0   0   0   0   0   0   0   4   0   0   0   0   0   0   0   0   0   0   1   0   0  -0.2053462758E-02
 6161.00   0   0   0   0   0   0   0   0   0   0   0   0   2   0   0   0   0   0   0   0   0   0   2   0   0   0   0  -0.1783187713E-02
 6168.00   0   0   0   0   0   0   0   0   0   0   0   0   1   0   0   0   0   5   0   0   0   0   0   0   0   0   0  -0.2221239080E-02
 6178.00   0   0   0   0   0   0   0   0   0   0   0   0   0   0   0   0   0   0   1   0   0   0   0   0   0   2   0  -0.2004931900E-01
 6187.00   0   0   0   0   0   0   0   5   0   0   0   0   0   0   0   0   0   3   0   0   0   0   0   0   0   0   0   0.3027213835E-02
 6206.00   0   0   0   0   0   2   0   0   0   0   0   0   0   0   0   0   0   0   0   0   0   0   0   0   0   0   2   0.6610249344E-02
 6216.00   0   0   0   0   0   0   0   2   0   0   0   0   0   0   0   0   0   0   0   0   0   0   0   0   0   2   0  -0.6197834541E-02
 6219.00   0   0   0   0   0   0   0   0   0   0   0   0   0   0   0   0   0   0   0   0   1   0   0   0   2   0   0  -0.1612557370E-02
 6221.00   0   0   0   0   0   0   0   0   0   0   0   0   0   0   0   4   0   2   0   0   0   0   0   0   0   0   0   0.1015108389E-02
 6225.00   0   0   0   0   0   0   0   0   0   0   0   0   0   0   4   0   0   0   0   0   0   0   0   0   1   0   0  -0.2366270098E-02
 6226.00   0   0   0   0   0   0   0   0   0   0   0   0   0   0   1   0   0   0   0   0   0   0   0   0   0   0   2   0.3340741497E-02
 6233.00   0   0   0   0   0   0   2   0   0   0   0   0   0   0   0   0   0   0   0   0   0   0   0   0   0   0   2  -0.9855119717E-02
 6238.00   0   6   0   0   0   0   0   0   0   0   0   0   0   0   0   0   0   0   0   0   0   0   0   0   0   0   2   0.1094016298E-02
 6241.00   0   0   0   0   0   0   0   6   0   0   0   0   0   0   0   0   0   0   0   0   0   0   0   0   0   0   1  -0.1336325879E-02
 6244.00   0   0   0   0   0   0   0   3   0   0   0   0   0   0   0   0   0   0   0   0   0   2   0   0   0   0   0  -0.1159991149E-02
 6248.00   0   0   0   0   0   0   0   0   0   0   0   0   2   0   0   0   0   0   0   0   0   0   0   2   0   0   0   0.3624561106E-02
 6249.00   0   0   0   0   0   0   0   0   0   0   0   2   0   0   0   0   0   0   4   0   0   0   0   0   0   0   0   0.1096972336E-02
 6256.00   0   0   0   0   0   0   0   0   0   1   0   0   0   6   0   0   0   0   0   0   0   0   0   0   0   0   0  -0.2887555529E-02
 6258.00   0   0   0   0   0   0   0   0   2   0   0   0   0   0   0   0   0   0   0   0   0   0   0   0   2   0   0  -0.1566523259E-02
 6259.00   0   0   0   0   0   0   0   0   0   0   0   0   0   0   1   0   0   5   0   0   0   0   0   0   0   0   0   0.8909905256E-02
 6260.00   0   0   0   0   0   0   0   0   0   0   0   0   0   0   0   3   0   3   0   0   0   0   0   0   0   0   0   0.1381937781E-02
 6261.00   0   0   0   0   0   0   0   3   0   0   0   0   0   0   0   0   0   0   0   0   0   0   2   0   0   0   0   0.1483695090E-02
 6280.00   0   0   0   0   0   0   0   0   0   0   0   0   0   4   0   0   0   0   0   0   2   0   0   0   0   0   0   0.2239196074E-02
 6303.00   0   0   0   0   0   0   0   0   0   0   0   0   0   2   0   0   0   0   0   0   0   2   0   0   0   0   0   0.6350622881E-02
 6308.00   0   0   0   0   0   0   0   0   0   0   0   0   0   3   0   0   0   0   0   3   0   0   0   0   0   0   0  -0.1254185237E-02
 6311.00   0   0   0   0   0   0   0   0   0   0   0   0   0   0   0   2   0   4   0   0   0   0   0   0   0   0   0  -0.2477764342E-02
 6315.00   0   0   0   0   0   0   0   0   0   0   0   0   0   0   0   0   0   0   0   0   1   0   0   0   0   2   0   0.5383679491E-02
 6316.00   0   0   0   3   0   0   0   0   0   0   0   0   0   0   0   0   0   0   0   0   0   0   0   0   0   0   2  -0.2408788838E-02
 6319.00   0   0   0   0   0   0   0   0   0   0   0   0   0   0   0   1   0   0   0   0   0   0   0   0   0   0   2   0.5711887621E-02
 6322.00   0   0   0   0   0   0   0   0   0   0   0   0   0   2   0   0   0   0   0   0   0   0   2   0   0   0   0   0.4109322370E-02
 6345.00   0   0   0   0   0   0   0   0   0   0   4   0   0   0   0   0   0   3   0   0   0   0   0   0   0   0   0   0.2194183206E-02
 6347.00   0   0   0   0   0   0   0   0   0   0   0   0   0   0   2   0   0   0   0   0   0   2   0   0   0   0   0   0.3292751246E-02
 6349.00   0   0   0   0   0   0   0   0   0   0   0   0   0   0   0   0   1   0   0   0   0   0   0   0   0   0   2  -0.2103333441E-02
 6355.00   0   0   0   0   0   0   0   0   0   0   1   0   0   6   0   0   0   0   0   0   0   0   0   0   0   0   0  -0.2012724517E-02
 6360.00   0   0   0   0   0   0   0   0   0   0   0   0   0   0   0   0   2   4   0   0   0   0   0   0   0   0   0  -0.1579009087E-02
 6361.00   0   0   0   0   0   0   0   3   0   0   0   0   0   0   0   0   0   0   0   0   0   0   0   2   0   0   0   0.3837184289E-02
 6364.00   0   0   0   3   0   0   0   0   0   0   0   0   0   0   0   0   0   5   0   0   0   0   0   0   0   0   0  -0.1019578882E-02
 6365.00   0   0   0   0   0   0   0   0   0   0   0   0   0   0   2   0   0   0   0   0   0   0   2   0   0   0   0  -0.4158641738E-02
 6367.00   0   0   0   0   0   0   0   0   0   0   0   0   0   4   0   0   0   0   0   0   0   0   0   0   0   0   1  -0.1305872948E-01
 6374.00   0   0   0   0   0   0   0   0   0   2   0   0   0   0   0   0   0   0   0   0   0   0   0   0   2   0   0  -0.2092675832E-02
 6377.00   0   0   0   0   0   0   0   0   0   0   0   0   0   0   0   0   0   1   0   0   0   0   0   0   0   0   2   0.1749555225E-01
 6388.00   0   0   0   0   0   0   0   0   0   0   0   0   0   0   0   0   1   5   0   0   0   0   0   0   0   0   0  -0.2269717827E-02
 6402.00   0   0   0   4   0   0   0   0   0   0   0   0   0   0   0   0   0   0   0   0   0   0   0   0   0   2   0  -0.1115113862E-02
 6403.00   0   0   0   0   0   0   0   0   0   3   0   0   0   0   0   0   0   4   0   0   0   0   0   0   0   0   0  -0.1438579343E-02
 6410.00   0   0   0   0   0   0   0   0   0   0   0   0   0   0   0   0   0   6   0   0   0   0   0   0   0   0   0   0.1091196462E-02
 6411.00   0   0   0   0   0   0   0   0   0   0   0   0   0   2   0   0   0   0   0   0   0   0   0   2   0   0   0  -0.3328536733E-02
 6426.00   0   0   0   0   0   3   0   0   0   0   0   0   0   0   0   0   0   0   0   0   0   0   0   0   0   2   0  -0.1011489131E-02
 6427.00   0   0   0   0   0   0   0   0   0   0   0   0   0   0   4   0   0   0   0   0   0   0   0   0   0   0   1   0.2858205606E-02
 6437.00   0   0   0   0   0   0   0   0   0   0   0   0   0   0   2   0   0   0   0   0   0   0   0   2   0   0   0   0.8243627457E-02
 6453.00   0   0   0   0   0   0   0   0   0   2   0   0   0   0   0   0   0   0   0   0   0   0   0   0   0   2   0   0.4732019730E-02
 6474.00   0   0   0   0   0   0   0   0   0   0   0   0   0   0   0   0   0   0   1   0   0   0   0   0   0   0   2   0.8701755976E-02
 6486.00   0   0   0   0   0   0   0   3   0   0   0   0   0   0   0   0   0   0   4   0   0   0   0   0   0   0   0   0.1131270186E-02
 6497.00   0   0   0   0   0   0   0   0   0   0   0   0   0   0   0   0   0   4   0   0   0   1   0   0   0   0   0   0.3003591936E-02
 6501.00   0   0   0   0   0   0   0   2   0   0   0   0   0   0   0   0   0   0   0   0   0   0   0   0   0   0   2  -0.1264513681E-01
 6502.00   0   0   0   0   0   0   0   0   0   0   0   0   0   0   0   0   0   4   0   0   0   0   1   0   0   0   0  -0.1100566040E-01
 6508.00   0   0   0   0   0   0   0   0   0   0   0   0   0   0   0   0   0   5   1   0   0   0   0   0   0   0   0  -0.2250442591E-02
 6511.00   0   0   0   0   0   0   0   0   0   0   0   0   0   0   0   2   0   0   0   0   0   2   0   0   0   0   0  -0.1867907210E-02
 6519.00   0   0   0   0   0   0   0   0   0   0   2   0   0   0   0   0   0   0   0   0   0   0   0   0   2   0   0  -0.4637861171E-02
 6536.00   0   0   0   0   0   0   0   0   0   0   0   0   0   0   0   2   0   0   0   0   0   0   2   0   0   0   0  -0.3277069209E-02
 6537.00   0   0   0   0   0   0   0   0   0   0   0   2   0   0   0   0   0   0   0   0   0   0   0   0   2   0   0  -0.2690320919E-02
 6544.00   2   0   0   0   0   0   0   0   0   0   0   0   0   0   0   0   0   6   0   0   0   0   0   0   0   0   0  -0.3815369996E-02
 6550.00   0   0   0   0   0   0   0   0   0   0   0   0   0   4   3   0   0   0   0   0   0   0   0   0   0   0   0  -0.1085019705E-02
 6554.00   0   0   0   0   0   0   0   0   0   0   0   0   0   2   0   0   0   0   4   0   0   0   0   0   0   0   0  -0.2059298640E-02
 6555.00   0   0   0   0   0   0   0   2   0   0   0   0   0   0   0   0   0   5   0   0   0   0   0   0   0   0   0   0.7007279435E-02
 6558.00   0   0   0   0   0   0   0   0   0   0   0   0   0   0   0   0   2   0   0   0   0   2   0   0   0   0   0   0.1303885925E-02
 6577.00   0   0   0   0   0   0   0   0   0   0   0   0   0   0   0   0   2   0   0   0   0   0   2   0   0   0   0  -0.2096885064E-02
 6608.00   0   0   0   0   0   0   0   0   0   3   0   0   0   0   0   0   0   0   0   0   0   2   0   0   0   0   0  -0.1378223189E-02
 6617.00   0   0   0   0   0   0   0   0   0   0   0   0   0   0   0   0   0   2   0   0   0   2   0   0   0   0   0   0.2058453956E-02
 6618.00   0   0   0   0   0   0   0   0   0   0   0   0   0   0   0   0   0   0   0   0   1   0   0   0   0   0   2   0.1445331019E-01
 6629.00   0   0   0   0   0   0   0   0   0   0   2   0   0   0   0   0   0   0   0   0   0   0   0   0   0   2   0   0.3030513604E-02
 6632.00   0   0   0   0   0   0   0   0   0   0   0   0   0   0   0   2   0   0   0   0   0   0   0   2   0   0   0   0.3138931481E-02
 6633.00   0   0   0   0   0   0   0   0   0   3   0   0   0   0   0   0   0   0   0   0   0   0   2   0   0   0   0   0.1549067776E-02
 6636.00   0   0   0   0   0   0   0   0   0   0   0   0   0   6   0   0   1   0   0   0   0   0   0   0   0   0   0   0.1142016043E-02
 6640.00   0   0   0   0   0   0   0   0   0   0   0   0   0   0   0   0   0   2   0   0   0   0   2   0   0   0   0  -0.1368319946E-02
 6644.00   0   0   0   0   0   0   0   0   0   0   0   0   0   0   0   0   0   4   2   0   0   0   0   0   0   0   0   0.5470127963E-02
 6646.00   0   0   0   0   0   0   0   0   0   0   0   2   0   0   0   0   0   0   0   0   0   0   0   0   0   2   0  -0.2883361090E-02
 6655.00   0   0   1   0   0   0   0   0   0   0   0   0   0   0   0   0   0   6   0   0   0   0   0   0   0   0   0  -0.2458712105E-02
 6657.00   0   0   0   0   0   0   0   0   0   0   3   0   0   0   0   0   0   4   0   0   0   0   0   0   0   0   0   0.1766182971E-02
 6659.00   0   0   0   0   0   0   0   0   0   0   0   0   0   0   0   0   0   4   0   2   0   0   0   0   0   0   0   0.2345583766E-02
 6663.00   0   0   0   0   0   0   0   0   0   0   0   0   0   0   0   0   0   5   0   0   1   0   0   0   0   0   0   0.3676534367E-02
 6668.00   0   0   0   0   0   0   0   0   2   0   0   0   0   0   0   0   0   0   0   0   0   0   0   0   0   0   2   0.2551267593E-02
 6669.00   0   0   0   0   0   0   0   0   0   0   0   0   0   6   0   0   0   1   0   0   0   0   0   0   0   0   0   0.3049296909E-02
 6703.00   0   0   0   0   0   0   0   0   2   0   0   0   0   0   0   0   0   5   0   0   0   0   0   0   0   0   0  -0.1429907748E-02
 6704.00   0   0   0   4   0   0   0   0   0   0   0   0   0   0   0   0   0   0   0   0   0   0   0   0   0   0   2   0.1448370418E-02
 6709.00   0   0   0   0   0   0   0   4   0   0   0   0   0   0   0   0   0   4   0   0   0   0   0   0   0   0   0   0.2803291649E-02
 6713.00   0   0   0   0   0   0   0   0   0   3   0   0   0   0   0   0   0   0   0   0   0   0   0   2   0   0   0  -0.1889530460E-02
 6720.00   0   0   0   0   0   0   0   0   0   0   0   0   0   0   0   0   0   2   0   0   0   0   0   2   0   0   0   0.8372587598E-02
 6728.00   0   0   0   0   0   3   0   0   0   0   0   0   0   0   0   0   0   0   0   0   0   0   0   0   0   0   2  -0.2715818043E-02
 6731.00   0   0   0   0   0   0   0   0   0   0   0   0   0   0   0   0   0   0   0   0   0   2   1   0   0   0   0   0.4186163721E-02
 6738.00   0   0   0   0   0   0   0   0   0   0   0   0   0   0   0   0   0   0   0   0   0   1   2   0   0   0   0   0.7213570292E-02
 6747.00   0   0   0   0   0   0   0   0   0   0   0   0   0   0   0   0   0   0   0   0   0   0   3   0   0   0   0  -0.3798499726E-02
 6753.00   0   0   0   0   0   0   0   0   0   0   0   0   0   0   0   0   0   3   3   0   0   0   0   0   0   0   0  -0.1434775420E-02
 6754.00   0   0   0   0   0   0   0   5   0   0   0   0   0   4   0   0   0   0   0   0   0   0   0   0   0   0   0  -0.1755588047E-02
 6755.00   0   0   0   0   0   0   0   0   0   2   0   0   0   0   0   0   0   0   0   0   0   0   0   0   0   0   2  -0.5132135265E-02
 6758.00   0   2   0   0   0   0   0   0   0   0   0   0   0   0   0   0   0   6   0   0   0   0   0   0   0   0   0  -0.1442811454E-02
 6772.00   0   0   0   0   0   0   0   0   0   0   0   0   0   6   0   0   0   0   1   0   0   0   0   0   0   0   0   0.1636144278E-02
 6780.00   0   0   0   0   0   0   0   0   0   0   0   0   0   0   0   0   0   4   0   0   0   0   0   0   1   0   0  -0.5055909466E-02
 6783.00   0   0   0   1   0   0   0   0   0   0   0   0   0   0   0   0   0   6   0   0   0   0   0   0   0   0   0   0.1924404704E-02
 6785.00   0   0   0   0   0   0   0   0   0   0   0   0   2   0   0   0   0   0   0   0   0   0   0   0   0   2   0   0.3296902265E-02
 6791.00   0   0   0   0   0   0   0   3   0   0   0   0   0   0   0   0   0   0   0   0   0   0   0   0   2   0   0   0.2445080205E-02
 6795.00   0   0   0   0   0   0   0   0   0   0   0   0   0   0   0   4   0   0   0   0   0   0   0   0   0   0   1  -0.1214734622E-02
 6796.00   0   0   0   0   0   0   0   0   0   2   0   0   0   0   0   0   0   5   0   0   0   0   0   0   0   0   0   0.3330366462E-02
 6825.00   0   0   0   0   0   0   0   0   0   0   0   0   0   0   0   0   0   0   0   0   0   1   0   2   0   0   0  -0.9664708545E-02
 6834.00   0   0   0   0   0   0   0   0   0   0   0   0   0   0   0   0   0   0   0   0   0   0   1   2   0   0   0  -0.1571564927E-02
 6848.00   0   0   0   0   0   0   0   0   0   0   0   0   0   0   0   0   0   0   2   0   0   2   0   0   0   0   0   0.2527614089E-02
 6849.00   0   0   0   0   0   0   0   0   0   0   0   0   0   2   0   0   0   0   0   0   0   0   0   0   2   0   0   0.5376888457E-02
 6857.00   0   0   0   0   0   0   0   6   0   0   0   0   0   0   0   0   0   3   0   0   0   0   0   0   0   0   0   0.1592777610E-02
 6860.00   2   0   0   0   0   0   0   0   0   0   0   0   0   0   0   0   0   0   0   0   0   3   0   0   0   0   0   0.1194583000E-02
 6861.00   0   0   0   0   0   0   0   0   0   0   0   0   0   0   0   0   0   0   0   2   0   2   0   0   0   0   0   0.2698521012E-02
 6876.00   0   0   0   0   0   0   0   0   0   0   3   0   0   0   0   0   0   0   0   0   0   0   2   0   0   0   0   0.1643159223E-02
 6878.00   0   0   0   0   0   0   0   0   0   0   0   0   0   0   2   0   0   0   0   0   0   0   0   0   2   0   0   0.3546826795E-02
 6879.00   0   0   0   0   0   0   0   0   0   0   0   0   0   0   0   0   0   0   0   2   0   0   2   0   0   0   0   0.1803445810E-02
 6884.00   0   0   0   0   0   0   0   3   0   0   0   0   0   0   0   0   0   0   0   0   0   0   0   0   0   2   0  -0.2314265403E-02
 6889.00   2   0   0   0   0   0   0   0   0   0   0   0   0   0   0   0   0   0   0   0   0   0   3   0   0   0   0  -0.2044121606E-02
 6910.00   0   0   0   0   0   0   0   0   0   0   0   0   0   0   0   0   0   4   0   0   2   0   0   0   0   0   0   0.1258369113E-02
 6911.00   0   0   0   0   0   0   0   0   0   0   0   0   0   6   0   0   0   0   0   0   1   0   0   0   0   0   0   0.2038547740E-02
 6916.00   0   0   0   0   0   0   0   4   0   0   0   0   0   0   0   0   0   0   0   0   0   2   0   0   0   0   0  -0.1236081276E-02
 6920.00   0   0   0   0   0   1   0   0   0   0   0   0   0   0   0   0   0   6   0   0   0   0   0   0   0   0   0   0.2067676335E-02
 6926.00   0   0   0   0   0   0   0   0   0   0   2   0   0   0   0   0   0   0   0   0   0   0   0   0   0   0   2   0.2527191992E-02
 6935.00   0   0   0   0   0   0   0   4   0   0   0   0   0   0   0   0   0   0   0   0   0   0   2   0   0   0   0   0.2369628365E-02
 6939.00   0   0   0   0   0   0   0   0   0   0   0   2   0   0   0   0   0   0   0   0   0   0   0   0   0   0   2   0.1378383870E-02
 6941.00   0   0   0   0   0   4   0   0   0   0   0   0   0   0   0   0   0   0   0   0   0   0   0   0   0   2   0   0.1197502259E-02
 6944.00   0   0   0   0   0   0   0   0   0   0   0   0   0   2   0   0   0   0   0   0   0   0   0   0   0   2   0   0.1563127060E-01
 6945.00   1   0   0   0   0   0   0   0   0   0   0   0   0   0   0   0   0   0   0   0   0   0   0   3   0   0   0  -0.4689272377E-02
 6946.00   0   0   0   0   0   0   0   0   0   0   0   0   0   0   0   0   0   0   2   0   0   0   0   2   0   0   0   0.1915418206E-02
 6955.00   0   0   1   0   0   0   0   0   0   0   0   0   0   0   0   0   0   0   0   0   0   3   0   0   0   0   0   0.3557000117E-02
 6957.00   0   0   0   0   0   0   0   0   0   0   2   0   0   0   0   0   0   5   0   0   0   0   0   0   0   0   0   0.2400626909E-02
 6961.00   0   0   0   0   0   0   0   0   0   0   0   0   0   4   0   0   0   3   0   0   0   0   0   0   0   0   0  -0.7732327851E-02
 6963.00   0   0   0   0   0   0   0   0   0   0   0   0   0   5   0   0   0   0   0   0   0   0   0   1   0   0   0  -0.5945678635E-02
 6967.00   0   0   0   0   0   0   0   0   0   0   0   0   0   0   2   0   0   0   0   0   0   0   0   0   0   2   0  -0.4280644569E-02
 6968.00   0   0   0   0   0   0   0   0   0   0   0   2   0   0   0   0   0   5   0   0   0   0   0   0   0   0   0  -0.1356243621E-02
 6970.00   0   0   0   0   0   0   0   0   0   0   0   0   0   0   0   0   0   4   0   0   0   0   0   0   0   0   1  -0.5274752918E-02
 6981.00   0   0   1   0   0   0   0   0   0   0   0   0   0   0   0   0   0   0   0   0   0   0   3   0   0   0   0   0.3898252528E-02
 7007.00   0   0   0   0   0   0   0   0   0   0   0   0   0   0   0   0   0   0   0   0   0   0   2   0   1   0   0  -0.5594580144E-02
 7022.00   0   0   0   0   0   0   0   4   0   0   0   0   0   0   0   0   0   0   0   0   0   0   0   2   0   0   0  -0.3331975355E-02
 7045.00   0   1   0   0   0   0   0   0   0   0   0   0   0   0   0   0   0   0   0   0   0   0   0   3   0   0   0   0.1303433483E-02
 7064.00   0   0   0   0   0   0   0   1   0   0   0   0   0   0   0   0   0   6   0   0   0   0   0   0   0   0   0   0.2960991725E-02
 7074.00   0   0   0   0   0   0   0   0   0   0   0   0   2   0   0   0   0   0   0   0   0   0   0   0   0   0   2   0.3908792995E-02
 7083.00   0   0   0   0   0   0   0   0   0   0   0   0   0   0   0   0   0   0   0   0   0   0   0   2   1   0   0   0.6024242852E-02
 7089.00   0   0   0   1   0   0   0   0   0   0   0   0   0   0   0   0   0   0   0   0   0   3   0   0   0   0   0  -0.5916253448E-02
 7095.00   0   2   0   0   0   0   0   0   0   0   0   0   0   0   0   0   0   0   0   0   0   0   3   0   0   0   0  -0.3830611570E-02
 7097.00   0   0   0   0   0   0   0   0   0   0   0   0   0   0   0   0   2   0   0   0   0   0   0   0   2   0   0   0.1637138362E-02
 7110.00   0   0   0   0   0   0   0   0   0   0   0   0   0   0   0   0   0   0   0   0   2   2   0   0   0   0   0  -0.1124970110E-02
 7123.00   0   0   0   1   0   0   0   0   0   0   0   0   0   0   0   0   0   0   0   0   0   0   3   0   0   0   0  -0.4251242388E-02
 7133.00   0   0   0   0   0   0   0   0   0   0   0   0   0   0   0   0   0   0   0   0   2   0   2   0   0   0   0   0.1230966026E-02
 7153.00   0   0   0   0   0   0   0   0   0   3   0   0   0   0   0   0   0   0   0   0   0   0   0   0   2   0   0   0.1062350126E-02
 7156.00   0   0   0   0   0   0   0   0   0   0   0   0   0   0   0   0   0   3   0   0   3   0   0   0   0   0   0  -0.2555893281E-02
 7159.00   0   0   0   0   0   0   0   0   0   0   0   0   0   0   0   0   0   2   0   0   0   0   0   0   2   0   0  -0.4975916842E-02
 7166.00   0   0   0   0   0   0   0   0   0   0   0   0   0   0   0   2   0   0   0   0   0   0   0   0   0   2   0  -0.3798257946E-02
 7172.00   0   0   0   2   0   0   0   0   0   0   0   0   0   0   0   0   0   6   0   0   0   0   0   0   0   0   0  -0.1370256932E-02
 7183.00   0   0   0   0   0   0   0   0   0   0   0   0   0   0   3   0   0   4   0   0   0   0   0   0   0   0   0  -0.1575306728E-02
 7191.00   0   0   0   0   0   0   0   3   0   0   0   0   0   0   0   0   0   0   0   0   0   0   0   0   0   0   2   0.6607555243E-02
 7193.00   0   0   0   0   0   0   0   0   0   0   0   0   0   0   0   0   0   0   0   0   0   2   0   0   0   0   1  -0.1679047237E-01
 7197.00   0   0   0   0   0   0   0   0   0   1   0   0   0   0   0   0   0   6   0   0   0   0   0   0   0   0   0   0.3200978300E-02
 7203.00   0   0   0   0   0   0   0   0   0   0   0   0   0   0   0   0   2   0   0   0   0   0   0   0   0   2   0  -0.1809623524E-02
 7212.00   0   0   2   0   0   0   0   0   0   0   0   0   0   0   0   0   0   0   0   0   0   3   0   0   0   0   0  -0.1941610229E-02
 7216.00   0   0   0   0   0   0   0   0   0   0   0   0   0   0   0   0   0   0   0   0   0   0   2   0   0   0   1  -0.9129650778E-02
 7223.00   0   0   0   0   0   0   0   0   0   0   0   0   0   0   0   0   0   0   0   0   2   0   0   2   0   0   0   0.3969047553E-02
 7227.00   0   0   0   0   0   0   0   3   0   0   0   0   0   0   0   0   0   5   0   0   0   0   0   0   0   0   0   0.4668946121E-02
 7238.00   0   0   0   0   2   0   0   0   0   0   0   0   0   0   0   0   0   6   0   0   0   0   0   0   0   0   0   0.2197172796E-02
 7239.00   0   0   0   0   0   1   0   0   0   0   0   0   0   0   0   0   0   0   0   0   0   3   0   0   0   0   0   0.1512063853E-02
 7241.00   0   0   0   0   0   0   0   0   0   0   0   0   0   5   0   0   0   0   0   0   0   0   0   0   0   1   0   0.1625839266E-02
 7244.00   0   0   0   0   0   4   0   0   0   0   0   0   0   0   0   0   0   0   0   0   0   0   0   0   0   0   2   0.1479797227E-02
 7246.00   0   0   0   0   0   0   0   0   0   0   0   0   0   2   0   0   0   0   0   0   0   0   0   0   0   0   2   0.1264106267E-01
 7248.00   0   0   0   0   0   0   0   0   0   3   0   0   0   0   0   0   0   0   0   0   0   0   0   0   0   2   0   0.2010086437E-02
 7253.00   0   0   0   0   0   0   0   0   0   0   0   0   0   0   0   0   0   2   0   0   0   0   0   0   0   2   0  -0.1091510488E-01
 7257.00   0   0   0   0   0   0   0   0   0   0   0   0   0   0   0   0   0   0   0   0   0   1   0   0   2   0   0   0.1743535847E-02
 7258.00   0   0   0   0   0   1   0   0   0   0   0   0   0   0   0   0   0   0   0   0   0   0   3   0   0   0   0  -0.2547793776E-02
 7262.00   0   0   0   0   0   0   0   0   0   0   0   0   0   0   0   0   0   0   0   0   0   0   1   0   2   0   0   0.6413819364E-02
 7271.00   0   0   0   0   0   0   0   0   0   0   0   0   0   0   2   0   0   0   0   0   0   0   0   0   0   0   2  -0.7164732385E-02
 7273.00   0   0   0   0   0   0   0   0   0   0   1   0   0   0   0   0   0   6   0   0   0   0   0   0   0   0   0   0.2949881567E-02
 7279.00   0   0   0   0   0   0   0   0   0   0   0   0   0   2   0   0   0   5   0   0   0   0   0   0   0   0   0   0.5486431139E-02
 7284.00   0   0   0   0   1   0   0   0   0   0   0   0   0   0   0   0   0   0   0   0   0   0   0   3   0   0   0  -0.5151397310E-02
 7292.00   0   0   0   0   0   0   0   0   0   0   0   0   0   0   0   0   0   0   0   0   0   0   0   2   0   0   1  -0.2445289711E-01
 7342.00   0   0   0   0   0   0   0   0   0   0   0   0   1   0   0   0   0   6   0   0   0   0   0   0   0   0   0  -0.2266450494E-02
 7343.00   0   0   0   0   0   0   0   0   0   0   0   0   0   0   0   0   0   0   0   0   0   1   0   0   0   2   0   0.5829362598E-02
 7353.00   0   0   0   0   0   0   0   0   0   0   0   0   0   0   0   0   0   0   0   0   0   0   1   0   0   2   0   0.2616879474E-02
 7362.00   0   0   0   0   0   0   0   5   0   0   0   0   0   0   0   0   0   4   0   0   0   0   0   0   0   0   0   0.2190469123E-02
 7376.00   0   0   0   0   0   0   0   1   0   0   0   0   0   0   0   0   0   0   0   0   0   3   0   0   0   0   0  -0.1501667445E-02
 7389.00   0   0   0   0   0   0   1   0   0   0   0   0   0   0   0   0   0   0   0   0   0   0   0   3   0   0   0   0.2024953253E-02
 7392.00   0   3   0   0   0   0   0   0   0   0   0   0   0   0   0   0   0   0   0   0   0   0   0   3   0   0   0  -0.1926039002E-02
 7400.00   0   0   0   0   0   0   0   1   0   0   0   0   0   0   0   0   0   0   0   0   0   0   3   0   0   0   0   0.3370197319E-02
 7424.00   0   0   0   0   0   0   0   0   0   0   0   0   0   0   0   0   0   0   4   0   0   0   0   0   0   0   1  -0.1064685825E-02
 7430.00   0   0   0   0   0   0   0   0   0   0   0   0   0   0   1   0   0   6   0   0   0   0   0   0   0   0   0  -0.2739278562E-02
 7439.00   0   0   0   0   0   0   0   4   0   0   0   0   0   0   0   0   0   0   0   0   0   0   0   0   2   0   0   0.2114420388E-02
 7440.00   0   0   0   0   0   0   0   0   0   0   0   0   0   0   0   2   0   0   0   0   0   0   0   0   0   0   2  -0.3295553876E-02
 7442.00   0   0   0   0   0   0   2   0   0   0   0   0   0   0   0   0   0   6   0   0   0   0   0   0   0   0   0  -0.1316135678E-02
 7455.00   0   0   0   0   0   0   0   3   0   0   0   0   0   6   0   0   0   0   0   0   0   0   0   0   0   0   0  -0.2021914792E-02
 7462.00   0   0   0   0   0   0   0   0   0   0   0   0   0   0   0   0   0   0   2   0   0   0   0   0   0   2   0  -0.2650138730E-02
 7466.00   0   0   0   0   0   0   0   0   0   0   0   0   0   0   3   0   0   0   0   0   0   0   0   2   0   0   0   0.1916850611E-02
 7475.00   0   0   0   0   0   0   0   0   0   0   3   0   0   0   0   0   0   0   0   0   0   0   0   0   0   2   0   0.1665847115E-02
 7479.00   0   0   0   0   0   0   0   0   0   0   0   0   0   0   0   2   0   5   0   0   0   0   0   0   0   0   0  -0.2257685879E-02
 7480.00   0   0   0   0   0   0   0   0   0   0   0   0   0   0   0   0   0   0   0   2   0   0   0   0   0   2   0   0.2203707914E-02
 7487.00   0   0   0   0   0   0   0   0   0   1   0   0   0   0   0   0   0   0   0   0   0   3   0   0   0   0   0   0.1022149436E-02
 7511.00   0   0   0   0   0   0   0   0   0   0   0   0   0   0   0   0   0   0   0   0   0   0   0   0   3   0   0   0.5100409179E-02
 7512.00   0   0   0   0   0   0   0   0   0   1   0   0   0   0   0   0   0   0   0   0   0   0   3   0   0   0   0  -0.1446381506E-02
 7522.00   0   0   0   0   0   0   0   0   0   0   0   0   0   0   0   1   0   6   0   0   0   0   0   0   0   0   0   0.1765928069E-02
 7523.00   0   0   0   0   0   0   0   0   0   3   0   0   0   0   0   0   0   0   0   0   0   0   0   0   0   0   2  -0.2663288470E-02
 7527.00   0   0   0   0   0   0   0   0   0   0   0   0   0   0   0   0   0   2   0   0   0   0   0   0   0   0   2   0.7830003485E-02
 7538.00   0   0   0   0   0   0   0   0   0   0   0   0   0   6   2   0   0   0   0   0   0   0   0   0   0   0   0   0.1499044777E-02
 7543.00   0   0   0   0   2   0   0   0   0   0   0   0   0   0   0   0   0   0   0   0   0   0   3   0   0   0   0  -0.1173639621E-02
 7554.00   0   0   0   0   0   0   0   0   0   3   0   0   0   0   0   0   0   5   0   0   0   0   0   0   0   0   0   0.1473170773E-02
 7562.00   0   0   0   0   0   0   0   0   0   0   1   0   0   0   0   0   0   0   0   0   0   3   0   0   0   0   0  -0.1592089660E-02
 7584.00   0   0   0   0   0   0   0   0   1   0   0   0   0   0   0   0   0   0   0   0   0   0   0   3   0   0   0   0.2821433532E-02
 7593.00   0   0   0   0   0   0   0   0   0   0   1   0   0   0   0   0   0   0   0   0   0   0   3   0   0   0   0  -0.2959361393E-02
 7602.00   0   0   0   0   0   0   0   0   0   0   0   0   0   0   0   0   0   0   0   0   0   0   0   0   1   2   0   0.8708426690E-02
 7625.00   0   0   0   0   0   0   0   0   0   0   0   0   0   0   0   0   0   0   0   0   2   0   0   0   2   0   0   0.1325416699E-02
 7627.00   0   0   0   0   0   0   0   0   0   0   0   0   0   0   0   0   0   0   0   0   0   1   0   0   0   0   2  -0.4630036330E-02
 7636.00   0   0   0   0   0   0   0   0   0   0   0   0   0   0   0   0   0   0   0   0   0   0   1   0   0   0   2   0.2754564285E-02
 7641.00   0   0   0   0   0   0   0   0   0   0   0   0   1   0   0   0   0   0   0   0   0   3   0   0   0   0   0   0.1064378319E-02
 7643.00   2   0   0   0   0   0   0   0   0   0   0   0   0   0   0   0   0   0   0   0   0   0   0   0   3   0   0   0.1638569150E-02
 7657.00   0   0   0   0   0   0   0   5   0   0   0   0   0   0   0   0   0   0   0   0   0   0   0   2   0   0   0   0.1431529128E-02
 7662.00   0   0   0   0   0   0   0   0   0   0   0   0   0   0   0   0   0   5   0   0   0   1   0   0   0   0   0   0.2020636410E-02
 7672.00   0   0   0   0   0   0   0   0   0   0   0   0   0   0   0   0   0   5   0   0   0   0   1   0   0   0   0  -0.4923696003E-02
 7691.00   0   0   0   0   0   0   0   0   0   0   0   0   0   0   0   0   0   0   0   0   0   0   0   0   2   0   1  -0.1695451801E-01
 7702.00   0   0   0   0   0   0   0   2   0   0   0   0   0   0   0   0   0   6   0   0   0   0   0   0   0   0   0  -0.2644252838E-02
 7707.00   1   0   0   0   0   0   0   0   0   0   0   0   0   0   0   0   0   0   0   0   0   0   0   0   0   3   0  -0.1818844542E-01
 7712.00   0   0   0   0   0   0   0   0   0   0   4   0   0   0   0   0   0   0   0   0   0   0   2   0   0   0   0  -0.1064613597E-02
 7713.00   0   0   0   0   0   0   0   0   0   0   0   0   0   0   0   0   0   0   0   0   2   0   0   0   0   2   0   0.6011094056E-02
 7715.00   0   0   0   0   0   0   0   0   0   0   0   0   0   6   0   2   0   0   0   0   0   0   0   0   0   0   0  -0.1442898786E-02
 7716.00   0   0   0   0   0   0   0   0   0   0   0   1   0   0   0   0   0   0   0   0   0   0   0   3   0   0   0  -0.1747134740E-02
 7723.00   0   0   0   0   0   0   0   0   0   0   0   0   0   0   0   3   0   0   0   0   0   0   0   2   0   0   0  -0.1382256480E-02
 7729.00   0   0   1   0   0   0   0   0   0   0   0   0   0   0   0   0   0   0   0   0   0   0   0   0   3   0   0   0.7282867039E-02
 7737.00   0   0   0   0   0   0   0   0   0   0   0   0   0   0   0   0   0   0   2   0   0   0   0   0   0   0   2   0.9124721629E-02
 7747.00   0   0   0   0   0   0   0   0   0   0   0   0   0   0   1   0   0   0   0   0   0   0   3   0   0   0   0   0.2485339909E-02
 7748.00   0   0   0   0   0   0   0   0   0   0   3   0   0   0   0   0   0   0   0   0   0   0   0   0   0   0   2   0.3541712513E-02
 7750.00   0   0   0   0   0   0   0   0   0   0   0   0   0   0   0   0   0   0   0   2   0   0   0   0   0   0   2   0.4254701205E-02
 7751.00   0   0   0   0   0   0   0   0   0   0   0   0   0   0   0   0   0   3   0   0   0   2   0   0   0   0   0  -0.3452381370E-02
 7763.00   0   0   0   0   0   0   0   0   0   0   0   0   0   0   0   0   0   3   0   0   0   0   2   0   0   0   0  -0.7337266046E-02
 7764.00   0   0   0   0   0   0   0   0   0   0   0   0   0   0   0   0   0   5   2   0   0   0   0   0   0   0   0  -0.3827370535E-02
 7767.00   0   0   0   0   0   0   0   0   0   0   0   0   0   0   0   0   0   0   0   0   0   0   0   0   0   2   1  -0.3002778980E-01
 7779.00   0   0   0   0   0   0   0   0   0   3   0   0   0   6   0   0   0   0   0   0   0   0   0   0   0   0   0  -0.1050955538E-02
 7781.00   0   0   0   0   0   0   0   0   0   0   0   0   0   0   0   0   0   5   0   2   0   0   0   0   0   0   0   0.1752397105E-02
 7782.00   0   0   0   0   0   0   0   0   0   0   0   0   0   0   0   0   0   6   0   0   1   0   0   0   0   0   0  -0.2796246124E-02
 7788.00   0   0   0   0   0   0   0   0   0   0   0   0   0   6   0   0   0   2   0   0   0   0   0   0   0   0   0  -0.3417700102E-02
 7791.00   0   1   0   0   0   0   0   0   0   0   0   0   0   0   0   0   0   0   0   0   0   0   0   0   0   3   0  -0.9066129974E-02
 7796.00   0   0   0   0   0   0   0   4   0   0   0   0   0   0   0   0   0   0   0   0   0   0   0   0   0   0   2  -0.3972386042E-02
 7803.00   0   0   0   0   0   0   0   0   0   0   0   0   0   0   0   1   0   0   0   0   0   3   0   0   0   0   0  -0.1758484133E-02
 7827.00   0   2   0   0   0   0   0   0   0   0   0   0   0   0   0   0   0   0   0   0   0   0   0   0   3   0   0   0.5023927429E-02
 7829.00   3   0   0   0   0   0   0   0   0   0   0   0   0   0   0   0   0   0   0   0   0   0   0   0   0   3   0   0.4328071156E-02
 7833.00   0   0   0   0   0   0   0   4   0   0   0   0   0   0   0   0   0   5   0   0   0   0   0   0   0   0   0  -0.1778061841E-02
 7840.00   0   0   0   0   0   0   0   0   0   0   0   0   0   0   0   0   0   3   0   0   0   0   0   2   0   0   0   0.9354033589E-02
 7841.00   0   0   0   0   0   0   0   0   0   0   0   0   0   1   0   0   0   0   0   0   0   0   0   3   0   0   0  -0.2037654344E-02
 7843.00   0   0   0   0   0   0   0   0   0   0   0   0   0   0   0   0   0   1   0   0   0   3   0   0   0   0   0  -0.1114364058E-02
 7844.00   0   0   0   0   0   0   0   0   0   0   0   0   0   0   0   0   1   0   0   0   0   0   3   0   0   0   0  -0.2130386785E-02
 7847.00   0   0   0   1   0   0   0   0   0   0   0   0   0   0   0   0   0   0   0   0   0   0   0   0   3   0   0   0.1255776957E-02
 7857.00   0   0   0   0   0   0   0   0   0   0   0   0   0   0   3   0   0   0   0   0   0   0   0   0   2   0   0  -0.1668500689E-02
 7858.00   0   0   0   0   0   0   0   0   0   0   0   0   0   0   0   0   0   0   0   0   0   0   0   0   1   0   2   0.2084681618E-01
 7863.00   0   0   0   0   0   0   0   0   0   0   0   0   0   0   0   0   0   1   0   0   0   0   3   0   0   0   0   0.2663707927E-02
 7882.00   0   0   0   0   0   0   0   0   0   0   0   0   0   6   0   0   0   0   0   0   0   1   0   0   0   0   0   0.1037198630E-02
 7891.00   0   0   0   0   0   0   0   0   0   0   0   0   0   6   0   0   0   0   0   0   0   0   1   0   0   0   0  -0.1050709604E-02
 7899.00   0   0   0   0   0   0   0   0   0   0   0   0   0   0   0   0   0   5   0   0   0   0   0   0   1   0   0   0.2513635223E-02
 7913.00   0   0   0   0   0   0   0   0   0   2   0   0   0   0   0   0   0   6   0   0   0   0   0   0   0   0   0  -0.1498426687E-02
 7937.00   0   0   2   0   0   0   0   0   0   0   0   0   0   0   0   0   0   0   0   0   0   0   0   0   3   0   0   0.2548371730E-02
 7939.00   0   0   0   0   0   0   0   0   0   0   0   0   0   0   0   0   0   0   1   0   0   3   0   0   0   0   0  -0.1195786722E-02
 7940.00   0   0   0   0   0   0   0   0   0   0   0   0   0   0   3   0   0   0   0   0   0   0   0   0   0   2   0  -0.3310064062E-02
 7945.00   5   0   0   0   0   0   0   0   0   0   0   0   0   0   0   0   0   0   0   0   0   0   0   0   0   3   0   0.1830451855E-02
 7967.00   0   0   0   0   0   1   0   0   0   0   0   0   0   0   0   0   0   0   0   0   0   0   0   0   3   0   0   0.2976578935E-02
 7969.00   0   0   0   0   0   0   0   0   0   0   0   0   0   0   0   0   0   0   1   0   0   0   3   0   0   0   0  -0.2445733002E-02
 7972.00   0   0   0   0   0   0   0   0   0   0   0   0   0   0   0   0   0   0   0   0   2   0   0   0   0   0   2   0.2016514244E-02
 8004.00   0   0   0   0   1   0   0   0   0   0   0   0   0   0   0   0   0   0   0   0   0   0   0   0   0   3   0   0.1223608935E-02
 8020.00   0   0   0   0   3   0   0   0   0   0   0   0   0   0   0   0   0   0   0   0   0   0   0   3   0   0   0   0.1396171267E-02
 8026.00   0   0   0   0   0   0   0   0   0   0   0   0   0   0   0   0   0   0   0   0   0   0   0   0   0   0   3  -0.6188262703E-01
 8044.00   0   0   0   0   0   0   0   0   0   0   2   0   0   0   0   0   0   6   0   0   0   0   0   0   0   0   0   0.1835078115E-02
 8056.00   0   0   0   0   0   0   0   0   0   0   0   0   0   0   0   0   0   5   0   0   0   0   0   0   0   0   1   0.4966846030E-02
 8073.00   0   0   0   0   0   0   0   0   0   0   0   0   0   0   0   0   0   0   0   1   0   0   0   3   0   0   0  -0.2570186503E-02
 8092.00   0   0   0   0   0   0   1   0   0   0   0   0   0   0   0   0   0   0   0   0   0   0   0   0   0   3   0   0.2470169585E-02
 8095.00   0   3   0   0   0   0   0   0   0   0   0   0   0   0   0   0   0   0   0   0   0   0   0   0   0   3   0  -0.2667435045E-02
 8122.00   0   4   0   0   0   0   0   0   0   0   0   0   0   0   0   0   0   0   0   0   0   0   0   0   3   0   0  -0.1079574878E-02
 8139.00   2   0   0   0   0   0   0   0   0   0   0   0   0   0   0   0   0   0   0   0   0   0   0   0   0   0   3  -0.6171911104E-02
 8156.00   0   0   0   2   0   0   0   0   0   0   0   0   0   0   0   0   0   0   0   0   0   0   0   0   3   0   0   0.1871260427E-02
 8177.00   0   0   0   0   0   0   0   0   0   1   0   0   0   0   0   0   0   0   0   0   0   0   0   0   3   0   0   0.3208399937E-02
 8179.00   0   0   0   0   0   0   0   0   0   0   0   0   0   0   3   0   0   0   0   0   0   0   0   0   0   0   2   0.3307985796E-02
 8191.00   0   0   0   0   0   0   0   0   0   4   0   0   0   0   0   0   0   0   0   0   0   0   0   0   0   0   2   0.1735814583E-02
 8216.00   0   0   0   0   0   0   0   0   0   0   0   0   0   4   0   0   0   0   0   0   0   2   0   0   0   0   0   0.1379458272E-02
 8218.00   0   0   1   0   0   0   0   0   0   0   0   0   0   0   0   0   0   0   0   0   0   0   0   0   0   0   3  -0.3634762112E-02
 8243.00   4   0   0   0   0   0   0   0   0   0   0   0   0   0   0   0   0   0   0   0   0   0   0   0   0   0   3   0.1277177745E-02
 8250.00   0   0   0   0   0   0   0   0   1   0   0   0   0   0   0   0   0   0   0   0   0   0   0   0   0   3   0  -0.3039273066E-02
 8253.00   0   0   0   0   0   0   0   0   0   0   0   0   0   6   0   0   0   0   0   0   0   0   0   0   0   0   1   0.1853689491E-02
 8272.00   0   0   0   0   0   0   0   0   0   0   0   0   0   0   0   0   0   3   0   0   0   0   0   0   0   2   0  -0.5930675572E-02
 8295.00   0   0   0   0   0   0   0   0   0   0   0   0   0   2   0   0   0   6   0   0   0   0   0   0   0   0   0   0.2601476720E-02
 8298.00   0   0   0   0   0   0   0   0   0   0   0   0   0   4   0   0   0   0   0   0   0   0   0   2   0   0   0  -0.1228816996E-02
 8308.00   0   2   0   0   0   0   0   0   0   0   0   0   0   0   0   0   0   0   0   0   0   0   0   0   0   0   3   0.2058749562E-02
 8327.00   0   0   0   1   0   0   0   0   0   0   0   0   0   0   0   0   0   0   0   0   0   0   0   0   0   0   3   0.7879279696E-02
 8337.00   0   0   0   0   0   0   0   5   0   0   0   0   0   0   0   0   0   0   0   0   0   0   0   0   0   0   2   0.1090803430E-02
 8356.00   0   0   0   0   0   0   0   0   0   0   0   1   0   0   0   0   0   0   0   0   0   0   0   0   0   3   0  -0.2468575739E-02
 8358.00   0   5   0   0   0   0   0   0   0   0   0   0   0   0   0   0   0   0   0   0   0   0   0   0   0   3   0  -0.1656024175E-02
 8371.00   0   0   0   0   0   0   0   0   0   0   0   0   0   0   1   0   0   0   0   0   0   0   0   0   3   0   0   0.2686830652E-02
 8377.00   0   0   0   0   0   0   2   0   0   0   0   0   0   0   0   0   0   0   0   0   0   0   0   0   3   0   0   0.1028431623E-02
 8380.00   0   6   0   0   0   0   0   0   0   0   0   0   0   0   0   0   0   0   0   0   0   0   0   0   3   0   0  -0.1654727680E-02
 8387.00   0   0   2   0   0   0   0   0   0   0   0   0   0   0   0   0   0   0   0   0   0   0   0   0   0   0   3   0.2895361186E-02
 8410.00   0   0   0   0   0   1   0   0   0   0   0   0   0   0   0   0   0   0   0   0   0   0   0   0   0   0   3  -0.4323885694E-02
 8436.00   0   0   0   0   0   0   0   0   0   0   4   0   0   0   0   0   0   0   0   0   0   0   0   0   0   0   2   0.1148986443E-02
 8437.00   0   0   0   0   0   0   0   0   0   0   0   0   0   0   0   1   0   0   0   0   0   0   0   0   3   0   0  -0.2530607057E-02
 8448.00   0   0   0   0   0   0   0   0   0   0   0   0   0   0   0   0   0   0   3   0   0   0   0   0   2   0   0   0.1243333723E-02
 8460.00   0   0   0   0   0   0   0   0   0   0   0   0   0   1   0   0   0   0   0   0   0   0   0   0   0   3   0   0.1673688471E-02
 8467.00   0   0   0   0   0   0   0   0   0   0   0   0   0   0   0   0   0   1   0   0   0   0   0   0   3   0   0  -0.4599758483E-02
 8473.00   0   0   0   0   0   0   0   3   0   0   0   0   0   0   0   0   0   0   0   0   0   3   0   0   0   0   0  -0.1358733536E-02
 8485.00   0   0   0   0   0   0   0   0   0   0   0   0   0   0   0   0   0   3   0   0   0   0   0   0   0   0   2  -0.2196328389E-02
 8514.00   0   0   0   0   0   0   0   0   0   0   0   0   0   0   0   0   0   0   3   0   0   0   0   0   0   2   0  -0.1561335032E-02
 8519.00   0   0   0   0   0   0   0   1   0   0   0   0   0   0   0   0   0   0   0   0   0   0   0   0   0   0   3  -0.1277175201E-01
 8544.00   0   0   0   0   0   0   0   0   0   0   0   0   0   0   0   0   0   0   1   0   0   0   0   0   3   0   0   0.1405287538E-02
 8551.00   0   0   0   0   0   0   0   0   0   0   0   0   0   0   2   0   0   0   0   0   0   0   3   0   0   0   0   0.1143759672E-02
 8564.00   0   0   0   0   0   0   0   2   0   0   0   0   0   0   0   0   0   0   0   0   0   0   0   0   3   0   0   0.1267769108E-02
 8572.00   0   0   0   0   0   0   0   0   0   0   0   0   0   0   0   0   0   6   0   0   0   1   0   0   0   0   0   0.1970827612E-02
 8574.00   0   0   0   2   0   0   0   0   0   0   0   0   0   0   0   0   0   0   0   0   0   0   0   0   0   0   3  -0.1628938542E-02
 8581.00   0   0   0   0   0   0   0   0   0   0   0   0   0   0   0   0   0   6   0   0   0   0   1   0   0   0   0   0.1692648541E-02
 8591.00   0   0   0   0   0   0   0   0   0   0   0   0   0   4   0   0   0   0   0   0   0   0   0   0   2   0   0   0.1806820258E-02
 8594.00   0   0   0   0   0   0   0   0   0   1   0   0   0   0   0   0   0   0   0   0   0   0   0   0   0   0   3   0.3357826287E-02
 8625.00   0   0   0   0   2   0   0   0   0   0   0   0   0   0   0   0   0   0   0   0   0   0   0   0   0   0   3   0.1550946537E-02
 8634.00   0   0   0   0   0   0   0   0   0   0   0   0   0   0   0   0   0   0   0   0   1   0   0   0   3   0   0  -0.1916618656E-02
 8644.00   0   0   0   0   0   0   0   0   0   0   0   0   0   0   0   0   0   0   0   1   0   0   0   0   0   3   0  -0.2069119159E-02
 8648.00   0   0   0   0   0   0   0   0   0   0   0   0   0   0   0   0   0   4   0   0   0   2   0   0   0   0   0   0.1354017060E-02
 8660.00   0   0   0   0   0   0   0   0   0   0   1   0   0   0   0   0   0   0   0   0   0   0   0   0   0   0   3  -0.3342192857E-02
 8665.00   0   0   0   0   0   0   0   0   0   0   0   0   0   4   0   0   0   0   0   0   0   0   0   0   0   2   0  -0.4031633246E-02
 8668.00   0   0   0   0   0   0   0   0   0   0   0   0   0   0   0   0   0   4   0   0   0   0   2   0   0   0   0  -0.2825276764E-02
 8670.00   0   0   0   0   0   0   0   0   0   0   0   0   0   0   0   0   0   6   2   0   0   0   0   0   0   0   0  -0.1736568999E-02
 8684.00   0   0   0   0   0   0   0   0   0   0   0   0   0   6   0   0   0   3   0   0   0   0   0   0   0   0   0  -0.1760840216E-02
 8707.00   0   0   0   0   0   0   0   0   0   0   0   0   1   0   0   0   0   0   0   0   0   0   0   0   0   0   3  -0.1427530922E-02
 8713.00   0   0   0   0   0   0   0   0   0   0   0   0   0   0   0   0   0   0   3   0   0   0   0   0   0   0   2  -0.1929655182E-02
 8721.00   0   0   0   0   0   0   0   0   0   0   0   0   0   0   0   0   0   2   0   0   0   3   0   0   0   0   0  -0.2064054063E-02
 8738.00   0   0   0   0   0   0   0   0   0   0   0   0   0   0   0   0   0   2   0   0   0   0   3   0   0   0   0  -0.1376674692E-02
 8752.00   0   0   0   0   0   0   0   0   0   0   0   0   0   0   0   0   0   6   0   0   0   0   0   0   1   0   0  -0.1999084877E-02
 8757.00   0   0   0   0   0   2   0   0   0   0   0   0   0   0   0   0   0   0   0   0   0   0   0   0   0   0   3  -0.2499067794E-02
 8768.00   0   0   0   0   0   0   0   0   0   0   0   0   0   0   1   0   0   0   0   0   0   0   0   0   0   0   3  -0.4903033812E-02
 8772.00   0   0   0   0   0   0   2   0   0   0   0   0   0   0   0   0   0   0   0   0   0   0   0   0   0   0   3  -0.2574074666E-02
 8795.00   0   0   0   0   0   0   0   0   0   0   0   0   0   0   0   0   0   0   0   0   0   2   2   0   0   0   0  -0.1282262910E-02
 8806.00   0   0   0   0   0   0   0   0   0   0   0   0   0   0   0   0   0   0   0   0   0   1   3   0   0   0   0   0.2005179779E-02
 8825.00   0   0   0   3   0   0   0   0   0   0   0   0   0   0   0   0   0   0   0   0   0   0   0   0   0   0   3   0.1206724684E-02
 8828.00   0   0   0   0   0   0   0   0   0   0   0   0   0   0   0   1   0   0   0   0   0   0   0   0   0   0   3  -0.1438703165E-02
 8843.00   0   0   0   0   0   0   0   0   0   0   0   0   0   0   0   0   1   0   0   0   0   0   0   0   0   0   3  -0.5429065619E-02
 8852.00   0   0   0   0   0   0   0   0   0   0   0   0   0   0   0   0   0   0   0   0   0   2   0   2   0   0   0   0.3120809351E-02
 8853.00   0   0   0   0   0   0   0   0   0   0   0   0   0   4   0   0   0   0   0   0   0   0   0   0   0   0   2  -0.3652815911E-02
 8859.00   0   0   0   0   0   0   0   0   0   0   0   0   0   0   0   0   0   1   0   0   0   0   0   0   0   0   3  -0.1235132599E-01
 8863.00   0   0   0   0   0   0   0   0   0   0   0   0   0   0   0   0   0   0   0   0   0   0   2   2   0   0   0   0.2779923074E-02
 8876.00   0   0   0   0   0   0   0   0   0   0   0   0   0   4   0   0   0   5   0   0   0   0   0   0   0   0   0  -0.1888370034E-02
 8895.00   0   0   0   0   0   0   0   0   0   0   0   0   0   0   4   0   0   0   0   0   0   0   0   0   0   0   2  -0.1392448447E-02
 8915.00   0   0   0   0   0   0   0   0   0   0   0   0   0   0   0   0   0   0   0   0   0   0   0   4   0   0   0   0.1914165413E-02
 8947.00   0   0   0   0   0   0   0   2   0   0   0   0   0   0   0   0   0   0   0   0   0   0   0   0   0   0   3  -0.7907709935E-02
 8951.00   0   0   0   0   0   0   0   0   0   0   0   0   0   0   0   0   0   0   0   0   0   3   0   0   1   0   0   0.1738746162E-02
 9007.00   0   0   0   0   0   0   0   0   0   0   0   0   0   0   0   0   0   0   0   0   1   0   0   0   0   0   3  -0.5169439618E-02
 9012.00   0   0   0   1   0   0   0   0   0   0   0   0   0   0   0   0   0   0   0   0   0   4   0   0   0   0   0   0.1451606308E-02
 9031.00   0   0   0   0   0   0   0   0   0   0   0   0   0   2   0   0   0   0   0   0   0   0   0   0   3   0   0   0.3773661368E-02
 9032.00   0   0   0   0   0   0   0   0   2   0   0   0   0   0   0   0   0   0   0   0   0   0   0   0   0   0   3  -0.3348236079E-02
 9050.00   0   0   0   0   0   0   0   0   0   0   0   0   0   0   0   0   0   4   0   0   0   0   0   0   0   2   0   0.7698573031E-02
 9062.00   0   0   1   0   0   0   0   0   0   0   0   0   0   0   0   0   0   0   0   0   0   0   0   4   0   0   0   0.2439317707E-02
 9074.00   0   0   0   0   0   0   0   0   0   0   0   0   0   0   0   0   0   0   0   0   0   3   0   0   0   0   1   0.2385165513E-02
 9076.00   0   0   0   0   0   0   0   0   0   0   0   0   0   0   0   0   0   0   0   0   0   0   0   3   0   1   0   0.3393541411E-02
 9077.00   0   0   0   0   0   3   0   0   0   0   0   0   0   0   0   0   0   0   0   0   0   0   0   0   0   0   3   0.1422753403E-02
 9091.00   0   0   0   0   0   0   0   0   0   2   0   0   0   0   0   0   0   0   0   0   0   0   0   0   0   0   3   0.1953997833E-02
 9114.00   0   0   0   0   0   0   0   0   0   0   0   0   0   0   0   0   0   0   0   0   0   2   0   0   2   0   0  -0.2017366300E-02
 9129.00   0   0   0   0   0   0   0   0   0   0   0   0   0   0   0   0   0   0   0   0   0   0   2   0   2   0   0  -0.4050901517E-02
 9162.00   0   0   0   0   0   0   0   0   0   0   0   0   0   0   0   2   0   0   0   0   0   0   0   0   3   0   0  -0.1145572614E-02
 9176.00   0   0   0   0   0   0   0   0   0   0   0   0   0   0   0   0   0   0   0   0   0   0   0   2   2   0   0  -0.1944221589E-02
 9181.00   0   0   0   0   0   0   0   0   0   0   0   0   0   0   0   0   0   0   0   0   0   0   2   0   0   2   0   0.3446477707E-02
 9185.00   0   0   0   0   0   0   0   1   0   0   0   0   0   0   0   0   0   0   0   0   0   4   0   0   0   0   0   0.1082644068E-02
 9186.00   0   0   0   0   0   0   0   0   0   0   2   0   0   0   0   0   0   0   0   0   0   0   0   0   0   0   3   0.3287092539E-02
 9190.00   0   0   0   0   0   0   0   0   0   0   0   2   0   0   0   0   0   0   0   0   0   0   0   0   0   0   3   0.1049386283E-02
 9201.00   0   0   0   0   0   0   0   1   0   0   0   0   0   0   0   0   0   0   0   0   0   0   4   0   0   0   0   0.1167431402E-02
 9203.00   0   0   0   0   0   0   0   0   0   0   0   0   0   0   0   0   0   2   0   0   0   0   0   0   3   0   0   0.1543628610E-02
 9207.00   0   0   0   0   0   1   0   0   0   0   0   0   0   0   0   0   0   0   0   0   0   0   0   4   0   0   0   0.1662943879E-02
 9211.00   0   0   0   0   0   0   0   0   0   0   0   0   0   0   0   0   0   4   0   0   0   0   0   0   0   0   2   0.7264697376E-02
 9218.00   0   0   0   0   0   0   0   0   0   0   0   0   0   0   0   0   0   0   0   0   0   0   0   2   0   2   0   0.1379890909E-02
 9240.00   0   0   0   0   0   0   0   0   0   0   0   0   0   3   0   0   0   0   0   0   0   0   0   3   0   0   0  -0.2162908657E-02
 9257.00   0   0   0   0   0   0   0   0   0   0   0   0   0   0   0   0   0   0   0   0   0   1   0   0   3   0   0   0.1444301249E-02
 9260.00   0   0   0   0   0   0   0   0   0   0   0   0   0   0   0   0   0   0   0   0   0   0   1   0   3   0   0  -0.1898409852E-02
 9272.00   0   0   0   0   0   0   0   0   0   0   0   0   2   0   0   0   0   0   0   0   0   0   0   0   0   0   3  -0.2209591353E-02
 9293.00   0   0   0   0   0   0   0   1   0   0   0   0   0   0   0   0   0   0   0   0   0   0   0   4   0   0   0  -0.1022062490E-02
 9314.00   0   0   0   0   0   0   0   3   0   0   0   0   0   0   0   0   0   0   0   0   0   0   0   0   0   0   3  -0.3204057416E-02
 9316.00   0   0   0   0   0   0   0   0   0   0   0   0   0   0   0   0   0   0   0   0   0   2   0   0   0   0   2   0.5876032230E-02
 9330.00   0   0   0   0   0   0   0   0   0   0   0   0   0   0   0   0   0   0   0   0   0   0   2   0   0   0   2   0.2950042063E-02
 9333.00   0   0   0   2   0   0   0   0   0   0   0   0   0   0   0   0   0   0   0   0   0   0   0   4   0   0   0   0.1330792871E-02
 9341.00   0   0   0   0   0   0   0   0   0   0   0   0   0   0   0   0   0   5   0   0   0   2   0   0   0   0   0   0.1919272243E-02
 9350.00   0   0   0   0   0   0   0   0   0   0   0   0   0   2   0   0   0   0   0   0   0   0   0   0   0   0   3  -0.6161719550E-02
 9353.00   0   0   0   0   0   0   0   0   0   1   0   0   0   0   0   0   0   0   0   0   0   0   0   4   0   0   0  -0.2593309144E-02
 9354.00   0   0   0   0   0   0   0   0   0   0   0   0   0   0   0   0   0   5   0   0   0   0   2   0   0   0   0   0.1054859400E-02
 9361.00   0   0   0   0   0   0   0   0   0   0   0   0   0   0   0   0   0   0   0   0   0   0   0   1   0   3   0   0.4708013502E-02
 9367.00   0   0   0   0   0   0   0   0   0   0   0   0   0   6   0   0   0   4   0   0   0   0   0   0   0   0   0   0.1956086661E-02
 9370.00   0   0   0   0   0   0   0   0   0   0   0   0   0   0   2   0   0   0   0   0   0   0   0   0   0   0   3   0.2149887693E-02
 9385.00   0   0   0   0   0   0   0   0   0   0   0   0   0   0   0   0   0   0   0   0   0   0   0   2   0   0   2   0.9718028927E-02
 9413.00   0   0   0   0   0   0   0   0   0   0   0   0   0   0   0   0   0   5   0   0   0   0   0   2   0   0   0   0.1913384557E-02
 9415.00   0   0   0   0   0   0   0   0   0   0   0   0   0   0   0   0   0   3   0   0   0   3   0   0   0   0   0   0.1093513761E-02
 9418.00   0   0   0   0   0   0   0   0   0   0   0   0   0   0   0   0   0   0   0   0   0   0   0   0   4   0   0  -0.1192272620E-02
 9453.00   0   0   0   0   0   0   0   0   0   0   0   0   1   0   0   0   0   0   0   0   0   0   0   4   0   0   0  -0.2007585105E-02
 9462.00   0   0   0   0   0   0   0   0   0   0   0   0   0   0   0   1   0   0   0   0   0   0   4   0   0   0   0  -0.1064698185E-02
 9463.00   0   0   0   0   0   0   0   0   0   0   0   0   0   0   0   0   0   0   0   0   0   0   0   0   2   2   0   0.4320193488E-02
 9465.00   0   0   0   0   0   0   0   0   0   0   0   0   0   0   0   0   0   1   0   0   0   4   0   0   0   0   0  -0.1091973280E-02
 9476.00   0   0   0   0   0   0   0   0   0   0   0   0   0   0   0   2   0   0   0   0   0   0   0   0   0   0   3   0.4984493883E-02
 9484.00   0   0   0   0   0   0   0   0   0   0   0   0   0   0   0   0   0   1   0   0   0   0   4   0   0   0   0   0.1041110486E-02
 9485.00   2   0   0   0   0   0   0   0   0   0   0   0   0   0   0   0   0   0   0   0   0   0   0   0   4   0   0  -0.1938723435E-02
 9499.00   0   0   0   0   0   0   0   0   0   0   0   0   0   0   0   0   2   0   0   0   0   0   0   0   0   0   3  -0.2794412743E-02
 9510.00   0   0   0   0   0   0   0   0   0   0   0   0   0   0   0   0   0   0   0   0   0   0   0   0   0   4   0   0.8916531735E-02
 9514.00   0   0   0   0   0   0   0   0   0   0   0   0   0   0   0   0   0   0   0   0   0   0   0   0   3   0   1  -0.3506359115E-02
 9520.00   0   0   0   0   0   0   0   0   0   3   0   0   0   0   0   0   0   0   0   0   0   0   0   0   0   0   3   0.1776569471E-02
 9523.00   0   0   0   0   0   0   0   0   0   0   0   0   0   0   0   0   0   2   0   0   0   0   0   0   0   0   3  -0.9499980797E-02
 9524.00   0   0   0   0   0   0   0   0   0   0   0   0   0   0   0   0   0   0   1   0   0   4   0   0   0   0   0   0.1005284733E-02
 9532.00   0   0   1   0   0   0   0   0   0   0   0   0   0   0   0   0   0   0   0   0   0   0   0   0   4   0   0   0.1553165179E-02
 9537.00   0   0   0   0   0   0   0   0   0   0   0   0   0   6   0   0   0   0   0   0   0   0   0   2   0   0   0   0.2379827457E-02
 9554.00   0   0   0   0   0   0   0   0   0   0   0   0   0   0   0   0   1   0   0   0   0   0   0   4   0   0   0  -0.1047840468E-02
 9567.00   0   0   0   0   0   0   0   0   0   0   0   0   0   0   0   0   0   1   0   0   0   0   0   4   0   0   0  -0.2321046175E-02
 9572.00   0   0   0   0   0   0   0   0   0   0   0   0   0   0   0   0   0   0   0   0   0   1   0   0   0   0   3   0.6394346362E-02
 9575.00   0   0   0   0   0   0   0   0   0   0   0   0   0   0   0   0   0   0   0   0   0   0   1   0   0   0   3   0.5130224859E-02
 9576.00   2   0   0   0   0   0   0   0   0   0   0   0   0   0   0   0   0   0   0   0   0   0   0   0   0   4   0  -0.1567258847E-02
 9590.00   0   2   0   0   0   0   0   0   0   0   0   0   0   0   0   0   0   0   0   0   0   0   0   0   4   0   0  -0.3369313405E-02
 9601.00   0   0   0   1   0   0   0   0   0   0   0   0   0   0   0   0   0   0   0   0   0   0   0   0   4   0   0   0.1004793235E-02
 9609.00   0   0   0   0   0   0   0   0   0   0   0   0   0   0   0   0   0   0   0   0   0   0   0   0   2   0   2   0.4389394097E-02
 9620.00   0   0   0   0   0   0   0   0   0   0   0   0   0   0   0   0   0   0   1   0   0   0   0   4   0   0   0   0.2415665990E-02
 9632.00   0   0   1   0   0   0   0   0   0   0   0   0   0   0   0   0   0   0   0   0   0   0   0   0   0   4   0  -0.3177454854E-02
 9633.00   0   0   0   0   0   0   0   0   0   0   0   0   0   0   0   0   0   5   0   0   0   0   0   0   2   0   0   0.1486126036E-02
 9635.00   0   0   0   0   0   0   0   0   0   0   0   0   0   0   0   0   0   0   2   0   0   0   0   0   0   0   3   0.4020187374E-02
 9638.00   0   0   0   0   0   0   0   2   0   0   0   0   0   0   0   0   0   0   0   0   0   0   0   4   0   0   0   0.1057951334E-02
 9641.00   0   0   0   0   0   0   0   0   0   0   3   0   0   0   0   0   0   0   0   0   0   0   0   0   0   0   3  -0.1557477861E-02
 9642.00   0   0   0   0   0   0   0   0   0   0   0   0   0   0   0   0   0   0   0   2   0   0   0   0   0   0   3  -0.2758692526E-02
 9654.00   0   0   0   0   0   0   0   0   0   0   0   0   0   3   0   0   0   0   0   0   0   0   0   0   0   3   0   0.1468687133E-02
 9656.00   0   0   0   0   0   0   0   0   0   0   0   0   0   0   0   0   0   0   0   0   0   0   0   0   0   2   2   0.1301259570E-01
 9669.00   0   0   0   0   0   0   0   4   0   0   0   0   0   0   0   0   0   0   0   0   0   0   0   0   0   0   3  -0.3630404967E-02
 9673.00   0   0   0   0   0   0   0   0   0   0   0   0   0   0   0   0   0   5   0   0   0   0   0   0   0   2   0  -0.4945600616E-02
 9683.00   0   2   0   0   0   0   0   0   0   0   0   0   0   0   0   0   0   0   0   0   0   0   0   0   0   4   0  -0.2012609709E-02
 9688.00   0   0   0   0   0   0   0   0   0   0   0   0   0   0   0   0   0   0   0   0   1   0   0   4   0   0   0   0.1173525970E-02
 9693.00   0   0   0   1   0   0   0   0   0   0   0   0   0   0   0   0   0   0   0   0   0   0   0   0   0   4   0   0.2671065417E-02
 9701.00   0   0   0   0   0   0   0   0   0   0   0   0   0   4   0   0   0   0   0   0   0   0   3   0   0   0   0  -0.1044636045E-02
 9703.00   0   0   0   0   0   0   0   0   0   0   0   0   0   0   0   0   0   0   0   0   0   0   0   0   1   0   3  -0.3891731784E-02
 9739.00   0   0   0   0   0   1   0   0   0   0   0   0   0   0   0   0   0   0   0   0   0   0   0   0   0   4   0   0.3054771192E-02
 9741.00   0   4   0   0   0   0   0   0   0   0   0   0   0   0   0   0   0   0   0   0   0   0   0   0   4   0   0  -0.1330326137E-02
 9774.00   0   0   0   0   0   0   0   0   0   0   0   0   0   6   0   0   0   0   0   0   0   0   0   0   0   2   0  -0.1633592138E-02
 9780.00   0   0   0   0   0   0   0   0   0   0   0   0   0   0   0   0   0   0   0   0   0   0   0   0   0   0   4   0.4193764966E-01
 9787.00   0   0   0   0   0   0   0   0   0   0   0   0   0   0   0   0   0   3   0   0   0   0   0   0   3   0   0  -0.1704753943E-02
 9797.00   0   0   0   0   0   0   0   0   0   0   0   0   0   0   0   0   0   5   0   0   0   0   0   0   0   0   2  -0.2093783819E-02
 9803.00   0   0   0   0   0   0   0   1   0   0   0   0   0   0   0   0   0   0   0   0   0   0   0   0   0   4   0   0.2816371261E-02
 9805.00   0   0   0   0   0   0   0   0   0   0   2   0   0   0   0   0   0   0   0   0   0   0   0   4   0   0   0  -0.1036551496E-02
 9817.00   0   4   0   0   0   0   0   0   0   0   0   0   0   0   0   0   0   0   0   0   0   0   0   0   0   4   0  -0.1407510960E-02
 9829.00   2   0   0   0   0   0   0   0   0   0   0   0   0   0   0   0   0   0   0   0   0   0   0   0   0   0   4  -0.1017170611E-02
 9847.00   0   0   0   0   0   0   0   0   0   1   0   0   0   0   0   0   0   0   0   0   0   0   0   0   0   4   0  -0.1016402264E-02
 9850.00   0   0   0   0   0   0   0   0   0   0   0   0   0   0   3   0   0   0   0   0   0   0   0   0   0   0   3  -0.1084219080E-02
 9874.00   0   0   1   0   0   0   0   0   0   0   0   0   0   0   0   0   0   0   0   0   0   0   0   0   0   0   4   0.2030309975E-02
 9878.00   0   0   0   0   0   0   0   0   0   0   0   0   0   0   1   0   0   0   0   0   0   0   0   0   4   0   0   0.1116084362E-02
 9886.00   0   0   0   0   0   0   0   0   0   0   1   0   0   0   0   0   0   0   0   0   0   0   0   0   0   4   0  -0.1348326709E-02
 9889.00   4   0   0   0   0   0   0   0   0   0   0   0   0   0   0   0   0   0   0   0   0   0   0   0   0   0   4  -0.1113873700E-02
 9894.00   0   0   0   0   0   0   0   0   0   0   0   0   0   6   0   0   0   0   0   0   0   0   0   0   0   0   2  -0.1048252695E-02
 9916.00   0   2   0   0   0   0   0   0   0   0   0   0   0   0   0   0   0   0   0   0   0   0   0   0   0   0   4   0.1236590903E-02
 9926.00   0   0   0   1   0   0   0   0   0   0   0   0   0   0   0   0   0   0   0   0   0   0   0   0   0   0   4  -0.4015339993E-02
 9937.00   0   0   0   0   0   0   0   5   0   0   0   0   0   0   0   0   0   0   0   0   0   0   0   0   0   0   3  -0.2089968853E-02
 9972.00   0   6   0   0   0   0   0   0   0   0   0   0   0   0   0   0   0   0   0   0   0   0   0   0   0   4   0  -0.1189414537E-02
 9980.00   0   0   2   0   0   0   0   0   0   0   0   0   0   0   0   0   0   0   0   0   0   0   0   0   0   0   4  -0.1786553410E-02
10005.00   0   0   0   0   0   0   0   2   0   0   0   0   0   0   0   0   0   0   0   0   0   0   0   0   4   0   0   0.1251151699E-02
10017.00   0   0   0   0   0   0   0   0   0   0   0   0   0   0   0   0   0   1   0   0   0   0   0   0   0   4   0  -0.2276956316E-02
10052.00   0   0   0   0   0   0   0   1   0   0   0   0   0   0   0   0   0   0   0   0   0   0   0   0   0   0   4   0.6532735329E-02
10060.00   0   0   0   0   0   0   0   0   0   0   0   0   0   0   0   0   0   0   1   0   0   0   0   0   0   4   0  -0.2299707028E-02
10071.00   0   0   0   0   0   0   0   0   0   0   0   0   0   0   0   0   0   0   0   0   0   0   3   2   0   0   0  -0.1390870162E-02
10074.00   0   0   0   0   0   0   0   2   0   0   0   0   0   0   0   0   0   0   0   0   0   0   0   0   0   4   0   0.1161096455E-02
10099.00   0   0   0   0   0   0   0   0   0   1   0   0   0   0   0   0   0   0   0   0   0   0   0   0   0   0   4  -0.1589718992E-02
10118.00   0   0   0   0   2   0   0   0   0   0   0   0   0   0   0   0   0   0   0   0   0   0   0   0   0   0   4  -0.2101082769E-02
10133.00   0   0   0   0   0   0   0   0   0   0   1   0   0   0   0   0   0   0   0   0   0   0   0   0   0   0   4   0.2651464024E-02
10158.00   0   0   0   0   0   0   0   0   0   0   0   0   0   0   0   0   0   6   0   0   0   0   0   0   0   2   0  -0.1192978730E-02
10159.00   1   0   0   0   0   0   0   0   0   0   0   0   0   0   0   0   0   0   0   0   0   0   0   5   0   0   0  -0.1026665340E-02
10168.00   0   0   0   0   0   0   0   0   0   0   0   0   1   0   0   0   0   0   0   0   0   0   0   0   0   0   4  -0.1880654425E-02
10171.00   0   0   0   0   0   0   0   0   0   0   0   0   0   5   0   0   0   0   0   0   0   0   0   3   0   0   0  -0.1055776384E-02
10175.00   0   0   0   0   0   0   0   0   0   0   0   0   0   0   0   0   0   0   3   0   0   0   0   0   0   0   3  -0.1128783287E-02
10216.00   0   0   0   0   0   0   0   0   0   0   0   0   0   0   1   0   0   0   0   0   0   0   0   0   0   0   4   0.1753778499E-02
10251.00   0   0   0   0   0   0   0   0   0   0   0   0   0   0   0   1   0   0   0   0   0   0   0   0   0   0   4   0.1645021684E-02
10256.00   0   0   0   0   0   0   0   0   0   0   0   0   0   0   0   0   1   0   0   0   0   0   0   0   0   0   4  -0.1650024590E-02
10260.00   0   0   0   0   0   0   0   0   0   0   0   0   0   4   0   0   0   0   0   0   0   0   0   0   0   0   3   0.2801046190E-02
10264.00   0   0   0   0   0   0   0   0   0   0   0   0   0   0   0   0   0   1   0   0   0   0   0   0   0   0   4  -0.5375964933E-02
10279.00   0   0   0   0   0   0   0   0   0   0   0   0   0   0   0   0   0   6   0   0   0   0   0   0   0   0   2   0.1154146510E-02
10293.00   0   0   0   0   0   0   0   0   0   0   0   0   0   0   0   0   0   0   0   0   0   0   3   0   0   2   0  -0.1340189147E-02
10300.00   0   0   0   0   0   0   0   0   0   0   0   0   0   0   0   0   0   0   0   0   0   0   0   4   0   0   1  -0.1509957716E-02
10310.00   0   0   0   0   0   0   0   0   0   0   0   0   0   0   0   0   0   0   1   0   0   0   0   0   0   0   4   0.1105104448E-02
10325.00   0   0   0   0   0   0   0   2   0   0   0   0   0   0   0   0   0   0   0   0   0   0   0   0   0   0   4  -0.2211648323E-02
10350.00   0   0   0   0   0   0   0   3   0   0   0   0   0   0   0   0   0   0   0   0   0   0   0   0   0   4   0   0.1456921082E-02
10360.00   0   0   0   0   0   0   0   0   0   0   0   0   0   0   0   0   0   0   0   0   1   0   0   0   0   0   4   0.3255534096E-02
10367.00   0   0   0   0   0   0   0   0   0   0   0   0   0   2   0   0   0   0   0   0   0   0   0   0   0   4   0  -0.1512334858E-02
10375.00   0   0   0   0   0   0   0   0   2   0   0   0   0   0   0   0   0   0   0   0   0   0   0   0   0   0   4   0.1545834865E-02
10382.00   0   0   0   0   0   0   0   0   0   0   0   0   0   0   2   0   0   0   0   0   0   0   0   0   0   4   0  -0.1445000778E-02
10412.00   0   0   0   0   0   0   0   0   0   2   0   0   0   0   0   0   0   0   0   0   0   0   0   0   0   0   4  -0.1383886363E-02
10481.00   0   0   0   0   0   0   0   0   0   0   2   0   0   0   0   0   0   0   0   0   0   0   0   0   0   0   4  -0.1476683204E-02
10484.00   0   0   0   0   0   0   0   0   0   0   0   2   0   0   0   0   0   0   0   0   0   0   0   0   0   0   4   0.1124506946E-02
10488.00   0   0   0   0   0   0   0   0   0   0   0   0   0   0   0   0   0   2   0   0   0   0   0   0   0   4   0   0.3030672534E-02
10497.00   0   0   0   0   0   0   0   0   0   0   0   0   0   0   0   0   0   4   0   0   0   0   0   0   0   0   3  -0.2289095967E-02
10535.00   0   0   0   0   0   0   0   0   0   0   0   0   0   0   0   0   0   3   0   0   0   0   0   4   0   0   0   0.1270577999E-02
10536.00   0   0   0   0   0   0   0   0   0   0   0   0   0   1   0   0   0   0   0   0   0   0   0   5   0   0   0   0.1149088625E-02
10568.00   0   0   0   0   0   0   0   3   0   0   0   0   0   0   0   0   0   0   0   0   0   0   0   0   0   0   4   0.2778097940E-02
10569.00   0   0   0   0   0   0   0   0   0   0   0   0   0   0   0   0   0   0   0   0   0   2   0   0   0   0   3  -0.2732221111E-02
10583.00   0   0   0   0   0   0   0   0   0   0   0   0   0   0   0   0   0   0   0   0   0   0   0   0   3   2   0   0.1414362070E-02
10587.00   0   0   0   0   0   0   0   0   0   0   0   0   0   2   0   0   0   0   0   0   0   0   0   0   0   0   4   0.2153518467E-02
10596.00   0   0   0   0   0   0   0   4   0   0   0   0   0   0   0   0   0   0   0   0   0   0   0   0   0   4   0   0.1713603623E-02
10602.00   0   0   0   0   0   0   0   0   0   0   0   0   0   0   2   0   0   0   0   0   0   0   0   0   0   0   4   0.1091843129E-02
10609.00   0   0   0   0   0   0   0   0   0   0   0   0   0   0   0   0   0   0   0   0   0   0   0   2   0   0   3  -0.1710747485E-02
10617.00   0   0   0   0   0   0   0   0   0   0   0   0   0   0   0   0   0   0   0   0   0   0   0   0   1   4   0   0.2912097709E-02
10618.00   0   0   0   0   0   0   0   0   0   0   0   0   0   0   0   0   0   0   0   0   0   0   0   0   4   0   1  -0.1759901610E-02
10654.00   1   0   0   0   0   0   0   0   0   0   0   0   0   0   0   0   0   0   0   0   0   0   0   0   0   5   0   0.1486552658E-02
10658.00   0   0   0   0   0   0   0   0   0   0   0   0   0   0   0   2   0   0   0   0   0   0   0   0   0   0   4  -0.2261982845E-02
10672.00   0   2   0   0   0   0   0   0   0   0   0   0   0   0   0   0   0   0   0   0   0   0   0   0   5   0   0   0.1585756729E-02
10675.00   0   0   0   0   0   0   0   0   0   0   0   0   0   0   0   0   2   0   0   0   0   0   0   0   0   0   4   0.1218089689E-02
10683.00   0   0   0   0   0   0   0   0   0   0   0   0   0   0   0   0   0   0   0   0   0   0   0   0   0   4   1   0.1667769277E-02
10690.00   0   0   0   0   0   0   0   0   0   0   0   0   0   0   0   0   0   0   0   0   0   0   0   0   3   0   2   0.1690326634E-02
10698.00   0   0   0   0   0   0   0   0   0   0   0   0   0   0   0   0   0   2   0   0   0   0   0   0   0   0   4   0.6172172378E-02
10702.00   0   0   0   0   0   0   0   0   0   0   0   0   0   0   0   0   0   5   0   0   0   0   0   0   3   0   0   0.1062059361E-02
10717.00   0   0   0   0   0   0   0   0   0   0   0   0   0   0   0   0   0   0   0   0   0   1   0   0   0   0   4  -0.4940589919E-02
10719.00   0   0   0   0   0   0   0   0   0   0   0   0   0   0   0   0   0   0   0   0   0   0   1   0   0   0   4  -0.3196364011E-02
10757.00   0   0   0   0   0   0   0   0   0   0   0   0   0   0   0   0   0   0   2   0   0   0   0   0   0   0   4   0.2012002820E-02
10764.00   0   0   0   0   0   0   0   0   0   0   0   0   0   0   0   0   0   0   0   2   0   0   0   0   0   0   4   0.1699454288E-02
10773.00   0   0   0   0   0   0   0   0   0   0   0   0   0   0   0   0   0   0   0   0   0   0   0   0   0   2   3  -0.4450457283E-02
10779.00   0   0   0   0   0   0   0   4   0   0   0   0   0   0   0   0   0   0   0   0   0   0   0   0   0   0   4   0.1342567265E-02
10800.00   0   3   0   0   0   0   0   0   0   0   0   0   0   0   0   0   0   0   0   0   0   0   0   0   0   5   0  -0.1106133993E-02
10805.00   0   0   0   0   0   0   0   0   0   0   0   0   0   0   0   0   0   0   0   0   0   0   0   0   1   0   4   0.3377211909E-02
10864.00   0   0   0   0   0   0   0   0   0   0   0   0   0   0   0   0   0   0   0   0   0   0   0   0   0   0   5  -0.1334917662E-01
10899.00   2   0   0   0   0   0   0   0   0   0   0   0   0   0   0   0   0   0   0   0   0   0   0   0   0   0   5  -0.1095172922E-02
10989.00   0   0   0   1   0   0   0   0   0   0   0   0   0   0   0   0   0   0   0   0   0   0   0   0   0   0   5   0.1253746385E-02
11030.00   0   0   2   0   0   0   0   0   0   0   0   0   0   0   0   0   0   0   0   0   0   0   0   0   0   0   5   0.1075978762E-02
11082.00   0   0   0   0   0   0   0   0   0   0   0   0   0   0   0   0   0   3   0   0   0   0   0   0   0   0   4   0.1758191745E-02
11104.00   0   0   0   0   0   0   0   1   0   0   0   0   0   0   0   0   0   0   0   0   0   0   0   0   0   0   5  -0.1980025977E-02
11193.00   0   0   0   0   0   0   0   0   0   0   0   0   1   0   0   0   0   0   0   0   0   0   0   0   0   0   5  -0.1000930052E-02
11278.00   0   0   0   0   0   0   0   0   0   0   0   0   0   0   0   0   0   1   0   0   0   0   0   0   0   0   5   0.2901079761E-02
11329.00   0   0   0   0   0   0   0   2   0   0   0   0   0   0   0   0   0   0   0   0   0   0   0   0   0   0   5   0.1698980708E-02
11357.00   0   0   0   0   0   0   0   0   0   0   0   0   0   0   0   0   0   0   0   0   1   0   0   0   0   0   5  -0.1349122927E-02
11470.00   0   0   0   0   0   0   0   0   0   0   0   0   0   0   0   0   0   4   0   0   0   0   0   0   0   0   4   0.1066920775E-02
11519.00   0   0   0   0   0   0   0   3   0   0   0   0   0   0   0   0   0   0   0   0   0   0   0   0   0   0   5  -0.1199694186E-02
11521.00   0   0   0   0   0   0   0   0   0   0   0   0   0   0   0   0   0   0   0   0   0   2   0   0   0   0   4   0.1306674104E-02
11550.00   0   0   0   0   0   0   0   0   0   0   0   0   0   0   0   0   0   0   0   0   0   0   0   2   0   0   4   0.1578195155E-02
11601.00   0   0   0   0   0   0   0   0   0   0   0   0   0   0   0   2   0   0   0   0   0   0   0   0   0   0   5   0.1026987772E-02
11626.00   0   0   0   0   0   0   0   0   0   0   0   0   0   0   0   0   0   0   0   0   0   0   0   0   3   0   3  -0.1080386238E-02
11630.00   0   0   0   0   0   0   0   0   0   0   0   0   0   0   0   0   0   2   0   0   0   0   0   0   0   0   5  -0.2209582635E-02
11659.00   0   0   0   0   0   0   0   0   0   0   0   0   0   0   0   0   0   0   0   0   0   1   0   0   0   0   5   0.2070389022E-02
11661.00   0   0   0   0   0   0   0   0   0   0   0   0   0   0   0   0   0   0   0   0   0   0   1   0   0   0   5   0.1268441389E-02
11707.00   0   0   0   0   0   0   0   0   0   0   0   0   0   0   0   0   0   0   0   0   0   0   0   0   0   2   4   0.2868233188E-02
11733.00   0   0   0   0   0   0   0   0   0   0   0   0   0   0   0   0   0   0   0   0   0   0   0   0   1   0   5  -0.1555043935E-02
11806.00   0   0   0   0   0   0   0   0   0   0   0   0   0   0   0   0   0   0   0   0   0   0   0   0   0   0   6   0.5249562059E-02
12097.00   0   0   0   0   0   0   0   0   0   0   0   0   0   0   0   0   0   1   0   0   0   0   0   0   0   0   6  -0.1312931495E-02
12363.00   0   0   0   0   0   0   0   0   0   0   0   0   0   0   0   0   0   0   0   0   0   0   0   0   0   2   5  -0.1215786810E-02
