# Supplementary material for: Anharmonic quantum nuclear densities from full dimensional vibrational eigenfunctions with application to protonated glycine
Source: Nat Commun. 2020 Aug 28;11:4348. doi: 10.1038/s41467-020-18211-3 (PMC7455743; doi:10.1038/s41467-020-18211-3)
Supplement: Supplementary file 1 — Supplementary Software [file 41467_2020_18211_MOESM1_ESM.zip › nucleardensity/run_Glyp/anharmonic/OH/input_nucleardensity.dat]

# Input file for nucleardensity program
# Natoms       Nrototraslations
11          6
# Effective harmonic basis size:
2418
# Number of grid point in each direction (odd integer numbers)
61 61 61
# Number of MC steps to be performed:
100000
# Name of file with xyz equilibrium geometry
reference_geometry_Glyp.xyz
# Name of file with matrix of normal modes
cnorm.dat
# Name of file with harmonic vibrational frequencies
omega_Glyp.dat
# Name of file with SC wfn 
wavefunction_anharm_OH_Glyp.dat
# Number of printed MC samples? (0 for no output)
0
# Should we output nuclear densities? (T/F)
T
# Name of bond distributions input file (F = No output)
input_bonds.dat
# Name of angle distributions input file (F = No output)
input_angles.dat
# Name of dihedral distributions input file (F = No output)
input_dihedrals.dat
